# Supplementary material for: KSRP specifies monocytic and granulocytic differentiation through regulating miR-129 biogenesis and RUNX1 expression
Source: Nat Commun. 2017 Nov 10;8:1428. doi: 10.1038/s41467-017-01425-3 (PMC5681548; doi:10.1038/s41467-017-01425-3)
Supplement: Supplementary file 4 — Supplementary Data 1 [file 41467_2017_1425_MOESM4_ESM.xlsx]

## Sheet: Batch1 & Batch2
Supplementary Data 1. Differential Expressed genes in monocytic and granulocytic differentiation.
Genes in monocytic differentiation
* The most likely expression path of a DE gene in monocytic differentiation 5, 10, and 15 day.
** The max posterior probability of a gene belong to its corresponding expression path.
Gene_ID	Gene_Symbol	Gene_category	Most_Likely_Path*	Max_PP**
ENSG00000074964	ARHGEF10L	protein_coding	Up-Down	1
ENSG00000173372	C1QA	protein_coding	Up-Up	1
ENSG00000159189	C1QC	protein_coding	Up-Up	1
ENSG00000173369	C1QB	protein_coding	Up-Up	1
ENSG00000179163	FUCA1	protein_coding	Up-Up	1
ENSG00000162512	SDC3	protein_coding	Up-Up	1
ENSG00000116990	MYCL	protein_coding	Up-Down	1
ENSG00000186603	HPDL	protein_coding	Down-Up	1
ENSG00000050628	PTGER3	protein_coding	Up-Down	1
ENSG00000117525	F3	protein_coding	Down-Up	1
ENSG00000170989	S1PR1	protein_coding	Up-Up	1
ENSG00000183508	FAM46C	protein_coding	Down-Up	1
ENSG00000215861	WI2-1896O14.1	unprocessed_pseudogene	Up-Up	1
ENSG00000198400	NTRK1	protein_coding	Down-Up	1
ENSG00000090104	RGS1	protein_coding	Up-Down	1
ENSG00000133048	CHI3L1	protein_coding	Down-Up	1
ENSG00000123689	G0S2	protein_coding	Up-Down	1
ENSG00000169224	GCSAML	protein_coding	Down-Up	1
ENSG00000163803	PLB1	protein_coding	Up-Down	1
ENSG00000162881	OXER1	protein_coding	Up-Down	1
ENSG00000116016	EPAS1	protein_coding	Up-Up	1
ENSG00000115602	IL1RL1	protein_coding	Down-Up	1
ENSG00000125538	IL1B	protein_coding	Up-Down	1
ENSG00000019169	MARCO	protein_coding	Up-Down	1
ENSG00000150540	HNMT	protein_coding	Up-Down	1
ENSG00000073737	DHRS9	protein_coding	Up-Up	1
ENSG00000213160	KLHL23	protein_coding	Down-Up	1
ENSG00000153823	PID1	protein_coding	Up-Down	1
ENSG00000135931	ARMC9	protein_coding	Up-Up	1
ENSG00000115648	MLPH	protein_coding	Up-Up	1
ENSG00000168329	CX3CR1	protein_coding	Up-Down	1
ENSG00000114812	VIPR1	protein_coding	Up-Down	1
ENSG00000121807	CCR2	protein_coding	Up-Down	1
ENSG00000082781	ITGB5	protein_coding	Up-Up	1
ENSG00000114115	RBP1	protein_coding	Up-Up	1
ENSG00000124882	EREG	protein_coding	Up-Down	1
ENSG00000173083	HPSE	protein_coding	Up-Down	1
ENSG00000118785	SPP1	protein_coding	Down-Down	1
ENSG00000151012	SLC7A11	protein_coding	Up-Up	1
ENSG00000164236	ANKRD33B	protein_coding	Down-Up	1
ENSG00000250722	SEPP1	protein_coding	Up-Up	1
ENSG00000145632	PLK2	protein_coding	Up-Down	1
ENSG00000038427	VCAN	protein_coding	Up-Down	1
ENSG00000146054	TRIM7	protein_coding	Up-Down	1
ENSG00000124491	F13A1	protein_coding	Up-Down	1
ENSG00000204681	GABBR1	protein_coding	Up-Down	1
ENSG00000227507	LTB	protein_coding	Down-Up	1
ENSG00000204420	C6orf25	protein_coding	Down-Up	1
ENSG00000146215	CRIP3	protein_coding	Up-Down	1
ENSG00000112715	VEGFA	protein_coding	Up-Down	1
ENSG00000112077	RHAG	protein_coding	Down-Up	1
ENSG00000185760	KCNQ5	protein_coding	Down-Up	1
ENSG00000057657	PRDM1	protein_coding	Up-Down	1
ENSG00000010810	FYN	protein_coding	Up-Down	1
ENSG00000135549	PKIB	protein_coding	Up-Down	1
ENSG00000118503	TNFAIP3	protein_coding	Up-Down	1
ENSG00000164440	TXLNB	protein_coding	Up-Down	1
ENSG00000135521	LTV1	protein_coding	Down-Up	1
ENSG00000078269	SYNJ2	protein_coding	Down-Up	1
ENSG00000006747	SCIN	protein_coding	Up-Down	1
ENSG00000146592	CREB5	protein_coding	Up-Down	1
ENSG00000127954	STEAP4	protein_coding	Up-Down	1
ENSG00000077454	LRCH4	protein_coding	Up-Down	1
ENSG00000106034	CPED1	protein_coding	Up-Down	1
ENSG00000174697	LEP	protein_coding	Up-Down	1
ENSG00000135253	KCP	protein_coding	Up-Up	1
ENSG00000272899	RP11-309L24.4	lincRNA	Up-Up	1
ENSG00000133574	GIMAP4	protein_coding	Up-Down	1
ENSG00000164821	DEFA4	protein_coding	Up-Up	1
ENSG00000253230	LINC00599	lincRNA	Up-Down	1
ENSG00000038945	MSR1	protein_coding	Up-Up	1
ENSG00000158856	DMTN	protein_coding	Down-Up	1
ENSG00000120875	DUSP4	protein_coding	Down-Up	1
ENSG00000157168	NRG1	protein_coding	Up-Down	1
ENSG00000164684	ZNF704	protein_coding	Up-Up	1
ENSG00000164687	FABP5	protein_coding	Down-Up	1
ENSG00000147614	ATP6V0D2	protein_coding	Up-Up	1
ENSG00000169439	SDC2	protein_coding	Up-Up	1
ENSG00000165071	TMEM71	protein_coding	Up-Down	1
ENSG00000184489	PTP4A3	protein_coding	Down-Up	1
ENSG00000137124	ALDH1B1	protein_coding	Down-Up	1
ENSG00000130707	ASS1	protein_coding	Up-Down	1
ENSG00000085265	FCN1	protein_coding	Up-Down	1
ENSG00000198246	SLC29A3	protein_coding	Up-Down	1
ENSG00000166033	HTRA1	protein_coding	Up-Up	1
ENSG00000025434	NR1H3	protein_coding	Up-Up	1
ENSG00000189057	FAM111B	protein_coding	Down-Down	1
ENSG00000166928	MS4A14	protein_coding	Up-Down	1
ENSG00000110047	EHD1	protein_coding	Down-Up	1
ENSG00000186642	PDE2A	protein_coding	Up-Up	1
ENSG00000150782	IL18	protein_coding	Up-Down	1
ENSG00000177675	CD163L1	protein_coding	Up-Up	1
ENSG00000123095	BHLHE41	protein_coding	Up-Up	1
ENSG00000188906	LRRK2	protein_coding	Up-Down	1
ENSG00000179715	PCED1B	protein_coding	Up-Down	1
ENSG00000170439	METTL7B	protein_coding	Up-Down	1
ENSG00000123342	MMP19	protein_coding	Up-Up	1
ENSG00000185633	NDUFA4L2	protein_coding	Up-Down	1
ENSG00000139289	PHLDA1	protein_coding	Down-Up	1
ENSG00000136010	ALDH1L2	protein_coding	Up-Down	1
ENSG00000089127	OAS1	protein_coding	Up-Down	1
ENSG00000089041	P2RX7	protein_coding	Up-Down	1
ENSG00000111452	ADGRD1	protein_coding	Up-Down	1
ENSG00000136160	EDNRB	protein_coding	Up-Down	1
ENSG00000215417	MIR17HG	processed_transcript	Down-Up	1
ENSG00000092068	SLC7A8	protein_coding	Up-Up	1
ENSG00000131981	LGALS3	protein_coding	Up-Down	1
ENSG00000139970	RTN1	protein_coding	Up-Down	1
ENSG00000185070	FLRT2	protein_coding	Up-Up	1
ENSG00000100628	ASB2	protein_coding	Down-Up	1
ENSG00000197249	SERPINA1	protein_coding	Up-Down	1
ENSG00000226777	KIAA0125	lincRNA	Down-Up	1
ENSG00000276107	CTD-2033D15.2	sense_intronic	Up-Down	1
ENSG00000104055	TGM5	protein_coding	Down-Up	1
ENSG00000103811	CTSH	protein_coding	Up-Down	1
ENSG00000103313	MEFV	protein_coding	Up-Down	1
ENSG00000280153	RP11-876N24.3	TEC	Up-Down	1
ENSG00000140749	IGSF6	protein_coding	Up-Down	1
ENSG00000090238	YPEL3	protein_coding	Up-Down	1
ENSG00000169896	ITGAM	protein_coding	Up-Down	1
ENSG00000159618	ADGRG5	protein_coding	Down-Up	1
ENSG00000257017	HP	protein_coding	Down-Up	1
ENSG00000135709	KIAA0513	protein_coding	Up-Down	1
ENSG00000183688	FAM101B	protein_coding	Down-Up	1
ENSG00000167703	SLC43A2	protein_coding	Up-Down	1
ENSG00000177374	HIC1	protein_coding	Down-Up	1
ENSG00000161921	CXCL16	protein_coding	Up-Up	1
ENSG00000141497	ZMYND15	protein_coding	Up-Up	1
ENSG00000132514	CLEC10A	protein_coding	Up-Down	1
ENSG00000141505	ASGR1	protein_coding	Up-Down	1
ENSG00000177469	PTRF	protein_coding	Down-Up	1
ENSG00000180340	FZD2	protein_coding	Up-Down	1
ENSG00000006062	MAP3K14	protein_coding	Up-Down	1
ENSG00000005884	ITGA3	protein_coding	Up-Up	1
ENSG00000108846	ABCC3	protein_coding	Up-Up	1
ENSG00000154258	ABCA9	protein_coding	Up-Down	1
ENSG00000154262	ABCA6	protein_coding	Up-Down	1
ENSG00000261222	CTD-2006K23.1	lincRNA	Up-Down	1
ENSG00000186407	CD300E	protein_coding	Up-Down	1
ENSG00000261888	AC144831.1	lincRNA	Up-Up	1
ENSG00000158270	COLEC12	protein_coding	Up-Down	1
ENSG00000172232	AZU1	protein_coding	Up-Up	1
ENSG00000197561	ELANE	protein_coding	Up-Up	1
ENSG00000102575	ACP5	protein_coding	Up-Up	1
ENSG00000267519	CTD-3252C9.4	lincRNA	Up-Up	1
ENSG00000127528	KLF2	protein_coding	Up-Up	1
ENSG00000012124	CD22	protein_coding	Up-Down	1
ENSG00000196218	RYR1	protein_coding	Up-Down	1
ENSG00000275395	FCGBP	protein_coding	Up-Down	1
ENSG00000130203	APOE	protein_coding	Up-Up	1
ENSG00000125740	FOSB	protein_coding	Up-Up	1
ENSG00000160013	PTGIR	protein_coding	Up-Down	1
ENSG00000197405	C5AR1	protein_coding	Up-Up	1
ENSG00000134830	C5AR2	protein_coding	Up-Up	1
ENSG00000187474	FPR3	protein_coding	Up-Up	1
ENSG00000105609	LILRB5	protein_coding	Up-Up	1
ENSG00000105048	TNNT1	protein_coding	Up-Down	1
ENSG00000088827	SIGLEC1	protein_coding	Up-Down	1
ENSG00000185052	SLC24A3	protein_coding	Down-Up	1
ENSG00000178726	THBD	protein_coding	Down-Up	1
ENSG00000101425	BPI	protein_coding	Up-Up	1
ENSG00000101197	BIRC7	protein_coding	Up-Down	1
ENSG00000227039	ITGB2-AS1	antisense	Up-Down	1
ENSG00000100097	LGALS1	protein_coding	Up-Down	1
ENSG00000196576	PLXNB2	protein_coding	Up-Down	1
ENSG00000188158	NHS	protein_coding	Up-Down	1
ENSG00000155659	VSIG4	protein_coding	Up-Down	1
ENSG00000198786	MT-ND5	protein_coding	Down-Up	1
ENSG00000198695	MT-ND6	protein_coding	Down-Up	1
ENSG00000228526	MIR34AHG	lincRNA	Up-Up	0.9999
ENSG00000168528	SERINC2	protein_coding	Up-Up	0.9999
ENSG00000184588	PDE4B	protein_coding	Up-Down	0.9999
ENSG00000143126	CELSR2	protein_coding	Up-Down	0.9999
ENSG00000134256	CD101	protein_coding	Up-Down	0.9999
ENSG00000184678	HIST2H2BE	protein_coding	Up-Up	0.9999
ENSG00000117091	CD48	protein_coding	Up-Down	0.9999
ENSG00000163545	NUAK2	protein_coding	Up-Down	0.9999
ENSG00000158715	SLC45A3	protein_coding	Down-Up	0.9999
ENSG00000162772	ATF3	protein_coding	Up-Down	0.9999
ENSG00000179348	GATA2	protein_coding	Down-Up	0.9999
ENSG00000121858	TNFSF10	protein_coding	Up-Down	0.9999
ENSG00000113494	PRLR	protein_coding	Up-Up	0.9999
ENSG00000133835	HSD17B4	protein_coding	Up-Down	0.9999
ENSG00000137393	RNF144B	protein_coding	Up-Down	0.9999
ENSG00000179144	GIMAP7	protein_coding	Up-Down	0.9999
ENSG00000179388	EGR3	protein_coding	Up-Up	0.9999
ENSG00000136943	CTSV	protein_coding	Up-Down	0.9999
ENSG00000138172	CALHM2	protein_coding	Up-Down	0.9999
ENSG00000198168	SVIP	protein_coding	Down-Up	0.9999
ENSG00000111181	SLC6A12	protein_coding	Up-Down	0.9999
ENSG00000175899	A2M	protein_coding	Up-Up	0.9999
ENSG00000178878	APOLD1	protein_coding	Up-Down	0.9999
ENSG00000139278	GLIPR1	protein_coding	Up-Down	0.9999
ENSG00000129538	RNASE1	protein_coding	Up-Up	0.9999
ENSG00000140006	WDR89	protein_coding	Down-Up	0.9999
ENSG00000197555	SIPA1L1	protein_coding	Up-Up	0.9999
ENSG00000128965	CHAC1	protein_coding	Up-Down	0.9999
ENSG00000179583	CIITA	protein_coding	Up-Down	0.9999
ENSG00000118557	PMFBP1	protein_coding	Up-Down	0.9999
ENSG00000181885	CLDN7	protein_coding	Up-Down	0.9999
ENSG00000005961	ITGA2B	protein_coding	Down-Up	0.9999
ENSG00000171236	LRG1	protein_coding	Down-Up	0.9999
ENSG00000074181	NOTCH3	protein_coding	Up-Up	0.9999
ENSG00000167600	CYP2S1	protein_coding	Up-Down	0.9999
ENSG00000105352	CEACAM4	protein_coding	Up-Up	0.9999
ENSG00000130208	APOC1	protein_coding	Up-Up	0.9999
ENSG00000131398	KCNC3	protein_coding	Up-Down	0.9999
ENSG00000132793	LPIN3	protein_coding	Up-Down	0.9999
ENSG00000075275	CELSR1	protein_coding	Up-Up	0.9999
ENSG00000130766	SESN2	protein_coding	Up-Down	0.9998
ENSG00000272196	HIST2H2AA4	protein_coding	Up-Up	0.9998
ENSG00000162745	OLFML2B	protein_coding	Up-Up	0.9998
ENSG00000133055	MYBPH	protein_coding	Up-Up	0.9998
ENSG00000162882	HAAO	protein_coding	Up-Down	0.9998
ENSG00000229754	CXCR2P1	transcribed_unprocessed_pseudogene	Up-Down	0.9998
ENSG00000004468	CD38	protein_coding	Down-Up	0.9998
ENSG00000145349	CAMK2D	protein_coding	Up-Down	0.9998
ENSG00000180113	TDRD6	protein_coding	Up-Up	0.9998
ENSG00000106560	GIMAP2	protein_coding	Up-Down	0.9998
ENSG00000148795	CYP17A1	protein_coding	Up-Down	0.9998
ENSG00000223609	HBD	protein_coding	Down-Up	0.9998
ENSG00000166311	SMPD1	protein_coding	Up-Down	0.9998
ENSG00000177098	SCN4B	protein_coding	Up-Up	0.9998
ENSG00000166145	SPINT1	protein_coding	Up-Down	0.9998
ENSG00000261270	RP11-325K4.3	sense_intronic	Up-Down	0.9998
ENSG00000154263	ABCA10	protein_coding	Up-Down	0.9998
ENSG00000231027	AC079325.6	unprocessed_pseudogene	Up-Down	0.9998
ENSG00000028277	POU2F2	protein_coding	Up-Down	0.9998
ENSG00000105327	BBC3	protein_coding	Up-Down	0.9998
ENSG00000101342	TLDC2	protein_coding	Up-Down	0.9998
ENSG00000156869	FRRS1	protein_coding	Up-Down	0.9997
ENSG00000116701	NCF2	protein_coding	Up-Down	0.9997
ENSG00000213626	LBH	protein_coding	Down-Up	0.9997
ENSG00000114923	SLC4A3	protein_coding	Up-Down	0.9997
ENSG00000163737	PF4	protein_coding	Up-Up	0.9997
ENSG00000151014	NOCT	protein_coding	Down-Up	0.9997
ENSG00000111817	DSE	protein_coding	Up-Down	0.9997
ENSG00000168913	ENHO	protein_coding	Up-Down	0.9997
ENSG00000135519	KCNH3	protein_coding	Up-Down	0.9997
ENSG00000139625	MAP3K12	protein_coding	Up-Down	0.9997
ENSG00000139793	MBNL2	protein_coding	Up-Down	0.9997
ENSG00000156299	TIAM1	protein_coding	Up-Down	0.9997
ENSG00000205856	C22orf42	protein_coding	Up-Down	0.9997
ENSG00000116962	NID1	protein_coding	Up-Down	0.9996
ENSG00000042493	CAPG	protein_coding	Up-Down	0.9996
ENSG00000171227	TMEM37	protein_coding	Up-Up	0.9996
ENSG00000127824	TUBA4A	protein_coding	Down-Up	0.9996
ENSG00000026652	AGPAT4	protein_coding	Up-Up	0.9996
ENSG00000180549	FUT7	protein_coding	Down-Up	0.9996
ENSG00000085117	CD82	protein_coding	Down-Up	0.9996
ENSG00000110324	IL10RA	protein_coding	Up-Down	0.9996
ENSG00000185033	SEMA4B	protein_coding	Up-Down	0.9996
ENSG00000198848	CES1	protein_coding	Up-Down	0.9996
ENSG00000091592	NLRP1	protein_coding	Up-Down	0.9996
ENSG00000161944	ASGR2	protein_coding	Up-Down	0.9996
ENSG00000276023	DUSP14	protein_coding	Down-Up	0.9996
ENSG00000168306	ACOX2	protein_coding	Down-Down	0.9995
ENSG00000173848	NET1	protein_coding	Down-Up	0.9995
ENSG00000068137	PLEKHH3	protein_coding	Up-Down	0.9995
ENSG00000074855	ANO8	protein_coding	Up-Down	0.9995
ENSG00000162496	DHRS3	protein_coding	Up-Up	0.9994
ENSG00000116824	CD2	protein_coding	Up-Down	0.9994
ENSG00000143858	SYT2	protein_coding	Down-Up	0.9994
ENSG00000115457	IGFBP2	protein_coding	Down-Up	0.9994
ENSG00000113140	SPARC	protein_coding	Up-Up	0.9994
ENSG00000112299	VNN1	protein_coding	Up-Down	0.9994
ENSG00000166523	CLEC4E	protein_coding	Up-Down	0.9994
ENSG00000213876	RPL7AP64	processed_pseudogene	Up-Down	0.9994
ENSG00000179094	PER1	protein_coding	Up-Down	0.9994
ENSG00000184557	SOCS3	protein_coding	Up-Up	0.9994
ENSG00000088367	EPB41L1	protein_coding	Up-Up	0.9994
ENSG00000128342	LIF	protein_coding	Down-Up	0.9994
ENSG00000204131	NHSL2	protein_coding	Up-Down	0.9994
ENSG00000133169	BEX1	protein_coding	Up-Up	0.9994
ENSG00000124334	IL9R	protein_coding	Down-Up	0.9994
ENSG00000197956	S100A6	protein_coding	Up-Down	0.9993
ENSG00000079156	OSBPL6	protein_coding	Down-Up	0.9993
ENSG00000055044	NOP58	protein_coding	Down-Up	0.9993
ENSG00000211445	GPX3	protein_coding	Up-Up	0.9993
ENSG00000245532	NEAT1	lincRNA	Up-Up	0.9993
ENSG00000255031	RP11-802E16.3	antisense	Up-Down	0.9993
ENSG00000135424	ITGA7	protein_coding	Up-Down	0.9993
ENSG00000135473	PAN2	protein_coding	Up-Down	0.9993
ENSG00000279520	RP11-20I23.2	TEC	Up-Down	0.9993
ENSG00000167191	GPRC5B	protein_coding	Up-Down	0.9993
ENSG00000132530	XAF1	protein_coding	Up-Down	0.9993
ENSG00000104974	LILRA1	protein_coding	Up-Down	0.9993
ENSG00000183486	MX2	protein_coding	Up-Down	0.9993
ENSG00000091106	NLRC4	protein_coding	Up-Down	0.9992
ENSG00000149577	SIDT2	protein_coding	Up-Down	0.9992
ENSG00000177425	PAWR	protein_coding	Down-Up	0.9992
ENSG00000157551	KCNJ15	protein_coding	Up-Down	0.9992
ENSG00000168389	MFSD2A	protein_coding	Up-Down	0.9991
ENSG00000079112	CDH17	protein_coding	Up-Up	0.9991
ENSG00000244734	HBB	protein_coding	Down-Up	0.9991
ENSG00000166444	ST5	protein_coding	Up-Down	0.9991
ENSG00000139344	AMDHD1	protein_coding	Up-Down	0.9991
ENSG00000231607	DLEU2	antisense	Down-Up	0.9991
ENSG00000172183	ISG20	protein_coding	Up-Down	0.9991
ENSG00000277161	PIGW	protein_coding	Down-Up	0.9991
ENSG00000004777	ARHGAP33	protein_coding	Up-Down	0.9991
ENSG00000102001	CACNA1F	protein_coding	Up-Down	0.9991
ENSG00000115008	IL1A	protein_coding	Up-Down	0.999
ENSG00000163993	S100P	protein_coding	Up-Up	0.999
ENSG00000137216	TMEM63B	protein_coding	Up-Down	0.999
ENSG00000164741	DLC1	protein_coding	Down-Up	0.999
ENSG00000185507	IRF7	protein_coding	Up-Down	0.999
ENSG00000053372	MRTO4	protein_coding	Down-Up	0.9989
ENSG00000132694	ARHGEF11	protein_coding	Up-Down	0.9989
ENSG00000164088	PPM1M	protein_coding	Up-Down	0.9989
ENSG00000163751	CPA3	protein_coding	Down-Up	0.9989
ENSG00000155792	DEPTOR	protein_coding	Up-Down	0.9989
ENSG00000148483	TMEM236	protein_coding	Up-Down	0.9989
ENSG00000142178	SIK1	protein_coding	Up-Down	0.9989
ENSG00000211459	MT-RNR1	Mt_rRNA	Up-Up	0.9989
ENSG00000163328	GPR155	protein_coding	Up-Up	0.9988
ENSG00000138722	MMRN1	protein_coding	Down-Up	0.9988
ENSG00000196932	TMEM26	protein_coding	Up-Up	0.9988
ENSG00000250510	GPR162	protein_coding	Up-Down	0.9988
ENSG00000268218	AC137932.4	antisense	Up-Down	0.9988
ENSG00000184347	SLIT3	protein_coding	Up-Down	0.9987
ENSG00000254054	RP11-156K13.3	lincRNA	Up-Down	0.9987
ENSG00000105699	LSR	protein_coding	Up-Up	0.9987
ENSG00000100427	MLC1	protein_coding	Down-Up	0.9987
ENSG00000165168	CYBB	protein_coding	Up-Down	0.9987
ENSG00000168758	SEMA4C	protein_coding	Down-Up	0.9986
ENSG00000163736	PPBP	protein_coding	Up-Up	0.9986
ENSG00000164604	GPR85	protein_coding	Up-Down	0.9986
ENSG00000136848	DAB2IP	protein_coding	Up-Down	0.9986
ENSG00000130558	OLFM1	protein_coding	Up-Down	0.9986
ENSG00000237943	PRKCQ-AS1	processed_transcript	Down-Up	0.9986
ENSG00000204161	C10orf128	protein_coding	Up-Down	0.9986
ENSG00000132970	WASF3	protein_coding	Down-Up	0.9986
ENSG00000140995	DEF8	protein_coding	Up-Down	0.9986
ENSG00000235750	KIAA0040	protein_coding	Up-Down	0.9985
ENSG00000171444	MCC	protein_coding	Up-Up	0.9985
ENSG00000112149	CD83	protein_coding	Up-Down	0.9985
ENSG00000176485	PLA2G16	protein_coding	Up-Down	0.9985
ENSG00000130787	HIP1R	protein_coding	Down-Up	0.9985
ENSG00000134243	SORT1	protein_coding	Up-Down	0.9984
ENSG00000132185	FCRLA	protein_coding	Up-Down	0.9984
ENSG00000182985	CADM1	protein_coding	Up-Up	0.9984
ENSG00000160593	JAML	protein_coding	Up-Down	0.9984
ENSG00000171766	GATM	protein_coding	Up-Down	0.9984
ENSG00000175538	KCNE3	protein_coding	Up-Down	0.9983
ENSG00000050820	BCAR1	protein_coding	Down-Up	0.9983
ENSG00000153904	DDAH1	protein_coding	Down-Up	0.9982
ENSG00000048342	CC2D2A	protein_coding	Up-Down	0.9982
ENSG00000164181	ELOVL7	protein_coding	Down-Up	0.9982
ENSG00000178695	KCTD12	protein_coding	Up-Down	0.9982
ENSG00000072274	TFRC	protein_coding	Down-Up	0.9981
ENSG00000124549	BTN2A3P	transcribed_unprocessed_pseudogene	Up-Down	0.9981
ENSG00000112414	ADGRG6	protein_coding	Down-Down	0.9981
ENSG00000148848	ADAM12	protein_coding	Down-Up	0.9981
ENSG00000142173	COL6A2	protein_coding	Down-Up	0.9981
ENSG00000130147	SH3BP4	protein_coding	Down-Down	0.998
ENSG00000267361	LOC100421166	processed_pseudogene	Up-Down	0.998
ENSG00000254521	SIGLEC12	protein_coding	Down-Up	0.998
ENSG00000197635	DPP4	protein_coding	Up-Up	0.9979
ENSG00000165060	FXN	protein_coding	Down-Up	0.9979
ENSG00000135114	OASL	protein_coding	Up-Down	0.9979
ENSG00000211899	IGHM	IG_C_gene	Down-Up	0.9979
ENSG00000162817	C1orf115	protein_coding	Up-Up	0.9978
ENSG00000109943	CRTAM	protein_coding	Up-Down	0.9978
ENSG00000247774	PCED1B-AS1	processed_transcript	Up-Down	0.9978
ENSG00000161835	GRASP	protein_coding	Up-Down	0.9978
ENSG00000196664	TLR7	protein_coding	Up-Down	0.9978
ENSG00000116678	LEPR	protein_coding	Up-Down	0.9977
ENSG00000122224	LY9	protein_coding	Up-Down	0.9977
ENSG00000185880	TRIM69	protein_coding	Up-Down	0.9977
ENSG00000163462	TRIM46	protein_coding	Up-Down	0.9976
ENSG00000197959	DNM3	protein_coding	Up-Up	0.9976
ENSG00000197860	SGTB	protein_coding	Up-Down	0.9976
ENSG00000048052	HDAC9	protein_coding	Up-Down	0.9976
ENSG00000174099	MSRB3	protein_coding	Down-Up	0.9976
ENSG00000102882	MAPK3	protein_coding	Up-Down	0.9976
ENSG00000100413	POLR3H	protein_coding	Down-Up	0.9976
ENSG00000177854	TMEM187	protein_coding	Up-Down	0.9976
ENSG00000142611	PRDM16	protein_coding	Down-Up	0.9975
ENSG00000070759	TESK2	protein_coding	Up-Down	0.9975
ENSG00000163235	TGFA	protein_coding	Up-Up	0.9974
ENSG00000106366	SERPINE1	protein_coding	Down-Up	0.9974
ENSG00000129450	SIGLEC9	protein_coding	Up-Down	0.9974
ENSG00000164543	STK17A	protein_coding	Down-Up	0.9973
ENSG00000129757	CDKN1C	protein_coding	Up-Up	0.9973
ENSG00000251002	AE000661.37	processed_transcript	Down-Up	0.9973
ENSG00000071575	TRIB2	protein_coding	Down-Up	0.9972
ENSG00000134057	CCNB1	protein_coding	Down-Down	0.9972
ENSG00000119326	CTNNAL1	protein_coding	Down-Up	0.9972
ENSG00000161960	EIF4A1	protein_coding	Up-Down	0.9972
ENSG00000249353	NPM1P27	processed_pseudogene	Down-Down	0.9971
ENSG00000183049	CAMK1D	protein_coding	Up-Down	0.9971
ENSG00000149218	ENDOD1	protein_coding	Down-Up	0.9971
ENSG00000143153	ATP1B1	protein_coding	Up-Down	0.997
ENSG00000135074	ADAM19	protein_coding	Down-Up	0.9969
ENSG00000233452	STXBP5-AS1	antisense	Up-Up	0.9969
ENSG00000020181	ADGRA2	protein_coding	Up-Down	0.9969
ENSG00000269343	ZNF587B	protein_coding	Down-Up	0.9969
ENSG00000237499	RP11-356I2.4	antisense	Up-Down	0.9968
ENSG00000170873	MTSS1	protein_coding	Up-Up	0.9968
ENSG00000197747	S100A10	protein_coding	Up-Down	0.9967
ENSG00000157404	KIT	protein_coding	Down-Up	0.9967
ENSG00000184937	WT1	protein_coding	Down-Up	0.9967
ENSG00000196415	PRTN3	protein_coding	Up-Up	0.9967
ENSG00000159239	C2orf81	protein_coding	Up-Down	0.9966
ENSG00000114268	PFKFB4	protein_coding	Up-Down	0.9966
ENSG00000279744	RP13-20L14.10	TEC	Up-Down	0.9966
ENSG00000228477	RP3-342P20.2	processed_pseudogene	Up-Down	0.9965
ENSG00000136158	SPRY2	protein_coding	Down-Up	0.9965
ENSG00000117298	ECE1	protein_coding	Down-Up	0.9963
ENSG00000165795	NDRG2	protein_coding	Up-Down	0.9963
ENSG00000260182	RP11-616M22.5	sense_intronic	Up-Up	0.9963
ENSG00000014914	MTMR11	protein_coding	Up-Down	0.9962
ENSG00000163485	ADORA1	protein_coding	Up-Down	0.9962
ENSG00000133641	C12orf29	protein_coding	Down-Up	0.9962
ENSG00000069399	BCL3	protein_coding	Up-Down	0.9962
ENSG00000170271	FAXDC2	protein_coding	Up-Down	0.9961
ENSG00000027869	SH2D2A	protein_coding	Down-Up	0.996
ENSG00000169442	CD52	protein_coding	Up-Down	0.9959
ENSG00000110400	PVRL1	protein_coding	Down-Up	0.9959
ENSG00000103066	PLA2G15	protein_coding	Up-Down	0.9959
ENSG00000154451	GBP5	protein_coding	Down-Up	0.9958
ENSG00000168026	TTC21A	protein_coding	Up-Down	0.9958
ENSG00000151304	SRFBP1	protein_coding	Down-Up	0.9958
ENSG00000259803	SLC22A31	protein_coding	Up-Up	0.9958
ENSG00000167107	ACSF2	protein_coding	Up-Down	0.9958
ENSG00000166265	CYYR1	protein_coding	Down-Up	0.9958
ENSG00000186998	EMID1	protein_coding	Down-Up	0.9958
ENSG00000008394	MGST1	protein_coding	Down-Up	0.9957
ENSG00000029534	ANK1	protein_coding	Down-Up	0.9956
ENSG00000133636	NTS	protein_coding	Down-Up	0.9956
ENSG00000167207	NOD2	protein_coding	Up-Down	0.9956
ENSG00000171049	FPR2	protein_coding	Down-Up	0.9956
ENSG00000118985	ELL2	protein_coding	Up-Up	0.9955
ENSG00000100234	TIMP3	protein_coding	Down-Up	0.9955
ENSG00000214960	ISPD	protein_coding	Down-Up	0.9954
ENSG00000270882	HIST2H4A	protein_coding	Up-Up	0.9952
ENSG00000176076	KCNE5	protein_coding	Down-Down	0.9952
ENSG00000113356	POLR3G	protein_coding	Down-Up	0.9951
ENSG00000100453	GZMB	protein_coding	Down-Up	0.9951
ENSG00000005882	PDK2	protein_coding	Up-Down	0.9951
ENSG00000269190	FBXO17	protein_coding	Up-Down	0.9951
ENSG00000128283	CDC42EP1	protein_coding	Up-Down	0.9951
ENSG00000246100	LINC00900	lincRNA	Up-Up	0.995
ENSG00000260924	LINC01311	antisense	Down-Up	0.9949
ENSG00000136315	RP11-84C10.2	lincRNA	Down-Up	0.9948
ENSG00000173868	PHOSPHO1	protein_coding	Up-Up	0.9948
ENSG00000165702	GFI1B	protein_coding	Down-Up	0.9947
ENSG00000130653	PNPLA7	protein_coding	Up-Down	0.9947
ENSG00000182718	ANXA2	protein_coding	Up-Down	0.9947
ENSG00000255422	AP002954.4	antisense	Up-Down	0.9946
ENSG00000049130	KITLG	protein_coding	Down-Up	0.9946
ENSG00000187260	WDR86	protein_coding	Up-Down	0.9945
ENSG00000147206	NXF3	protein_coding	Up-Up	0.9945
ENSG00000135047	CTSL	protein_coding	Up-Up	0.9944
ENSG00000124215	CDH26	protein_coding	Down-Up	0.9943
ENSG00000102221	JADE3	protein_coding	Down-Up	0.9943
ENSG00000168497	SDPR	protein_coding	Down-Up	0.9942
ENSG00000182853	VMO1	protein_coding	Up-Up	0.9942
ENSG00000124469	CEACAM8	protein_coding	Up-Up	0.9941
ENSG00000084070	SMAP2	protein_coding	Up-Down	0.994
ENSG00000100292	HMOX1	protein_coding	Up-Up	0.994
ENSG00000214110	LDHAP4	processed_pseudogene	Down-Down	0.9939
ENSG00000100288	CHKB	protein_coding	Up-Down	0.9939
ENSG00000000003	TSPAN6	protein_coding	Down-Up	0.9939
ENSG00000122188	LAX1	protein_coding	Down-Up	0.9938
ENSG00000165507	C10orf10	protein_coding	Up-Down	0.9938
ENSG00000165646	SLC18A2	protein_coding	Down-Up	0.9938
ENSG00000178226	PRSS36	protein_coding	Up-Down	0.9938
ENSG00000183569	SERHL2	protein_coding	Down-Up	0.9938
ENSG00000138795	LEF1	protein_coding	Down-Up	0.9937
ENSG00000226491	FTOP1	processed_pseudogene	Up-Down	0.9936
ENSG00000111644	ACRBP	protein_coding	Up-Down	0.9936
ENSG00000260051	LA16c-390E6.4	antisense	Up-Down	0.9936
ENSG00000196562	SULF2	protein_coding	Up-Down	0.9936
ENSG00000132718	SYT11	protein_coding	Up-Down	0.9935
ENSG00000141404	GNAL	protein_coding	Up-Down	0.9935
ENSG00000160255	ITGB2	protein_coding	Up-Down	0.9935
ENSG00000170448	NFXL1	protein_coding	Up-Down	0.9933
ENSG00000120262	CCDC170	protein_coding	Up-Down	0.9933
ENSG00000162909	CAPN2	protein_coding	Up-Down	0.9931
ENSG00000198585	NUDT16	protein_coding	Up-Down	0.9931
ENSG00000251669	FAM86EP	transcribed_unprocessed_pseudogene	Down-Up	0.9931
ENSG00000170522	ELOVL6	protein_coding	Down-Up	0.9931
ENSG00000145358	DDIT4L	protein_coding	Up-Up	0.993
ENSG00000075223	SEMA3C	protein_coding	Down-Up	0.993
ENSG00000204971	RP11-807H22.7	antisense	Up-Up	0.993
ENSG00000231123	SPATA20P1	processed_pseudogene	Up-Down	0.993
ENSG00000148468	FAM171A1	protein_coding	Down-Up	0.9929
ENSG00000129195	FAM64A	protein_coding	Up-Down	0.9929
ENSG00000178342	KCNG2	protein_coding	Down-Up	0.9929
ENSG00000047644	WWC3	protein_coding	Up-Down	0.9929
ENSG00000127124	HIVEP3	protein_coding	Down-Up	0.9928
ENSG00000184005	ST6GALNAC3	protein_coding	Up-Down	0.9928
ENSG00000196154	S100A4	protein_coding	Up-Down	0.9928
ENSG00000017427	IGF1	protein_coding	Up-Up	0.9928
ENSG00000226942	IL9RP3	unprocessed_pseudogene	Down-Up	0.9928
ENSG00000152784	PRDM8	protein_coding	Down-Up	0.9927
ENSG00000213073	RP11-288H12.3	transcribed_processed_pseudogene	Up-Down	0.9927
ENSG00000248810	RP11-362F19.1	lincRNA	Up-Down	0.9926
ENSG00000151575	TEX9	protein_coding	Down-Up	0.9926
ENSG00000144668	ITGA9	protein_coding	Down-Up	0.9925
ENSG00000270120	RP11-327F22.6	sense_intronic	Up-Down	0.9925
ENSG00000146192	FGD2	protein_coding	Up-Down	0.9924
ENSG00000139636	LMBR1L	protein_coding	Up-Down	0.9924
ENSG00000121281	ADCY7	protein_coding	Up-Down	0.9924
ENSG00000250802	ZBED3-AS1	antisense	Up-Down	0.9923
ENSG00000200879	SNORD14E	snoRNA	Up-Down	0.9923
ENSG00000166866	MYO1A	protein_coding	Up-Down	0.9923
ENSG00000197670	RP4-724E16.2	antisense	Up-Down	0.9923
ENSG00000171777	RASGRP4	protein_coding	Up-Down	0.9922
ENSG00000121316	PLBD1	protein_coding	Up-Down	0.9921
ENSG00000198157	HMGN5	protein_coding	Down-Up	0.992
ENSG00000127399	LRRC61	protein_coding	Down-Down	0.9919
ENSG00000130222	GADD45G	protein_coding	Up-Up	0.9919
ENSG00000165929	TC2N	protein_coding	Down-Up	0.9918
ENSG00000198909	MAP3K3	protein_coding	Up-Down	0.9916
ENSG00000173275	ZNF449	protein_coding	Up-Up	0.9915
ENSG00000179862	CITED4	protein_coding	Up-Up	0.9914
ENSG00000254281	KB-1507C5.4	lincRNA	Up-Down	0.9913
ENSG00000279141	LINC01451	lincRNA	Up-Up	0.9913
ENSG00000182578	CSF1R	protein_coding	Up-Down	0.9912
ENSG00000127533	F2RL3	protein_coding	Down-Up	0.9911
ENSG00000256948	RP11-598F7.3	antisense	Up-Down	0.991
ENSG00000111052	LIN7A	protein_coding	Up-Up	0.9909
ENSG00000149294	NCAM1	protein_coding	Up-Down	0.9908
ENSG00000137809	ITGA11	protein_coding	Up-Down	0.9908
ENSG00000264573	RN7SL15P	misc_RNA	Up-Down	0.9908
ENSG00000213203	GIMAP1	protein_coding	Up-Down	0.9905
ENSG00000240875	LINC00886	lincRNA	Up-Down	0.9904
ENSG00000263050	RP11-667K14.3	lincRNA	Down-Up	0.9904
ENSG00000115266	APC2	protein_coding	Up-Down	0.9904
ENSG00000198925	ATG9A	protein_coding	Up-Down	0.9902
ENSG00000078081	LAMP3	protein_coding	Down-Up	0.9902
ENSG00000170955	PRKCDBP	protein_coding	Up-Down	0.9902
ENSG00000166851	PLK1	protein_coding	Down-Down	0.99
ENSG00000108840	HDAC5	protein_coding	Up-Down	0.99
ENSG00000088543	C3orf18	protein_coding	Up-Down	0.9899
ENSG00000198833	UBE2J1	protein_coding	Down-Up	0.9899
ENSG00000179981	TSHZ1	protein_coding	Up-Down	0.9899
ENSG00000143554	SLC27A3	protein_coding	Up-Down	0.9898
ENSG00000148426	PROSER2	protein_coding	Down-Up	0.9898
ENSG00000206337	HCP5	sense_overlapping	Up-Down	0.9897
ENSG00000103051	COG4	protein_coding	Up-Down	0.9897
ENSG00000264278	RP11-162A12.2	lincRNA	Down-Up	0.9897
ENSG00000162654	GBP4	protein_coding	Down-Up	0.9895
ENSG00000070081	NUCB2	protein_coding	Down-Up	0.9895
ENSG00000144909	OSBPL11	protein_coding	Up-Down	0.9893
ENSG00000153721	CNKSR3	protein_coding	Down-Up	0.9893
ENSG00000179855	GIPC3	protein_coding	Down-Up	0.9892
ENSG00000104154	SLC30A4	protein_coding	Up-Up	0.9891
ENSG00000176170	SPHK1	protein_coding	Down-Up	0.9891
ENSG00000158062	UBXN11	protein_coding	Up-Down	0.989
ENSG00000115758	ODC1	protein_coding	Down-Up	0.9888
ENSG00000178977	LINC00324	lincRNA	Up-Down	0.9888
ENSG00000008118	CAMK1G	protein_coding	Up-Down	0.9886
ENSG00000143507	DUSP10	protein_coding	Up-Down	0.9885
ENSG00000178409	BEND3	protein_coding	Down-Up	0.9885
ENSG00000128944	KNSTRN	protein_coding	Down-Down	0.9885
ENSG00000183578	TNFAIP8L3	protein_coding	Down-Up	0.9885
ENSG00000180815	MAP3K15	protein_coding	Down-Up	0.9885
ENSG00000233968	RP11-354E11.2	antisense	Down-Up	0.9884
ENSG00000095917	TPSD1	protein_coding	Up-Up	0.9883
ENSG00000274276	CBSL	protein_coding	Up-Down	0.9882
ENSG00000173930	SLCO4C1	protein_coding	Down-Up	0.988
ENSG00000157613	CREB3L1	protein_coding	Up-Down	0.9878
ENSG00000103569	AQP9	protein_coding	Down-Up	0.9878
ENSG00000169682	SPNS1	protein_coding	Up-Down	0.9878
ENSG00000167483	FAM129C	protein_coding	Up-Down	0.9878
ENSG00000184368	MAP7D2	protein_coding	Down-Up	0.9877
ENSG00000163040	CCDC74A	protein_coding	Up-Down	0.9876
ENSG00000102837	OLFM4	protein_coding	Down-Up	0.9875
ENSG00000197766	CFD	protein_coding	Up-Up	0.9875
ENSG00000143786	CNIH3	protein_coding	Up-Up	0.9874
ENSG00000163738	MTHFD2L	protein_coding	Down-Up	0.9874
ENSG00000011021	CLCN6	protein_coding	Up-Down	0.9872
ENSG00000243055	GK-AS1	antisense	Up-Down	0.9872
ENSG00000076641	PAG1	protein_coding	Up-Down	0.9869
ENSG00000254704	RP11-1036E20.7	processed_pseudogene	Up-Down	0.9868
ENSG00000270589	RP11-348N5.7	antisense	Up-Down	0.9867
ENSG00000123700	KCNJ2	protein_coding	Up-Down	0.9867
ENSG00000261087	KB-1460A1.5	lincRNA	Up-Down	0.9866
ENSG00000242715	CCDC169	protein_coding	Down-Up	0.9865
ENSG00000198842	DUSP27	protein_coding	Up-Down	0.9864
ENSG00000244257	PKD1P1	unprocessed_pseudogene	Up-Down	0.9864
ENSG00000183048	SLC25A10	protein_coding	Down-Up	0.9864
ENSG00000185518	SV2B	protein_coding	Down-Up	0.9863
ENSG00000231064	RP11-263K19.4	antisense	Up-Down	0.9861
ENSG00000263345	RP1-59D14.5	antisense	Up-Down	0.9861
ENSG00000189068	VSTM1	protein_coding	Up-Up	0.9861
ENSG00000104760	FGL1	protein_coding	Up-Down	0.986
ENSG00000135373	EHF	protein_coding	Up-Down	0.9859
ENSG00000101187	SLCO4A1	protein_coding	Down-Up	0.9859
ENSG00000135763	URB2	protein_coding	Down-Up	0.9858
ENSG00000198478	SH3BGRL2	protein_coding	Down-Up	0.9858
ENSG00000164683	HEY1	protein_coding	Down-Up	0.9858
ENSG00000065320	NTN1	protein_coding	Down-Up	0.9857
ENSG00000115257	PCSK4	protein_coding	Up-Down	0.9855
ENSG00000075213	SEMA3A	protein_coding	Up-Up	0.9853
ENSG00000247095	MIR210HG	lincRNA	Up-Down	0.9853
ENSG00000135407	AVIL	protein_coding	Up-Down	0.9852
ENSG00000242498	ARPIN	protein_coding	Up-Down	0.9852
ENSG00000109107	ALDOC	protein_coding	Up-Down	0.9851
ENSG00000144426	NBEAL1	protein_coding	Up-Down	0.9848
ENSG00000249274	PDLIM1P4	processed_pseudogene	Up-Down	0.9847
ENSG00000109667	SLC2A9	protein_coding	Up-Down	0.9847
ENSG00000233306	TRGV2	TR_V_gene	Up-Down	0.9847
ENSG00000083454	P2RX5	protein_coding	Down-Up	0.9847
ENSG00000165092	ALDH1A1	protein_coding	Up-Down	0.9846
ENSG00000273096	RP3-508I15.20	sense_intronic	Up-Down	0.9846
ENSG00000270276	HIST2H4B	protein_coding	Up-Up	0.9844
ENSG00000268849	SIGLEC22P	transcribed_unprocessed_pseudogene	Up-Down	0.9844
ENSG00000110076	NRXN2	protein_coding	Up-Up	0.9843
ENSG00000160307	S100B	protein_coding	Up-Up	0.9842
ENSG00000112773	FAM46A	protein_coding	Up-Up	0.9841
ENSG00000279722	RP11-44F14.6	TEC	Up-Down	0.9841
ENSG00000166133	RPUSD2	protein_coding	Down-Up	0.984
ENSG00000101082	SLA2	protein_coding	Down-Up	0.984
ENSG00000124256	ZBP1	protein_coding	Up-Down	0.984
ENSG00000259807	RP11-426C22.4	lincRNA	Up-Down	0.9839
ENSG00000140678	ITGAX	protein_coding	Up-Up	0.9839
ENSG00000117266	CDK18	protein_coding	Up-Down	0.9838
ENSG00000137101	CD72	protein_coding	Up-Down	0.9838
ENSG00000261416	RP11-455F5.5	antisense	Up-Down	0.9838
ENSG00000211699	TRGV3	TR_V_gene	Up-Down	0.9837
ENSG00000053438	NNAT	protein_coding	Up-Down	0.9837
ENSG00000134061	CD180	protein_coding	Up-Down	0.9836
ENSG00000170266	GLB1	protein_coding	Up-Down	0.9835
ENSG00000174885	NLRP6	protein_coding	Up-Down	0.9835
ENSG00000249661	TNRC18P1	processed_pseudogene	Up-Down	0.9834
ENSG00000100678	SLC8A3	protein_coding	Down-Up	0.9834
ENSG00000099992	TBC1D10A	protein_coding	Up-Down	0.9834
ENSG00000267990	CTD-3187F8.15	unprocessed_pseudogene	Up-Down	0.9833
ENSG00000089169	RPH3A	protein_coding	Up-Down	0.9832
ENSG00000138180	CEP55	protein_coding	Down-Down	0.9831
ENSG00000137267	TUBB2A	protein_coding	Down-Down	0.9829
ENSG00000275371	RP11-455F5.6	antisense	Up-Down	0.9829
ENSG00000004799	PDK4	protein_coding	Up-Up	0.9828
ENSG00000070669	ASNS	protein_coding	Up-Down	0.9828
ENSG00000227097	RPS28P7	processed_pseudogene	Up-Down	0.9828
ENSG00000198794	SCAMP5	protein_coding	Up-Down	0.9827
ENSG00000163629	PTPN13	protein_coding	Up-Down	0.9826
ENSG00000095739	BAMBI	protein_coding	Down-Up	0.9826
ENSG00000272970	RP11-329B9.4	lincRNA	Up-Down	0.9825
ENSG00000108984	MAP2K6	protein_coding	Up-Down	0.9824
ENSG00000117399	CDC20	protein_coding	Down-Down	0.9823
ENSG00000166147	FBN1	protein_coding	Down-Up	0.9822
ENSG00000185339	TCN2	protein_coding	Up-Up	0.9822
ENSG00000133466	C1QTNF6	protein_coding	Up-Up	0.9822
ENSG00000085552	IGSF9	protein_coding	Up-Down	0.9821
ENSG00000100906	NFKBIA	protein_coding	Up-Down	0.9821
ENSG00000198838	RYR3	protein_coding	Down-Up	0.9821
ENSG00000092758	COL9A3	protein_coding	Up-Down	0.9821
ENSG00000167100	SAMD14	protein_coding	Down-Up	0.982
ENSG00000065675	PRKCQ	protein_coding	Down-Up	0.9819
ENSG00000085733	CTTN	protein_coding	Down-Up	0.9819
ENSG00000187772	LIN28B	protein_coding	Down-Up	0.9815
ENSG00000074657	ZNF532	protein_coding	Up-Down	0.9815
ENSG00000128165	ADM2	protein_coding	Up-Down	0.9815
ENSG00000160818	GPATCH4	protein_coding	Down-Up	0.9813
ENSG00000118492	ADGB	protein_coding	Up-Down	0.9812
ENSG00000127951	FGL2	protein_coding	Up-Down	0.9812
ENSG00000167850	CD300C	protein_coding	Up-Down	0.9811
ENSG00000105227	PRX	protein_coding	Up-Down	0.9811
ENSG00000213713	PIGCP1	processed_pseudogene	Up-Down	0.9809
ENSG00000263603	CTD-2349P21.5	lincRNA	Up-Down	0.9809
ENSG00000164626	KCNK5	protein_coding	Down-Up	0.9808
ENSG00000272834	RP5-1042K10.13	antisense	Up-Down	0.9808
ENSG00000167680	SEMA6B	protein_coding	Down-Up	0.9805
ENSG00000232354	VIPR1-AS1	antisense	Up-Down	0.9804
ENSG00000107562	CXCL12	protein_coding	Up-Up	0.9804
ENSG00000122861	PLAU	protein_coding	Up-Down	0.9804
ENSG00000101384	JAG1	protein_coding	Up-Up	0.9804
ENSG00000112902	SEMA5A	protein_coding	Up-Up	0.9803
ENSG00000115165	CYTIP	protein_coding	Up-Down	0.9802
ENSG00000134668	SPOCD1	protein_coding	Down-Up	0.9801
ENSG00000177272	KCNA3	protein_coding	Up-Down	0.9801
ENSG00000230148	HOXB-AS1	antisense	Up-Down	0.9801
ENSG00000271425	NBPF10	protein_coding	Up-Down	0.9798
ENSG00000178927	C17orf62	protein_coding	Up-Down	0.9798
ENSG00000186715	MST1L	transcribed_unprocessed_pseudogene	Up-Down	0.9797
ENSG00000276644	DACH1	protein_coding	Down-Up	0.9796
ENSG00000160200	CBS	protein_coding	Up-Down	0.9796
ENSG00000237200	ZBTB40-IT1	sense_intronic	Up-Down	0.9795
ENSG00000229431	RP1-92O14.6	antisense	Up-Down	0.9795
ENSG00000277851	RP11-756G20.1	lincRNA	Up-Down	0.9795
ENSG00000133101	CCNA1	protein_coding	Down-Up	0.9795
ENSG00000169679	BUB1	protein_coding	Down-Down	0.9794
ENSG00000100373	UPK3A	protein_coding	Up-Down	0.9794
ENSG00000225578	NCBP2-AS1	antisense	Up-Down	0.9791
ENSG00000137198	GMPR	protein_coding	Down-Up	0.9791
ENSG00000196793	ZNF239	protein_coding	Down-Up	0.9791
ENSG00000264456	RP11-848P1.2	sense_intronic	Up-Down	0.9791
ENSG00000213240	RP11-458D21.5	protein_coding	Up-Down	0.9789
ENSG00000244405	ETV5	protein_coding	Down-Up	0.9789
ENSG00000006453	BAIAP2L1	protein_coding	Up-Down	0.9789
ENSG00000134138	MEIS2	protein_coding	Up-Up	0.9789
ENSG00000115525	ST3GAL5	protein_coding	Up-Down	0.9788
ENSG00000163082	SGPP2	protein_coding	Down-Up	0.9788
ENSG00000026025	VIM	protein_coding	Up-Down	0.9787
ENSG00000272821	CTA-384D8.36	antisense	Up-Down	0.9786
ENSG00000202474	RNA5SP283	rRNA	Up-Down	0.9784
ENSG00000057294	PKP2	protein_coding	Down-Up	0.9784
ENSG00000263069	CTD-2047H16.4	antisense	Up-Down	0.978
ENSG00000212123	PRR22	protein_coding	Down-Up	0.9778
ENSG00000184154	LRTOMT	protein_coding	Up-Down	0.9776
ENSG00000137976	DNASE2B	protein_coding	Up-Down	0.9775
ENSG00000145431	PDGFC	protein_coding	Up-Up	0.9775
ENSG00000155093	PTPRN2	protein_coding	Up-Down	0.9773
ENSG00000143479	DYRK3	protein_coding	Down-Up	0.9771
ENSG00000186792	HYAL3	protein_coding	Down-Up	0.977
ENSG00000259628	RP11-467H10.2	processed_transcript	Up-Down	0.977
ENSG00000050767	COL23A1	protein_coding	Up-Up	0.9767
ENSG00000117595	IRF6	protein_coding	Up-Down	0.9766
ENSG00000095794	CREM	protein_coding	Up-Up	0.9765
ENSG00000095585	BLNK	protein_coding	Up-Down	0.9764
ENSG00000182022	CHST15	protein_coding	Up-Up	0.976
ENSG00000106537	TSPAN13	protein_coding	Down-Up	0.9759
ENSG00000188921	HACD4	protein_coding	Up-Down	0.9759
ENSG00000183018	SPNS2	protein_coding	Down-Up	0.9758
ENSG00000115607	IL18RAP	protein_coding	Down-Up	0.9757
ENSG00000207870	MIR221	miRNA	Down-Up	0.9757
ENSG00000053918	KCNQ1	protein_coding	Up-Down	0.9756
ENSG00000215009	ACSM4	protein_coding	Up-Up	0.9756
ENSG00000040608	RTN4R	protein_coding	Up-Down	0.9756
ENSG00000014257	ACPP	protein_coding	Up-Down	0.9755
ENSG00000149591	TAGLN	protein_coding	Up-Down	0.9755
ENSG00000102886	GDPD3	protein_coding	Up-Down	0.9754
ENSG00000126467	TSKS	protein_coding	Up-Down	0.9754
ENSG00000251023	RP11-549J18.1	sense_intronic	Up-Down	0.9752
ENSG00000233901	LINC01503	lincRNA	Up-Down	0.9752
ENSG00000234211	RP11-25K21.1	antisense	Up-Down	0.9751
ENSG00000225370	AC011515.2	unprocessed_pseudogene	Up-Down	0.9751
ENSG00000077942	FBLN1	protein_coding	Down-Down	0.975
ENSG00000138028	CGREF1	protein_coding	Down-Up	0.9749
ENSG00000280008	RP11-652L8.4	TEC	Up-Down	0.9749
ENSG00000134824	FADS2	protein_coding	Down-Down	0.9748
ENSG00000051128	HOMER3	protein_coding	Up-Up	0.9748
ENSG00000257433	RP1-197B17.3	antisense	Up-Down	0.9747
ENSG00000122986	HVCN1	protein_coding	Up-Down	0.9746
ENSG00000105369	CD79A	protein_coding	Down-Up	0.9746
ENSG00000163584	RPL22L1	protein_coding	Down-Up	0.9744
ENSG00000116032	GRIN3B	protein_coding	Up-Down	0.9744
ENSG00000124224	PPP4R1L	transcribed_unprocessed_pseudogene	Up-Down	0.9744
ENSG00000196338	NLGN3	protein_coding	Up-Down	0.9744
ENSG00000183742	MACC1	protein_coding	Down-Up	0.9742
ENSG00000065328	MCM10	protein_coding	Down-Up	0.9741
ENSG00000251158	RP11-98J23.1	unprocessed_pseudogene	Up-Down	0.974
ENSG00000113263	ITK	protein_coding	Down-Up	0.974
ENSG00000258643	BCL2L2-PABPN1	protein_coding	Up-Down	0.9739
ENSG00000174977	AC026271.5	processed_pseudogene	Down-Up	0.9739
ENSG00000245904	RP11-796E2.4	antisense	Up-Down	0.9738
ENSG00000189077	TMEM120A	protein_coding	Up-Down	0.9737
ENSG00000140859	KIFC3	protein_coding	Down-Up	0.9735
ENSG00000261737	RP4-612B15.3	antisense	Down-Up	0.9733
ENSG00000272398	CD24	protein_coding	Up-Up	0.9733
ENSG00000263934	SNORD3A	snoRNA	Up-Down	0.9733
ENSG00000274272	RP11-44M6.7	processed_transcript	Up-Down	0.9731
ENSG00000179431	FJX1	protein_coding	Down-Up	0.9731
ENSG00000092051	JPH4	protein_coding	Up-Down	0.973
ENSG00000064042	LIMCH1	protein_coding	Up-Down	0.9726
ENSG00000257743	MGAM2	protein_coding	Down-Down	0.9726
ENSG00000261770	CTC-459F4.1	lincRNA	Down-Up	0.9725
ENSG00000174705	SH3PXD2B	protein_coding	Up-Up	0.9721
ENSG00000134954	ETS1	protein_coding	Down-Up	0.972
ENSG00000136026	CKAP4	protein_coding	Down-Down	0.9718
ENSG00000227191	TRGC2	TR_C_gene	Down-Up	0.9715
ENSG00000186193	SAPCD2	protein_coding	Down-Down	0.9715
ENSG00000188822	CNR2	protein_coding	Down-Up	0.9714
ENSG00000102098	SCML2	protein_coding	Down-Up	0.9714
ENSG00000154237	LRRK1	protein_coding	Up-Down	0.9713
ENSG00000160145	KALRN	protein_coding	Up-Up	0.9712
ENSG00000225231	AC091814.2	lincRNA	Up-Up	0.9712
ENSG00000189221	MAOA	protein_coding	Up-Up	0.9712
ENSG00000244300	GATA2-AS1	antisense	Down-Up	0.9709
ENSG00000162997	PRORSD1P	unitary_pseudogene	Down-Up	0.9708
ENSG00000138623	SEMA7A	protein_coding	Down-Up	0.9708
ENSG00000277879	RP11-129M16.4	antisense	Down-Up	0.9704
ENSG00000204556	CTD-2514C3.1	unprocessed_pseudogene	Down-Up	0.9701
ENSG00000163661	PTX3	protein_coding	Down-Down	0.97
ENSG00000111846	GCNT2	protein_coding	Up-Down	0.97
ENSG00000186529	CYP4F3	protein_coding	Up-Up	0.97
ENSG00000175294	CATSPER1	protein_coding	Up-Down	0.9697
ENSG00000163644	PPM1K	protein_coding	Up-Down	0.9696
ENSG00000110799	VWF	protein_coding	Up-Up	0.9696
ENSG00000258136	RP11-864J10.4	antisense	Up-Down	0.9695
ENSG00000277701	RP11-734K23.9	lincRNA	Down-Up	0.9693
ENSG00000263982	RP11-504I13.3	antisense	Up-Down	0.9692
ENSG00000278600	RP11-81A1.6	sense_intronic	Up-Up	0.9691
ENSG00000067191	CACNB1	protein_coding	Up-Down	0.9691
ENSG00000277687	RP11-427L15.2	sense_intronic	Up-Up	0.969
ENSG00000023191	RNH1	protein_coding	Up-Down	0.9689
ENSG00000265972	TXNIP	protein_coding	Up-Down	0.9688
ENSG00000187699	C2orf88	protein_coding	Down-Up	0.9687
ENSG00000198521	ZNF43	protein_coding	Down-Up	0.9685
ENSG00000254815	RP11-496I9.1	antisense	Up-Down	0.9684
ENSG00000124251	TP53TG5	protein_coding	Down-Up	0.9683
ENSG00000198948	MFAP3L	protein_coding	Down-Up	0.9682
ENSG00000201302	SNORA65	snoRNA	Up-Down	0.9682
ENSG00000143369	ECM1	protein_coding	Up-Down	0.9681
ENSG00000184185	KCNJ12	protein_coding	Down-Up	0.9681
ENSG00000246889	AP000487.5	antisense	Up-Down	0.9679
ENSG00000267480	RP11-703I16.1	antisense	Down-Up	0.9678
ENSG00000120053	GOT1	protein_coding	Down-Down	0.9677
ENSG00000176105	YES1	protein_coding	Down-Up	0.9676
ENSG00000159214	CCDC24	protein_coding	Up-Down	0.9675
ENSG00000173208	ABCD2	protein_coding	Up-Down	0.9675
ENSG00000239246	RP11-464D20.2	processed_pseudogene	Up-Down	0.9675
ENSG00000130635	COL5A1	protein_coding	Down-Down	0.9674
ENSG00000110092	CCND1	protein_coding	Down-Up	0.9671
ENSG00000197381	ADARB1	protein_coding	Down-Up	0.9671
ENSG00000137757	CASP5	protein_coding	Up-Down	0.9667
ENSG00000099814	CEP170B	protein_coding	Down-Up	0.9665
ENSG00000119457	SLC46A2	protein_coding	Up-Down	0.9659
ENSG00000089351	GRAMD1A	protein_coding	Up-Down	0.9659
ENSG00000162063	CCNF	protein_coding	Down-Down	0.9657
ENSG00000137103	TMEM8B	protein_coding	Up-Down	0.9655
ENSG00000137502	RAB30	protein_coding	Up-Up	0.9655
ENSG00000105928	DFNA5	protein_coding	Up-Down	0.9653
ENSG00000126249	PDCD2L	protein_coding	Down-Up	0.9653
ENSG00000174469	CNTNAP2	protein_coding	Down-Up	0.9651
ENSG00000141298	SSH2	protein_coding	Up-Down	0.965
ENSG00000111144	LTA4H	protein_coding	Up-Down	0.9649
ENSG00000172236	TPSAB1	protein_coding	Up-Up	0.9648
ENSG00000277999	RP11-426C22.8	lincRNA	Up-Down	0.9648
ENSG00000182885	ADGRG3	protein_coding	Down-Up	0.9646
ENSG00000119900	OGFRL1	protein_coding	Up-Down	0.9645
ENSG00000234287	RP11-761N21.2	processed_pseudogene	Up-Down	0.9642
ENSG00000041353	RAB27B	protein_coding	Down-Up	0.9642
ENSG00000187266	EPOR	protein_coding	Up-Down	0.9642
ENSG00000152413	HOMER1	protein_coding	Down-Up	0.9639
ENSG00000267452	RP11-1018N14.5	lincRNA	Up-Up	0.9638
ENSG00000175130	MARCKSL1	protein_coding	Down-Up	0.9637
ENSG00000149503	INCENP	protein_coding	Down-Down	0.9636
ENSG00000230138	RP11-117D22.2	lincRNA	Up-Down	0.9633
ENSG00000119865	CNRIP1	protein_coding	Down-Up	0.9633
ENSG00000061676	NCKAP1	protein_coding	Down-Up	0.9632
ENSG00000135069	PSAT1	protein_coding	Up-Down	0.963
ENSG00000234571	RP5-998N21.4	lincRNA	Up-Down	0.9629
ENSG00000242588	RP11-274B21.14	processed_transcript	Up-Down	0.9629
ENSG00000162148	PPP1R32	protein_coding	Up-Down	0.9623
ENSG00000204577	LILRB3	protein_coding	Up-Down	0.9622
ENSG00000142733	MAP3K6	protein_coding	Up-Down	0.9621
ENSG00000250742	RP11-834C11.4	lincRNA	Up-Down	0.9621
ENSG00000281205	LINC00950	lincRNA	Up-Down	0.962
ENSG00000224861	YBX1P1	processed_pseudogene	Down-Down	0.962
ENSG00000086506	HBQ1	protein_coding	Down-Up	0.962
ENSG00000138395	CDK15	protein_coding	Down-Up	0.9619
ENSG00000175147	TMEM51-AS1	antisense	Up-Up	0.9618
ENSG00000183091	NEB	protein_coding	Down-Up	0.9618
ENSG00000109501	WFS1	protein_coding	Up-Down	0.9618
ENSG00000277806	RP11-15A1.8	sense_intronic	Down-Up	0.9617
ENSG00000183579	ZNRF3	protein_coding	Down-Up	0.9617
ENSG00000179456	ZBTB18	protein_coding	Up-Down	0.9615
ENSG00000258667	HIF1A-AS2	lincRNA	Up-Down	0.9614
ENSG00000273604	C17orf96	protein_coding	Down-Up	0.9614
ENSG00000139354	GAS2L3	protein_coding	Up-Down	0.9613
ENSG00000067533	RRP15	protein_coding	Down-Up	0.9612
ENSG00000111860	CEP85L	protein_coding	Up-Down	0.961
ENSG00000179406	LINC00174	lincRNA	Up-Down	0.961
ENSG00000169047	IRS1	protein_coding	Up-Down	0.9607
ENSG00000119986	AVPI1	protein_coding	Up-Down	0.9607
ENSG00000198873	GRK5	protein_coding	Up-Down	0.9607
ENSG00000137819	PAQR5	protein_coding	Down-Up	0.9606
ENSG00000090889	KIF4A	protein_coding	Down-Down	0.9604
ENSG00000257108	NHLRC4	protein_coding	Up-Up	0.9603
ENSG00000255468	RP11-867G23.8	antisense	Down-Up	0.96
ENSG00000100206	DMC1	protein_coding	Down-Up	0.96
ENSG00000130595	TNNT3	protein_coding	Up-Up	0.9599
ENSG00000130270	ATP8B3	protein_coding	Up-Down	0.9599
ENSG00000225670	CADM3-AS1	antisense	Down-Up	0.9596
ENSG00000257167	TMPO-AS1	antisense	Down-Up	0.9595
ENSG00000104635	SLC39A14	protein_coding	Down-Up	0.9594
ENSG00000103034	NDRG4	protein_coding	Down-Up	0.9594
ENSG00000136250	AOAH	protein_coding	Up-Down	0.959
ENSG00000135437	RDH5	protein_coding	Up-Down	0.959
ENSG00000142303	ADAMTS10	protein_coding	Up-Down	0.959
ENSG00000231794	AC009542.2	antisense	Up-Down	0.9589
ENSG00000176014	TUBB6	protein_coding	Down-Down	0.9589
ENSG00000251595	ABCA11P	transcribed_processed_pseudogene	Down-Up	0.9588
ENSG00000228956	SATB1-AS1	processed_transcript	Down-Up	0.9586
ENSG00000229891	LINC01315	lincRNA	Up-Down	0.9586
ENSG00000114554	PLXNA1	protein_coding	Up-Down	0.9582
ENSG00000236603	RANP1	processed_pseudogene	Down-Down	0.9579
ENSG00000163735	CXCL5	protein_coding	Down-Up	0.9577
ENSG00000072571	HMMR	protein_coding	Down-Down	0.9577
ENSG00000150048	CLEC1A	protein_coding	Up-Down	0.9576
ENSG00000280067	CTD-2600H12.2	TEC	Up-Down	0.9576
ENSG00000232545	KB-318B8.7	sense_intronic	Up-Down	0.9575
ENSG00000134489	HRH4	protein_coding	Down-Up	0.9573
ENSG00000142494	SLC47A1	protein_coding	Up-Up	0.9569
ENSG00000162897	FCAMR	protein_coding	Down-Up	0.9568
ENSG00000204475	NCR3	protein_coding	Down-Up	0.9568
ENSG00000258875	CTD-2547L24.3	processed_transcript	Down-Up	0.9567
ENSG00000252965	Y_RNA	misc_RNA	Up-Down	0.9566
ENSG00000270300	PHACTR2P1	processed_pseudogene	Up-Down	0.9564
ENSG00000100749	VRK1	protein_coding	Down-Up	0.9563
ENSG00000169100	SLC25A6	protein_coding	Up-Down	0.9563
ENSG00000156398	SFXN2	protein_coding	Down-Up	0.9562
ENSG00000143409	FAM63A	protein_coding	Up-Down	0.9557
ENSG00000246430	LINC00968	lincRNA	Up-Down	0.9556
ENSG00000233327	USP32P2	transcribed_unprocessed_pseudogene	Up-Down	0.9553
ENSG00000140451	PIF1	protein_coding	Up-Down	0.9552
ENSG00000235328	AC006946.12	processed_pseudogene	Up-Down	0.9552
ENSG00000160161	CILP2	protein_coding	Up-Up	0.9551
ENSG00000100417	PMM1	protein_coding	Up-Down	0.955
ENSG00000123358	NR4A1	protein_coding	Up-Down	0.9549
ENSG00000134042	MRO	protein_coding	Up-Up	0.9549
ENSG00000196544	BORCS6	protein_coding	Up-Down	0.9544
ENSG00000225614	ZNF469	protein_coding	Down-Up	0.9543
ENSG00000169397	RNASE3	protein_coding	Down-Up	0.9542
ENSG00000174500	GCSAM	protein_coding	Up-Down	0.9541
ENSG00000270808	RP11-574K11.27	processed_pseudogene	Up-Down	0.954
ENSG00000140022	STON2	protein_coding	Down-Up	0.9539
ENSG00000257838	RP11-368J21.3	transcribed_unprocessed_pseudogene	Up-Down	0.9538
ENSG00000180712	RP11-290F5.2	lincRNA	Up-Down	0.9536
ENSG00000115946	PNO1	protein_coding	Down-Up	0.9535
ENSG00000135862	LAMC1	protein_coding	Down-Up	0.9534
ENSG00000271889	RP11-493E12.1	lincRNA	Up-Down	0.9532
ENSG00000183542	KLRC4	protein_coding	Up-Down	0.9532
ENSG00000152229	PSTPIP2	protein_coding	Down-Up	0.953
ENSG00000167523	SPATA33	protein_coding	Down-Up	0.9529
ENSG00000151490	PTPRO	protein_coding	Up-Down	0.9528
ENSG00000256167	ATF4P4	transcribed_processed_pseudogene	Up-Down	0.9527
ENSG00000206417	H1FX-AS1	antisense	Up-Down	0.9524
ENSG00000186188	FFAR4	protein_coding	Up-Up	0.9521
ENSG00000133627	ACTR3B	protein_coding	Down-Up	0.952
ENSG00000254415	SIGLEC14	protein_coding	Up-Down	0.9519
ENSG00000115641	FHL2	protein_coding	Down-Up	0.9518
ENSG00000249992	TMEM158	protein_coding	Down-Up	0.9515
ENSG00000114251	WNT5A	protein_coding	Up-Up	0.9515
ENSG00000229567	RP4-717I23.2	processed_pseudogene	Up-Down	0.9512
ENSG00000186205	Mar-01	protein_coding	Down-Up	0.9512
ENSG00000280254	RP11-81A22.4	TEC	Up-Up	0.9511
ENSG00000180509	KCNE1	protein_coding	Up-Up	0.9506
ENSG00000128284	APOL3	protein_coding	Up-Down	0.9506
ENSG00000164951	PDP1	protein_coding	Up-Down	0.9504
ENSG00000229183	PGA4	protein_coding	Down-Down	0.9503
ENSG00000266347	AC068641.1	miRNA	Up-Down	0.9503
ENSG00000125968	ID1	protein_coding	Down-Up	0.9502
ENSG00000271009	RP11-346C20.3	lincRNA	Up-Up	0.9501
ENSG00000270115	RP11-415J8.7	lincRNA	Up-Down	0.95
ENSG00000125878	TCF15	protein_coding	Down-Up	0.95
ENSG00000168476	REEP4	protein_coding	Up-Down	0.9495
ENSG00000132386	SERPINF1	protein_coding	Up-Down	0.9495
ENSG00000242779	ZNF702P	transcribed_processed_pseudogene	Down-Up	0.9495
ENSG00000243753	HLA-L	transcribed_unprocessed_pseudogene	Up-Down	0.9494
ENSG00000187116	LILRA5	protein_coding	Up-Up	0.9494
ENSG00000205085	FAM71F2	protein_coding	Up-Up	0.9493
ENSG00000140092	FBLN5	protein_coding	Down-Up	0.9493
ENSG00000023330	ALAS1	protein_coding	Down-Up	0.949
ENSG00000180209	MYLPF	protein_coding	Down-Up	0.9486
ENSG00000120278	PLEKHG1	protein_coding	Down-Up	0.9481
ENSG00000162739	SLAMF6	protein_coding	Up-Down	0.948
ENSG00000126368	NR1D1	protein_coding	Up-Down	0.9475
ENSG00000274536	RP6-159A1.4	antisense	Up-Up	0.9475
ENSG00000137285	TUBB2B	protein_coding	Down-Down	0.9474
ENSG00000230730	AC074011.2	antisense	Up-Down	0.9473
ENSG00000189420	ZFP92	protein_coding	Down-Up	0.9472
ENSG00000214274	ANG	protein_coding	Up-Down	0.9469
ENSG00000242553	AP001432.14	lincRNA	Up-Down	0.9467
ENSG00000229409	RP11-494O16.3	processed_pseudogene	Up-Up	0.9466
ENSG00000231752	EMBP1	transcribed_unprocessed_pseudogene	Up-Down	0.9465
ENSG00000239282	GATSL3	protein_coding	Up-Down	0.9463
ENSG00000154065	ANKRD29	protein_coding	Up-Up	0.9461
ENSG00000278882	AC253572.1	protein_coding	Up-Down	0.9459
ENSG00000232434	C9orf172	protein_coding	Up-Down	0.9459
ENSG00000147416	ATP6V1B2	protein_coding	Up-Down	0.9458
ENSG00000276241	CTB-91J4.1	antisense	Up-Down	0.9458
ENSG00000134940	ACRV1	protein_coding	Down-Up	0.9455
ENSG00000134769	DTNA	protein_coding	Up-Down	0.9453
ENSG00000095370	SH2D3C	protein_coding	Up-Down	0.9451
ENSG00000182208	MOB2	protein_coding	Up-Down	0.945
ENSG00000133561	GIMAP6	protein_coding	Up-Down	0.9448
ENSG00000273004	GS1-279B7.2	lincRNA	Down-Up	0.9447
ENSG00000259383	RP11-403B2.6	lincRNA	Down-Up	0.9447
ENSG00000140545	MFGE8	protein_coding	Down-Down	0.9446
ENSG00000197506	SLC28A3	protein_coding	Up-Up	0.9445
ENSG00000240891	PLCXD2	protein_coding	Up-Down	0.9441
ENSG00000154310	TNIK	protein_coding	Down-Up	0.9441
ENSG00000143382	ADAMTSL4	protein_coding	Up-Down	0.944
ENSG00000109684	CLNK	protein_coding	Up-Up	0.9439
ENSG00000112195	TREML2	protein_coding	Down-Down	0.9437
ENSG00000160339	FCN2	protein_coding	Up-Down	0.9427
ENSG00000196549	MME	protein_coding	Down-Up	0.9423
ENSG00000171365	CLCN5	protein_coding	Up-Down	0.9423
ENSG00000104290	FZD3	protein_coding	Down-Up	0.9422
ENSG00000262814	MRPL12	protein_coding	Down-Up	0.9422
ENSG00000072310	SREBF1	protein_coding	Up-Down	0.9421
ENSG00000080031	PTPRH	protein_coding	Up-Down	0.942
ENSG00000181104	F2R	protein_coding	Down-Up	0.9416
ENSG00000112208	BAG2	protein_coding	Down-Up	0.9416
ENSG00000143217	PVRL4	protein_coding	Up-Up	0.9414
ENSG00000265112	MIR3153	miRNA	Up-Down	0.9413
ENSG00000258334	RP11-161H23.9	antisense	Up-Down	0.9413
ENSG00000127074	RGS13	protein_coding	Down-Up	0.9412
ENSG00000257953	RP11-620J15.1	antisense	Down-Up	0.9409
ENSG00000136404	TM6SF1	protein_coding	Up-Down	0.9409
ENSG00000196517	SLC6A9	protein_coding	Up-Down	0.9406
ENSG00000006638	TBXA2R	protein_coding	Down-Up	0.9406
ENSG00000270164	LINC01480	lincRNA	Down-Up	0.9402
ENSG00000163947	ARHGEF3	protein_coding	Up-Down	0.9401
ENSG00000151650	VENTX	protein_coding	Up-Down	0.9399
ENSG00000279348	RP11-566E18.1	TEC	Down-Up	0.9398
ENSG00000168685	IL7R	protein_coding	Down-Up	0.9398
ENSG00000280560	LINC01374	lincRNA	Up-Down	0.9398
ENSG00000177133	LINC00982	antisense	Down-Up	0.9397
ENSG00000152137	HSPB8	protein_coding	Up-Up	0.9395
ENSG00000198719	DLL1	protein_coding	Up-Up	0.9394
ENSG00000122548	KIAA0087	lincRNA	Down-Up	0.9394
ENSG00000163697	APBB2	protein_coding	Down-Up	0.9391
ENSG00000184702	Sep-05	protein_coding	Down-Up	0.939
ENSG00000163354	DCST2	protein_coding	Up-Down	0.9387
ENSG00000261762	RP11-650L12.2	antisense	Down-Up	0.9387
ENSG00000182841	RRP7BP	transcribed_unprocessed_pseudogene	Down-Up	0.9386
ENSG00000164898	C7orf55	protein_coding	Down-Up	0.9383
ENSGR0000169100			Up-Down	0.9382
ENSG00000066382	MPPED2	protein_coding	Up-Up	0.9381
ENSG00000279777	AC004813.1	protein_coding	Up-Down	0.9379
ENSG00000273036	FAM95C	lincRNA	Up-Up	0.9376
ENSG00000257595	RP3-473L9.4	lincRNA	Up-Down	0.9375
ENSG00000101224	CDC25B	protein_coding	Up-Down	0.9375
ENSG00000280123	RP11-267M23.1	TEC	Down-Up	0.9374
ENSG00000105612	DNASE2	protein_coding	Up-Down	0.9372
ENSG00000104972	LILRB1	protein_coding	Up-Down	0.9372
ENSG00000230526	RP11-472G21.2	lincRNA	Up-Down	0.9371
ENSG00000254877	RP11-142C4.4	processed_pseudogene	Up-Down	0.9371
ENSG00000236120	RP11-733O18.1	lincRNA	Up-Up	0.9371
ENSG00000149212	SESN3	protein_coding	Up-Up	0.9367
ENSG00000279765	RP11-437B10.1	protein_coding	Up-Down	0.9367
ENSG00000147852	VLDLR	protein_coding	Up-Down	0.9366
ENSG00000261386	CTD-2012K14.6	lincRNA	Down-Up	0.9366
ENSG00000260837	RP11-434B12.1	lincRNA	Up-Up	0.9365
ENSG00000138061	CYP1B1	protein_coding	Down-Up	0.9365
ENSG00000218418	RP11-296E7.1	processed_pseudogene	Up-Down	0.9364
ENSG00000131018	SYNE1	protein_coding	Up-Down	0.936
ENSG00000254006	RP11-1D12.2	lincRNA	Down-Up	0.9359
ENSG00000259657	PIGHP1	processed_pseudogene	Up-Down	0.9359
ENSG00000232453	RP4-794H19.1	lincRNA	Up-Down	0.9357
ENSG00000185495	RP11-504P24.3	transcribed_unprocessed_pseudogene	Up-Up	0.9356
ENSG00000166922	SCG5	protein_coding	Up-Down	0.9356
ENSG00000281593	GS1-114I9.3	protein_coding	Up-Down	0.9354
ENSG00000269534	CTC-453G23.5	antisense	Down-Up	0.9354
ENSG00000205583	STAG3L1	transcribed_unprocessed_pseudogene	Down-Up	0.9351
ENSG00000072422	RHOBTB1	protein_coding	Up-Up	0.935
ENSG00000134326	CMPK2	protein_coding	Down-Up	0.9349
ENSG00000135447	PPP1R1A	protein_coding	Up-Down	0.9349
ENSG00000276509	CH17-353B19.1	lincRNA	Up-Down	0.9348
ENSG00000136960	ENPP2	protein_coding	Down-Down	0.9347
ENSG00000233654	AC093388.3	antisense	Down-Up	0.9346
ENSG00000242516	LINC00960	lincRNA	Down-Up	0.9346
ENSG00000280164	CH507-254M2.3	lincRNA	Down-Up	0.9344
ENSG00000060140	STYK1	protein_coding	Down-Up	0.9343
ENSG00000279057	CTD-3126B10.5	TEC	Up-Down	0.9343
ENSG00000130201	EXOC3L2	protein_coding	Down-Up	0.9342
ENSG00000233723	LINC01122	lincRNA	Down-Down	0.934
ENSG00000131400	NAPSA	protein_coding	Up-Down	0.9339
ENSG00000170667	RASA4B	protein_coding	Up-Down	0.9335
ENSG00000274281	RP11-326N17.2	lincRNA	Up-Down	0.9334
ENSG00000239636	RP4-728D4.2	antisense	Up-Up	0.9331
ENSG00000250033	SLC7A11-AS1	processed_transcript	Up-Down	0.9331
ENSG00000174945	AMZ1	protein_coding	Down-Up	0.933
ENSG00000179598	PLD6	protein_coding	Down-Up	0.9328
ENSG00000109771	LRP2BP	protein_coding	Up-Down	0.9325
ENSG00000235238	SUMO2P1	processed_pseudogene	Up-Down	0.9325
ENSG00000169083	AR	protein_coding	Down-Up	0.9325
ENSG00000180071	ANKRD18A	protein_coding	Up-Up	0.9323
ENSG00000186654	PRR5	protein_coding	Down-Up	0.9322
ENSG00000279283	RP11-417L19.5	TEC	Up-Down	0.9319
ENSG00000133246	PRAM1	protein_coding	Up-Up	0.9319
ENSG00000135409	AMHR2	protein_coding	Down-Up	0.9318
ENSG00000136457	CHAD	protein_coding	Up-Down	0.9314
ENSG00000250608	RP11-933H2.4	processed_transcript	Up-Down	0.9312
ENSG00000251161	RP11-540O11.1	lincRNA	Down-Up	0.9311
ENSG00000144649	FAM198A	protein_coding	Down-Down	0.9306
ENSG00000154511	FAM69A	protein_coding	Up-Up	0.9304
ENSG00000005471	ABCB4	protein_coding	Down-Up	0.9304
ENSG00000275209	FP236383.4	miRNA	Down-Up	0.9304
ENSG00000133805	AMPD3	protein_coding	Up-Up	0.9303
ENSG00000271576	RP11-486G15.2	lincRNA	Down-Up	0.9302
ENSG00000258559	AC005519.4	sense_overlapping	Up-Down	0.9301
ENSG00000233175	CTD-2020K17.3	antisense	Up-Down	0.9301
ENSG00000123989	CHPF	protein_coding	Down-Up	0.93
ENSG00000260911	RP11-196G11.2	lincRNA	Up-Up	0.9299
ENSG00000262766	RP11-196G11.4	sense_intronic	Up-Down	0.9298
ENSG00000271013	LRRC37A9P	processed_pseudogene	Up-Down	0.9298
ENSG00000272839	RP11-452C13.1	antisense	Up-Up	0.9297
ENSG00000255446	CTD-2531D15.4	antisense	Up-Up	0.9297
ENSG00000260669	AL136419.6	processed_transcript	Up-Down	0.9297
ENSG00000134207	SYT6	protein_coding	Down-Up	0.9295
ENSG00000080298	RFX3	protein_coding	Up-Down	0.9295
ENSG00000139174	PRICKLE1	protein_coding	Down-Up	0.9295
ENSG00000229780	UBE2Q1-AS1	antisense	Up-Down	0.9293
ENSG00000104611	SH2D4A	protein_coding	Down-Down	0.9293
ENSG00000225880	LINC00115	lincRNA	Up-Down	0.9292
ENSG00000172460	PRSS30P	unitary_pseudogene	Up-Down	0.9292
ENSG00000182580	EPHB3	protein_coding	Up-Down	0.929
ENSG00000147036	LANCL3	protein_coding	Down-Up	0.9289
ENSG00000189171	S100A13	protein_coding	Up-Down	0.9286
ENSG00000257176	RP11-996F15.2	antisense	Down-Up	0.9285
ENSG00000196961	AP2A1	protein_coding	Up-Down	0.9284
ENSG00000121413	ZSCAN18	protein_coding	Down-Up	0.9282
ENSG00000099194	SCD	protein_coding	Down-Down	0.928
ENSG00000009950	MLXIPL	protein_coding	Down-Up	0.9278
ENSG00000154240	CEP112	protein_coding	Up-Down	0.9275
ENSG00000243279	PRAF2	protein_coding	Up-Down	0.9275
ENSG00000116120	FARSB	protein_coding	Down-Up	0.9271
ENSG00000227473	TSSK5P	unitary_pseudogene	Down-Up	0.927
ENSG00000174403	C20orf166-AS1	antisense	Down-Up	0.9266
ENSG00000279320	RP11-329N15.3	TEC	Up-Down	0.9265
ENSG00000159593	NAE1	protein_coding	Down-Up	0.9265
ENSG00000236953	ZDHHC20-IT1	sense_intronic	Up-Down	0.9255
ENSG00000236972	FABP5P1	processed_pseudogene	Down-Down	0.9255
ENSG00000182109	RP11-69E11.4	antisense	Up-Down	0.9254
ENSG00000115523	GNLY	protein_coding	Down-Up	0.9254
ENSG00000165474	GJB2	protein_coding	Down-Up	0.9254
ENSG00000254369	HOXA-AS3	antisense	Down-Down	0.9253
ENSG00000092969	TGFB2	protein_coding	Up-Down	0.925
ENSG00000247626	MARS2	protein_coding	Down-Up	0.9248
ENSG00000254535	PABPC4L	protein_coding	Down-Down	0.9245
ENSG00000166086	JAM3	protein_coding	Down-Up	0.9245
ENSG00000279812	CTD-2545G14.4	TEC	Up-Down	0.9245
ENSG00000077984	CST7	protein_coding	Up-Up	0.9244
ENSG00000143452	HORMAD1	protein_coding	Up-Down	0.9243
ENSG00000183161	FANCF	protein_coding	Down-Up	0.924
ENSG00000186451	SPATA12	protein_coding	Up-Down	0.9238
ENSG00000234424	RP11-213G2.1	unprocessed_pseudogene	Up-Down	0.9236
ENSG00000173267	SNCG	protein_coding	Up-Down	0.9234
ENSG00000182195	LDOC1	protein_coding	Down-Down	0.9234
ENSG00000260400	RP11-119F7.5	sense_overlapping	Down-Up	0.9233
ENSG00000232295	RP11-154D6.1	processed_transcript	Up-Down	0.9231
ENSG00000213889	PPM1N	protein_coding	Up-Down	0.9231
ENSG00000175215	CTDSP2	protein_coding	Up-Down	0.9229
ENSG00000100095	SEZ6L	protein_coding	Up-Down	0.9229
ENSG00000120860	CCDC53	protein_coding	Up-Down	0.9224
ENSG00000253368	TRNP1	protein_coding	Down-Down	0.9222
ENSG00000178053	MLF1	protein_coding	Up-Down	0.9222
ENSG00000278949	RP11-46H11.11	TEC	Up-Down	0.9222
ENSG00000213726	RPS2P52	processed_pseudogene	Down-Up	0.9222
ENSG00000233653	CICP7	processed_pseudogene	Up-Down	0.9221
ENSG00000275227	uc_338	misc_RNA	Up-Down	0.9221
ENSG00000273007	RP11-170N16.3	antisense	Up-Down	0.9221
ENSG00000184795	UNC93B5	unprocessed_pseudogene	Up-Down	0.9221
ENSG00000189350	FAM179A	protein_coding	Up-Down	0.9217
ENSG00000137171	KLC4	protein_coding	Up-Down	0.9215
ENSG00000144749	LRIG1	protein_coding	Down-Up	0.9213
ENSG00000167768	KRT1	protein_coding	Down-Up	0.9212
ENSG00000186265	BTLA	protein_coding	Down-Up	0.9209
ENSG00000276171	AC114498.1	miRNA	Down-Up	0.9208
ENSG00000184719	RNLS	protein_coding	Up-Down	0.9207
ENSG00000225783	MIAT	lincRNA	Up-Down	0.9205
ENSG00000133477	FAM83F	protein_coding	Down-Up	0.9201
ENSG00000178773	CPNE7	protein_coding	Down-Up	0.9199
ENSG00000279199	RP11-749I16.3	TEC	Down-Up	0.9199
ENSG00000141338	ABCA8	protein_coding	Up-Down	0.9199
ENSG00000229771	RP4-644L1.2	lincRNA	Up-Down	0.9199
ENSG00000181026	AEN	protein_coding	Down-Up	0.9198
ENSG00000244482	LILRA6	protein_coding	Up-Down	0.9198
ENSG00000271327	RP11-1109F11.3	lincRNA	Up-Up	0.9197
ENSG00000260267	RP11-452L6.5	antisense	Down-Up	0.9197
ENSG00000279108	CTC-490E21.11	TEC	Up-Up	0.9196
ENSG00000278126	RP11-454E5.4	sense_intronic	Down-Up	0.9194
ENSG00000267702	RP11-53B2.2	sense_intronic	Down-Up	0.9193
ENSG00000162888	C1orf147	antisense	Down-Up	0.9192
ENSG00000163430	FSTL1	protein_coding	Down-Down	0.9192
ENSG00000224216	RP13-228J13.1	antisense	Up-Down	0.9192
ENSG00000082438	COBLL1	protein_coding	Up-Up	0.9191
ENSG00000226564	FTH1P20	processed_pseudogene	Up-Up	0.9189
ENSG00000162104	ADCY9	protein_coding	Up-Down	0.9189
ENSG00000172123	SLFN12	protein_coding	Up-Down	0.9189
ENSG00000135722	FBXL8	protein_coding	Up-Down	0.9185
ENSG00000173041	ZNF680	protein_coding	Down-Up	0.9184
ENSG00000270344	RP11-734K2.4	antisense	Up-Up	0.9183
ENSG00000096433	ITPR3	protein_coding	Down-Down	0.9182
ENSG00000117114	ADGRL2	protein_coding	Down-Up	0.9181
ENSG00000242265	PEG10	protein_coding	Down-Up	0.9181
ENSG00000135318	NT5E	protein_coding	Down-Up	0.9179
ENSG00000213809	KLRK1	protein_coding	Up-Down	0.9179
ENSG00000261740	RP11-345J4.5	protein_coding	Down-Up	0.9178
ENSG00000196208	GREB1	protein_coding	Up-Down	0.9177
ENSG00000107566	ERLIN1	protein_coding	Down-Up	0.9176
ENSG00000270504	RP11-420L9.5	antisense	Up-Up	0.9175
ENSG00000249978	TRGV7	TR_V_pseudogene	Up-Down	0.9175
ENSG00000186652	PRG2	protein_coding	Down-Up	0.9175
ENSG00000166091	CMTM5	protein_coding	Down-Up	0.9175
ENSG00000170891	CYTL1	protein_coding	Down-Up	0.9173
ENSG00000171462	DLK2	protein_coding	Up-Down	0.9173
ENSG00000175262	C1orf127	protein_coding	Up-Down	0.9172
ENSG00000161405	IKZF3	protein_coding	Down-Up	0.9171
ENSG00000136859	ANGPTL2	protein_coding	Up-Down	0.917
ENSG00000089847	ANKRD24	protein_coding	Up-Up	0.9169
ENSG00000272914	RP11-330O11.3	sense_intronic	Down-Up	0.9168
ENSG00000184384	MAML2	protein_coding	Up-Down	0.9167
ENSG00000160185	UBASH3A	protein_coding	Down-Up	0.9167
ENSG00000185745	IFIT1	protein_coding	Up-Down	0.9162
ENSG00000230982	DSTNP1	processed_pseudogene	Up-Down	0.9159
ENSG00000116514	RNF19B	protein_coding	Up-Down	0.9154
ENSG00000259238	RP11-361D15.2	antisense	Up-Down	0.9154
ENSG00000157456	CCNB2	protein_coding	Down-Down	0.9149
ENSG00000123240	OPTN	protein_coding	Up-Down	0.9148
ENSG00000278058	RP11-70D24.2	lincRNA	Up-Down	0.9148
ENSG00000279619	CTD-2527I21.5	TEC	Up-Down	0.9148
ENSG00000130487	KLHDC7B	protein_coding	Up-Down	0.9147
ENSG00000152760	TCTEX1D1	protein_coding	Down-Up	0.9142
ENSG00000181444	ZNF467	protein_coding	Up-Down	0.9142
ENSG00000246477	AF131216.6	antisense	Up-Down	0.9141
ENSG00000151470	C4orf33	protein_coding	Up-Down	0.914
ENSG00000115183	TANC1	protein_coding	Down-Up	0.9137
ENSG00000227467	LINC01537	lincRNA	Up-Up	0.9136
ENSG00000103056	SMPD3	protein_coding	Up-Up	0.9134
ENSG00000267123	CTD-2357A8.3	lincRNA	Up-Down	0.9134
ENSG00000266969	RP11-773H22.4	antisense	Down-Up	0.9133
ENSG00000239789	MRPS17	protein_coding	Down-Up	0.9131
ENSG00000186648	LRRC16B	protein_coding	Up-Down	0.9131
ENSG00000173320	STOX2	protein_coding	Down-Up	0.9129
ENSG00000278048	U2	snRNA	Up-Down	0.9129
ENSG00000276141	WHAMMP3	transcribed_unprocessed_pseudogene	Down-Up	0.9128
ENSG00000259488	RP11-154J22.1	antisense	Down-Up	0.9127
ENSG00000198363	ASPH	protein_coding	Up-Down	0.9126
ENSG00000200204	RNU1-22P	snRNA	Up-Down	0.9126
ENSG00000167210	LOXHD1	protein_coding	Up-Up	0.9124
ENSG00000152193	RNF219	protein_coding	Down-Up	0.9122
ENSG00000160401	CFAP157	protein_coding	Down-Up	0.9121
ENSG00000159871	LYPD5	protein_coding	Up-Down	0.9121
ENSG00000145555	MYO10	protein_coding	Up-Up	0.9118
ENSG00000121039	RDH10	protein_coding	Down-Up	0.9115
ENSG00000152104	PTPN14	protein_coding	Down-Up	0.9106
ENSG00000237356	AL163953.3	processed_transcript	Up-Down	0.9102
ENSG00000260918	RP11-731J8.2	sense_overlapping	Up-Up	0.91
ENSG00000137941	TTLL7	protein_coding	Down-Up	0.9098
ENSG00000204634	TBC1D8	protein_coding	Up-Up	0.9097
ENSG00000279673	RP11-185E8.2	TEC	Down-Up	0.9095
ENSG00000224307	RP11-344B5.2	lincRNA	Up-Down	0.9095
ENSG00000263089	RP11-166P13.4	antisense	Up-Down	0.9095
ENSG00000275591	XKR5	protein_coding	Down-Up	0.9092
ENSG00000158825	CDA	protein_coding	Up-Up	0.909
ENSG00000221994	ZNF630	protein_coding	Up-Down	0.9088
ENSG00000241679	RP11-80H8.4	processed_transcript	Up-Down	0.9087
ENSG00000237036	ZEB1-AS1	antisense	Down-Up	0.9086
ENSG00000230869	AGAP10P	unprocessed_pseudogene	Up-Down	0.9086
ENSG00000150967	ABCB9	protein_coding	Down-Down	0.9086
ENSG00000118520	ARG1	protein_coding	Down-Up	0.9085
ENSG00000225850	RP11-452K12.4	antisense	Down-Up	0.9085
ENSG00000170956	CEACAM3	protein_coding	Up-Up	0.9085
ENSG00000073150	PANX2	protein_coding	Up-Up	0.9082
ENSG00000128045	RASL11B	protein_coding	Down-Up	0.9078
ENSG00000279347	RP11-85I17.2	TEC	Down-Up	0.9076
ENSG00000266907	AC006116.22	processed_pseudogene	Up-Down	0.9076
ENSG00000272825	LL21NC02-1C16.2	antisense	Up-Down	0.9075
ENSG00000267287	RP11-567M16.1	processed_transcript	Down-Up	0.9068
ENSG00000198947	DMD	protein_coding	Up-Up	0.9067
ENSG00000133105	RXFP2	protein_coding	Down-Up	0.9065
ENSG00000257702	LBX2-AS1	antisense	Up-Down	0.9062
ENSG00000214803	RP11-37N22.1	lincRNA	Up-Down	0.9061
ENSG00000113389	NPR3	protein_coding	Down-Down	0.906
ENSG00000120549	KIAA1217	protein_coding	Down-Up	0.906
ENSG00000110328	GALNT18	protein_coding	Down-Up	0.906
ENSG00000277125	CH17-264B6.3	unprocessed_pseudogene	Down-Up	0.9059
ENSG00000196935	SRGAP1	protein_coding	Up-Up	0.9058
ENSG00000184014	DENND5A	protein_coding	Up-Down	0.9057
ENSG00000111331	OAS3	protein_coding	Up-Down	0.9054
ENSG00000115738	ID2	protein_coding	Down-Up	0.9051
ENSG00000105991	HOXA1	protein_coding	Down-Up	0.905
ENSG00000281267	AC110602.1	protein_coding	Up-Down	0.9049
ENSG00000176293	ZNF135	protein_coding	Down-Down	0.9049
ENSG00000281376	ABALON	antisense	Down-Up	0.9047
ENSG00000207523	SNORA66	snoRNA	Up-Down	0.9043
ENSG00000167996	FTH1	protein_coding	Up-Up	0.9043
ENSG00000274897	PANO1	protein_coding	Down-Up	0.904
ENSG00000063660	GPC1	protein_coding	Down-Down	0.9039
ENSG00000213866	YBX1P10	processed_pseudogene	Down-Down	0.9038
ENSG00000152495	CAMK4	protein_coding	Down-Up	0.9036
ENSG00000136197	C7orf25	protein_coding	Down-Up	0.9036
ENSG00000273352	RP11-61L19.3	sense_intronic	Down-Up	0.9036
ENSG00000205517	RGL3	protein_coding	Up-Down	0.9028
ENSG00000222047	C10orf55	protein_coding	Up-Down	0.9024
ENSG00000215915	ATAD3C	protein_coding	Down-Down	0.9022
ENSG00000015568	RGPD5	protein_coding	Down-Up	0.9021
ENSG00000211688	TRGJP2	TR_J_gene	Down-Up	0.902
ENSG00000172986	GXYLT2	protein_coding	Down-Up	0.9019
ENSG00000235298	RP11-575L7.8	antisense	Up-Down	0.9019
ENSG00000274818	RP1-292L20.3	lincRNA	Down-Up	0.9017
ENSG00000279849	AL023875.1	protein_coding	Up-Down	0.9015
ENSG00000182732	RGS6	protein_coding	Down-Up	0.9014
ENSG00000158286	RNF207	protein_coding	Down-Up	0.9013
ENSG00000112232	KHDRBS2	protein_coding	Up-Down	0.9012
ENSG00000155974	GRIP1	protein_coding	Up-Up	0.9011
ENSG00000108797	CNTNAP1	protein_coding	Up-Down	0.9011
ENSG00000158352	SHROOM4	protein_coding	Down-Up	0.9011
ENSG00000272812	RP5-855D21.3	sense_intronic	Up-Down	0.901
ENSG00000188659	SAXO2	protein_coding	Down-Up	0.901
ENSG00000171388	APLN	protein_coding	Down-Up	0.901
ENSG00000249042	CTD-2015H6.3	antisense	Up-Up	0.9009
ENSG00000139193	CD27	protein_coding	Up-Down	0.9004
ENSG00000088387	DOCK9	protein_coding	Up-Down	0.9004
ENSG00000177045	SIX5	protein_coding	Up-Down	0.9004
ENSG00000159904	ZNF890P	transcribed_unprocessed_pseudogene	Up-Down	0.9003
ENSG00000178789	CD300LB	protein_coding	Up-Up	0.9003
ENSG00000171345	KRT19	protein_coding	Up-Up	0.9001
ENSG00000267523	CTD-2537I9.12	antisense	Up-Down	0.9
ENSG00000264991	AP001205.1	miRNA	Down-Up	0.8999
ENSG00000279611	CTD-2619J13.5	TEC	Up-Down	0.8995
ENSG00000273344	PAXIP1-AS1	lincRNA	Down-Up	0.8987
ENSG00000129167	TPH1	protein_coding	Down-Up	0.8987
ENSG00000182676	PPP1R27	protein_coding	Down-Up	0.8986
ENSG00000260279	AC137932.5	antisense	Up-Down	0.8981
ENSG00000007047	MARK4	protein_coding	Up-Down	0.898
ENSG00000198780	FAM169A	protein_coding	Down-Up	0.8979
ENSG00000151967	SCHIP1	protein_coding	Down-Down	0.8978
ENSG00000114491	UMPS	protein_coding	Down-Up	0.8975
ENSG00000170191	NANP	protein_coding	Down-Up	0.8974
ENSG00000141576	RNF157	protein_coding	Down-Up	0.8973
ENSG00000187800	PEAR1	protein_coding	Down-Up	0.8971
ENSG00000102996	MMP15	protein_coding	Down-Up	0.897
ENSG00000226332	RP11-157P1.4	antisense	Up-Down	0.897
ENSG00000138439	FAM117B	protein_coding	Up-Down	0.8969
ENSG00000273749	CYFIP1	protein_coding	Up-Down	0.8968
ENSG00000214455	RCN1P2	processed_pseudogene	Down-Down	0.8965
ENSG00000110876	SELPLG	protein_coding	Up-Down	0.8963
ENSG00000131080	EDA2R	protein_coding	Down-Up	0.8963
ENSG00000225218	AP001628.6	lincRNA	Down-Up	0.8962
ENSG00000130300	PLVAP	protein_coding	Down-Up	0.8961
ENSG00000231551	RP11-495P10.1	lincRNA	Up-Up	0.896
ENSG00000275632	RP5-967N21.11	lincRNA	Down-Up	0.8959
ENSG00000227825	SLC9A7P1	transcribed_processed_pseudogene	Down-Down	0.8958
ENSG00000160014	CALM3	protein_coding	Up-Down	0.8958
ENSG00000275278	RP11-946L16.2	antisense	Down-Up	0.8957
ENSG00000162458	FBLIM1	protein_coding	Up-Up	0.8952
ENSG00000249207	RP11-360F5.1	antisense	Up-Down	0.895
ENSG00000095397	DFNB31	protein_coding	Down-Up	0.895
ENSG00000118113	MMP8	protein_coding	Down-Down	0.895
ENSG00000166289	PLEKHF1	protein_coding	Down-Up	0.8949
ENSG00000186431	FCAR	protein_coding	Up-Up	0.8949
ENSG00000136546	SCN7A	protein_coding	Down-Up	0.8948
ENSG00000049192	ADAMTS6	protein_coding	Up-Up	0.8946
ENSG00000197646	PDCD1LG2	protein_coding	Up-Up	0.8943
ENSG00000055732	MCOLN3	protein_coding	Up-Down	0.8941
ENSG00000088992	TESC	protein_coding	Down-Up	0.8941
ENSG00000196878	LAMB3	protein_coding	Up-Down	0.894
ENSG00000234996	RP11-480I12.9	transcribed_processed_pseudogene	Down-Up	0.8939
ENSG00000138735	PDE5A	protein_coding	Up-Up	0.8939
ENSG00000272037	KB-431C1.5	antisense	Up-Down	0.8939
ENSG00000122386	ZNF205	protein_coding	Up-Down	0.8939
ENSG00000159784	FAM131B	protein_coding	Up-Down	0.8938
ENSG00000124107	SLPI	protein_coding	Up-Up	0.8938
ENSG00000279265	AC000123.3	TEC	Up-Down	0.8936
ENSG00000166405	RIC3	protein_coding	Down-Down	0.8935
ENSG00000089163	SIRT4	protein_coding	Up-Down	0.8935
ENSG00000103966	EHD4	protein_coding	Up-Down	0.8935
ENSG00000180061	TMEM150B	protein_coding	Up-Up	0.8933
ENSG00000224424	PRKAR2A-AS1	antisense	Up-Down	0.8932
ENSG00000279799	AC006077.3	TEC	Down-Up	0.8932
ENSG00000184524	CEND1	protein_coding	Up-Down	0.893
ENSG00000125898	FAM110A	protein_coding	Up-Down	0.8929
ENSG00000213199	ASIC3	protein_coding	Up-Down	0.8928
ENSG00000228305	AC016734.2	processed_pseudogene	Down-Down	0.8927
ENSG00000236552	RPL13AP5	processed_pseudogene	Up-Down	0.8927
ENSG00000150667	FSIP1	protein_coding	Down-Up	0.8926
ENSG00000268833	AC011513.4	antisense	Down-Up	0.8926
ENSG00000115540	MOB4	protein_coding	Down-Up	0.8925
ENSG00000213885	RPL13AP7	processed_pseudogene	Down-Down	0.8925
ENSG00000185245	GP1BA	protein_coding	Up-Up	0.8924
ENSG00000170647	TMEM133	protein_coding	Down-Up	0.8921
ENSG00000272711	RP11-259N19.1	lincRNA	Down-Up	0.892
ENSG00000267249	RP11-973H7.3	sense_intronic	Down-Up	0.892
ENSG00000008441	NFIX	protein_coding	Down-Up	0.8919
ENSG00000105997	HOXA3	protein_coding	Down-Down	0.8918
ENSG00000049323	LTBP1	protein_coding	Down-Up	0.8916
ENSG00000137460	FHDC1	protein_coding	Up-Down	0.8915
ENSG00000148498	PARD3	protein_coding	Down-Down	0.8914
ENSG00000170412	GPRC5C	protein_coding	Up-Up	0.8913
ENSG00000230163	RP5-997D16.2	antisense	Down-Up	0.8912
ENSG00000281207	SLFNL1-AS1	antisense	Down-Up	0.8912
ENSG00000080986	NDC80	protein_coding	Down-Down	0.8911
ENSG00000076382	SPAG5	protein_coding	Down-Down	0.8906
ENSG00000158747	NBL1	protein_coding	Down-Up	0.8904
ENSG00000239779	WBP1	protein_coding	Up-Down	0.8904
ENSG00000111845	PAK1IP1	protein_coding	Down-Up	0.8904
ENSG00000104490	NCALD	protein_coding	Down-Up	0.8904
ENSG00000119888	EPCAM	protein_coding	Down-Down	0.8901
ENSG00000127863	TNFRSF19	protein_coding	Down-Up	0.8901
ENSG00000100526	CDKN3	protein_coding	Down-Down	0.8896
ENSG00000170581	STAT2	protein_coding	Up-Down	0.8893
ENSG00000265519	CTD-3157E16.1	lincRNA	Down-Up	0.8892
ENSG00000279080	CTA-228A9.4	antisense	Up-Down	0.8891
ENSG00000100379	KCTD17	protein_coding	Up-Down	0.8888
ENSG00000210140	MT-TC	Mt_tRNA	Down-Up	0.8888
ENSG00000279039	CTC-260E6.3	TEC	Down-Up	0.8885
ENSG00000227066	RP3-340N1.2	lincRNA	Up-Up	0.8883
ENSG00000198039	ZNF273	protein_coding	Down-Up	0.8882
ENSG00000277734	TRAC	TR_C_gene	Down-Up	0.8881
ENSG00000272444	RP11-1017G21.6	lincRNA	Up-Down	0.8881
ENSG00000188536	HBA2	protein_coding	Down-Up	0.8881
ENSG00000109103	UNC119	protein_coding	Up-Down	0.8881
ENSG00000124257	NEURL2	protein_coding	Down-Up	0.888
ENSG00000197498	RPF2	protein_coding	Down-Up	0.8879
ENSG00000181652	ATG9B	protein_coding	Down-Up	0.8879
ENSG00000233834	AC005083.1	processed_transcript	Down-Up	0.8877
ENSG00000123545	NDUFAF4	protein_coding	Down-Up	0.8873
ENSG00000132274	TRIM22	protein_coding	Up-Down	0.8872
ENSG00000214975	PPIAP29	processed_pseudogene	Down-Down	0.8871
ENSG00000204860	FAM201A	antisense	Up-Up	0.8869
ENSG00000132207	SLX1A	protein_coding	Up-Down	0.8868
ENSG00000161643	SIGLEC16	transcribed_unprocessed_pseudogene	Down-Down	0.8868
ENSG00000223697	AF230666.2	antisense	Up-Down	0.8863
ENSG00000188199	NUTM2B	protein_coding	Down-Up	0.8862
ENSG00000230113	AC091177.1	antisense	Up-Down	0.8862
ENSG00000183336	BOLA2	protein_coding	Down-Up	0.886
ENSG00000280119	AC093642.1	TEC	Down-Up	0.8858
ENSG00000272604	RP11-251G23.5	antisense	Down-Up	0.8858
ENSG00000157315	TMED6	protein_coding	Down-Up	0.8856
ENSG00000266709	RP11-214O1.2	lincRNA	Down-Up	0.8854
ENSG00000162377	COA7	protein_coding	Down-Up	0.8853
ENSG00000047597	XK	protein_coding	Down-Up	0.8853
ENSG00000212743	RP11-563J2.3	lincRNA	Up-Up	0.8849
ENSG00000158578	ALAS2	protein_coding	Down-Up	0.8849
ENSG00000225465	RFPL1S	antisense	Up-Up	0.8847
ENSG00000279641	CTD-2545G14.6	TEC	Down-Down	0.8846
ENSG00000125245	GPR18	protein_coding	Up-Down	0.884
ENSG00000214357	NEURL1B	protein_coding	Down-Down	0.8838
ENSG00000198513	ATL1	protein_coding	Down-Up	0.8835
ENSG00000135083	CCNJL	protein_coding	Down-Up	0.8832
ENSG00000173482	PTPRM	protein_coding	Up-Up	0.8832
ENSG00000107731	UNC5B	protein_coding	Down-Up	0.8829
ENSG00000260855	RP11-439E19.10	antisense	Down-Up	0.8828
ENSG00000257446	ZNF878	protein_coding	Down-Up	0.8828
ENSG00000280047	CTC-463A16.1	TEC	Up-Down	0.8825
ENSG00000259407	RP11-158M2.3	antisense	Up-Down	0.8825
ENSG00000215267	AKR1C7P	transcribed_unprocessed_pseudogene	Down-Down	0.882
ENSG00000143079	CTTNBP2NL	protein_coding	Up-Down	0.8818
ENSG00000157833	GAREM2	protein_coding	Down-Up	0.8811
ENSG00000151474	FRMD4A	protein_coding	Up-Up	0.881
ENSG00000163141	BNIPL	protein_coding	Up-Down	0.8806
ENSG00000237298	TTN-AS1	antisense	Up-Up	0.8805
ENSG00000243323	PTPRVP	unitary_pseudogene	Up-Up	0.8804
ENSG00000213071	LPAL2	transcribed_unprocessed_pseudogene	Down-Up	0.8804
ENSG00000137507	LRRC32	protein_coding	Up-Up	0.8804
ENSG00000143434	SEMA6C	protein_coding	Up-Down	0.8803
ENSG00000010704	HFE	protein_coding	Up-Down	0.8801
ENSG00000185338	SOCS1	protein_coding	Down-Up	0.88
ENSG00000134250	NOTCH2	protein_coding	Up-Down	0.8798
ENSG00000115598	IL1RL2	protein_coding	Up-Up	0.8796
ENSG00000273403	RP11-329B9.3	lincRNA	Up-Down	0.8796
ENSG00000231993	EP300-AS1	antisense	Up-Down	0.8796
ENSG00000131355	ADGRE3	protein_coding	Up-Up	0.8795
ENSG00000272750	RP11-378J18.8	antisense	Up-Down	0.8794
ENSG00000072682	P4HA2	protein_coding	Down-Up	0.8793
ENSG00000267751	AC009005.2	antisense	Down-Up	0.8792
ENSG00000065485	PDIA5	protein_coding	Down-Up	0.879
ENSG00000280211	RP11-2C24.3	TEC	Up-Down	0.879
ENSG00000127366	TAS2R5	protein_coding	Up-Down	0.8787
ENSG00000167984	NLRC3	protein_coding	Down-Up	0.8785
ENSG00000275142	RP5-999L4.2	lincRNA	Up-Up	0.8783
ENSG00000138764	CCNG2	protein_coding	Up-Down	0.8781
ENSG00000265982	RP11-927P21.4	unprocessed_pseudogene	Up-Down	0.8781
ENSG00000151948	GLT1D1	protein_coding	Up-Down	0.8777
ENSG00000253930	RP11-1149O23.2	antisense	Down-Up	0.8773
ENSG00000145936	KCNMB1	protein_coding	Up-Down	0.877
ENSG00000179082	C9orf106	lincRNA	Up-Down	0.877
ENSG00000139737	SLAIN1	protein_coding	Down-Up	0.8767
ENSG00000113657	DPYSL3	protein_coding	Down-Down	0.8766
ENSG00000183166	CALN1	protein_coding	Down-Down	0.8766
ENSG00000168282	MGAT2	protein_coding	Down-Up	0.8765
ENSG00000134201	GSTM5	protein_coding	Down-Down	0.8764
ENSG00000281467	Clostridiales-1	sRNA	Up-Down	0.8764
ENSG00000259116	RP11-973N13.4	antisense	Up-Down	0.8761
ENSG00000229391	HLA-DRB6	transcribed_unprocessed_pseudogene	Up-Down	0.876
ENSG00000261366	MANEA-AS1	antisense	Up-Up	0.876
ENSG00000139239	RPL14P1	processed_pseudogene	Up-Down	0.876
ENSG00000273654	CTB-52I2.4	transcribed_processed_pseudogene	Up-Down	0.876
ENSG00000227741	RP11-536C5.7	antisense	Up-Down	0.8758
ENSG00000123384	LRP1	protein_coding	Up-Down	0.8758
ENSG00000157335	CLEC18C	protein_coding	Up-Down	0.8755
ENSG00000234419	CICP13	processed_pseudogene	Up-Down	0.8754
ENSG00000229298	TUBB8P1	processed_pseudogene	Down-Up	0.8754
ENSG00000136014	USP44	protein_coding	Down-Up	0.8748
ENSG00000176659	C20orf197	lincRNA	Down-Up	0.8746
ENSG00000280149	RP4-751H13.5	TEC	Up-Down	0.8742
ENSG00000272555	RP11-459I19.1	lincRNA	Up-Up	0.874
ENSG00000267560	RP11-173A16.1	antisense	Up-Down	0.8736
ENSG00000274461	RP11-323P17.2	processed_transcript	Up-Down	0.8733
ENSG00000138356	AOX1	protein_coding	Down-Up	0.8732
ENSG00000255153	TOLLIP-AS1	antisense	Up-Down	0.8732
ENSG00000118939	UCHL3	protein_coding	Down-Up	0.8729
ENSG00000186185	KIF18B	protein_coding	Down-Down	0.8729
ENSG00000265205	AC010761.13	antisense	Up-Up	0.8725
ENSG00000181751	C5orf30	protein_coding	Down-Up	0.8722
ENSG00000264235	RP13-270P17.1	antisense	Up-Down	0.8719
ENSG00000228863	RP11-404F10.2	antisense	Up-Down	0.8717
ENSG00000221164	SNORA11	snoRNA	Down-Up	0.8716
ENSG00000106415	GLCCI1	protein_coding	Down-Up	0.8715
ENSG00000114626	ABTB1	protein_coding	Up-Down	0.8714
ENSG00000177076	ACER2	protein_coding	Up-Down	0.8714
ENSG00000277957	SENP3-EIF4A1	protein_coding	Down-Up	0.8713
ENSG00000104879	CKM	protein_coding	Up-Down	0.8712
ENSG00000126458	RRAS	protein_coding	Up-Down	0.8708
ENSG00000134709	HOOK1	protein_coding	Down-Up	0.8706
ENSG00000261218	RP11-960L18.1	lincRNA	Up-Down	0.8704
ENSG00000267453	AC004791.2	lincRNA	Down-Up	0.8703
ENSG00000272656	RP11-219D15.3	antisense	Down-Up	0.8698
ENSG00000233870	AC007881.4	unprocessed_pseudogene	Up-Down	0.8696
ENSG00000272468	RP1-86C11.7	lincRNA	Up-Down	0.8696
ENSG00000237729	AC002075.4	processed_pseudogene	Up-Down	0.8696
ENSG00000019102	VSIG2	protein_coding	Up-Down	0.8696
ENSG00000269997	RP11-214K3.21	sense_intronic	Up-Down	0.8696
ENSG00000162367	TAL1	protein_coding	Down-Up	0.8692
ENSG00000198018	ENTPD7	protein_coding	Down-Up	0.8692
ENSG00000100079	LGALS2	protein_coding	Up-Down	0.8687
ENSG00000260293	RP11-715J22.6	sense_intronic	Down-Up	0.8686
ENSG00000233578	EIF4EP1	processed_pseudogene	Up-Down	0.8685
ENSG00000080293	SCTR	protein_coding	Up-Up	0.8684
ENSG00000165757	KIAA1462	protein_coding	Down-Up	0.8683
ENSG00000182240	BACE2	protein_coding	Down-Up	0.8683
ENSG00000236876	TMSB4XP1	processed_pseudogene	Up-Down	0.8682
ENSG00000271882	KB-1410C5.5	lincRNA	Down-Up	0.8682
ENSG00000228817	BACH1-IT2	lincRNA	Down-Up	0.8682
ENSG00000215244	RP11-563J2.2	lincRNA	Up-Up	0.8673
ENSG00000223510	CDRT15	protein_coding	Up-Down	0.867
ENSG00000211689	TRGC1	TR_C_gene	Down-Up	0.8664
ENSG00000148143	ZNF462	protein_coding	Down-Up	0.8662
ENSG00000136720	HS6ST1	protein_coding	Down-Up	0.8661
ENSG00000218175	AC016739.2	processed_pseudogene	Up-Down	0.8661
ENSG00000228878	SEPT7-AS1	lincRNA	Up-Down	0.8661
ENSG00000171517	LPAR3	protein_coding	Down-Down	0.866
ENSG00000184371	CSF1	protein_coding	Down-Up	0.866
ENSG00000151876	FBXO4	protein_coding	Down-Up	0.866
ENSG00000227630	LINC01132	lincRNA	Down-Up	0.8659
ENSG00000148516	ZEB1	protein_coding	Down-Up	0.8658
ENSG00000224888	RP5-1142A6.2	antisense	Up-Down	0.8656
ENSG00000262251	RP11-199F11.2	sense_intronic	Up-Down	0.8655
ENSG00000245857	GS1-24F4.2	lincRNA	Down-Up	0.8652
ENSG00000110318	CEP126	protein_coding	Down-Up	0.8652
ENSG00000011332	DPF1	protein_coding	Down-Up	0.8652
ENSG00000223901	AP001469.5	antisense	Down-Up	0.8652
ENSG00000214279	SCART1	unitary_pseudogene	Up-Down	0.8651
ENSG00000226067	LINC00623	lincRNA	Up-Up	0.8649
ENSG00000011478	QPCTL	protein_coding	Down-Up	0.8646
ENSG00000164182	NDUFAF2	protein_coding	Down-Up	0.8643
ENSG00000233198	RNF224	protein_coding	Up-Up	0.8642
ENSG00000187912	CLEC17A	protein_coding	Up-Up	0.8642
ENSG00000233231	HNRNPA1P49	processed_pseudogene	Up-Down	0.8641
ENSG00000273812	WI2-87327B8.2	lincRNA	Down-Up	0.8641
ENSG00000230280	HNRNPA1P59	processed_pseudogene	Up-Down	0.8637
ENSG00000091536	MYO15A	protein_coding	Up-Down	0.8637
ENSG00000257139	RP11-320P7.2	lincRNA	Up-Down	0.8636
ENSG00000279573	RP11-855A2.1	TEC	Up-Down	0.8633
ENSG00000174276	ZNHIT2	protein_coding	Down-Up	0.8631
ENSG00000188282	RUFY4	protein_coding	Up-Down	0.8629
ENSG00000225171	DUTP6	processed_pseudogene	Down-Up	0.8628
ENSG00000112799	LY86	protein_coding	Up-Down	0.8627
ENSG00000226049	TLK2P1	processed_pseudogene	Down-Down	0.8627
ENSG00000161653	NAGS	protein_coding	Up-Down	0.8626
ENSG00000123485	HJURP	protein_coding	Down-Down	0.8625
ENSG00000137473	TTC29	protein_coding	Down-Up	0.8624
ENSG00000268049	CTD-2619J13.9	antisense	Down-Up	0.8624
ENSG00000073331	ALPK1	protein_coding	Up-Down	0.8623
ENSG00000133317	LGALS12	protein_coding	Down-Up	0.8623
ENSG00000177000	MTHFR	protein_coding	Up-Down	0.8622
ENSG00000232385	RPS3AP25	processed_pseudogene	Up-Down	0.8622
ENSG00000262903	RP11-235E17.6	antisense	Up-Down	0.8622
ENSG00000164904	ALDH7A1	protein_coding	Down-Down	0.8619
ENSG00000139200	PIANP	protein_coding	Up-Down	0.8618
ENSG00000260517	RP11-426C22.5	lincRNA	Up-Down	0.8616
ENSG00000237649	KIFC1	protein_coding	Down-Down	0.8615
ENSG00000275549	C9orf173-AS1	antisense	Up-Down	0.8611
ENSG00000118777	ABCG2	protein_coding	Down-Down	0.8609
ENSG00000249835	VCAN-AS1	antisense	Up-Down	0.8608
ENSG00000276718	RP1-102E24.10	antisense	Up-Down	0.8603
ENSG00000133661	SFTPD	protein_coding	Up-Up	0.8601
ENSG00000184661	CDCA2	protein_coding	Down-Down	0.86
ENSG00000140836	ZFHX3	protein_coding	Up-Down	0.8599
ENSG00000137672	TRPC6	protein_coding	Up-Up	0.8597
ENSG00000230067	HSPD1P6	transcribed_processed_pseudogene	Down-Down	0.8595
ENSG00000278993	RP3-424M6.4	TEC	Up-Down	0.8591
ENSG00000227394	AC007386.3	processed_pseudogene	Up-Down	0.859
ENSG00000265195	MIR4312	miRNA	Up-Down	0.859
ENSG00000102349	KLF8	protein_coding	Up-Down	0.859
ENSG00000161640	SIGLEC11	protein_coding	Down-Down	0.8587
ENSG00000100344	PNPLA3	protein_coding	Up-Up	0.8587
ENSG00000183682	BMP8A	protein_coding	Up-Down	0.8586
ENSG00000144406	UNC80	protein_coding	Up-Down	0.8586
ENSG00000237938	RP11-288I21.1	antisense	Up-Down	0.8584
ENSG00000115594	IL1R1	protein_coding	Up-Up	0.8584
ENSG00000196787	HIST1H2AG	protein_coding	Up-Down	0.8584
ENSG00000229436	AC073850.6	processed_pseudogene	Up-Down	0.8579
ENSG00000233045	AC097523.1	processed_pseudogene	Up-Down	0.8577
ENSG00000230359	TPI1P2	transcribed_processed_pseudogene	Down-Up	0.8577
ENSG00000257913	RP11-386G11.5	antisense	Up-Down	0.8575
ENSG00000187244	BCAM	protein_coding	Down-Down	0.8573
ENSG00000265107	GJA5	protein_coding	Down-Up	0.8572
ENSG00000159307	SCUBE1	protein_coding	Down-Up	0.8571
ENSG00000245105	A2M-AS1	antisense	Up-Down	0.857
ENSG00000172819	RARG	protein_coding	Up-Down	0.8568
ENSG00000090006	LTBP4	protein_coding	Up-Down	0.8568
ENSG00000165895	ARHGAP42	protein_coding	Down-Down	0.8567
ENSG00000150773	PIH1D2	protein_coding	Down-Up	0.8566
ENSG00000180581	SRP9P1	processed_pseudogene	Down-Down	0.8565
ENSG00000205181	LINC00654	lincRNA	Up-Down	0.8563
ENSG00000180422	LINC00304	lincRNA	Up-Down	0.8561
ENSG00000228252	COL6A4P2	unitary_pseudogene	Up-Down	0.8558
ENSG00000102981	PARD6A	protein_coding	Up-Down	0.8558
ENSG00000267194	RP1-193H18.2	lincRNA	Up-Down	0.8557
ENSG00000214391	TUBAP2	processed_pseudogene	Down-Down	0.8556
ENSG00000168502	MTCL1	protein_coding	Down-Up	0.8556
ENSG00000260261	RP11-480A16.1	lincRNA	Down-Up	0.8553
ENSG00000180953	ST20	protein_coding	Up-Up	0.8552
ENSG00000149927	DOC2A	protein_coding	Up-Up	0.8552
ENSG00000142675	CNKSR1	protein_coding	Down-Down	0.855
ENSG00000210127	MT-TA	Mt_tRNA	Down-Down	0.8549
ENSG00000197140	ADAM32	protein_coding	Down-Up	0.8547
ENSG00000100362	PVALB	protein_coding	Up-Down	0.8546
ENSG00000236565	HNRNPA3P5	processed_pseudogene	Down-Down	0.8544
ENSG00000238009	RP11-34P13.7	lincRNA	Up-Up	0.8542
ENSG00000223552	RP11-24F11.2	antisense	Up-Down	0.854
ENSG00000163517	HDAC11	protein_coding	Up-Down	0.8537
ENSG00000170421	KRT8	protein_coding	Down-Up	0.8536
ENSG00000279488	AC004623.3	TEC	Down-Down	0.8533
ENSG00000214719	AC005562.1	processed_transcript	Down-Up	0.8531
ENSG00000266904	CTC-559E9.1	lincRNA	Up-Down	0.8531
ENSG00000232445	RP11-132A1.4	antisense	Down-Up	0.8529
ENSG00000148488	ST8SIA6	protein_coding	Down-Up	0.8529
ENSG00000131435	PDLIM4	protein_coding	Down-Up	0.8528
ENSG00000165730	STOX1	protein_coding	Down-Up	0.8528
ENSG00000184221	OLIG1	protein_coding	Up-Up	0.8527
ENSG00000272087	RP11-379F4.7	lincRNA	Down-Up	0.8526
ENSG00000243517	RP11-627K11.1	processed_pseudogene	Up-Down	0.8525
ENSG00000132000	PODNL1	protein_coding	Up-Down	0.8525
ENSG00000169026	MFSD7	protein_coding	Up-Down	0.8523
ENSG00000279530	AC092881.1	protein_coding	Up-Up	0.8521
ENSG00000243176	RP11-550I24.2	processed_transcript	Up-Down	0.8518
ENSG00000186889	TMEM17	protein_coding	Down-Up	0.8517
ENSG00000175063	UBE2C	protein_coding	Down-Down	0.8517
ENSG00000066468	FGFR2	protein_coding	Down-Up	0.851
ENSG00000224186	C5orf66	antisense	Up-Down	0.8509
ENSG00000149926	FAM57B	protein_coding	Up-Down	0.8506
ENSG00000267698	AC002116.7	antisense	Down-Up	0.8505
ENSG00000188322	SBK1	protein_coding	Down-Up	0.8503
ENSG00000160678	S100A1	protein_coding	Up-Down	0.8499
ENSG00000132622	HSPA12B	protein_coding	Up-Down	0.8494
ENSG00000157077	ZFYVE9	protein_coding	Down-Up	0.8493
ENSG00000144115	THNSL2	protein_coding	Up-Down	0.8493
ENSG00000036672	USP2	protein_coding	Down-Up	0.8491
ENSG00000204618	RNF39	protein_coding	Up-Down	0.849
ENSG00000116652	DLEU2L	sense_intronic	Down-Up	0.8488
ENSG00000225914	XXbac-BPG154L12.4	antisense	Up-Down	0.8488
ENSG00000080007	DDX43	protein_coding	Down-Up	0.8488
ENSG00000120949	TNFRSF8	protein_coding	Up-Down	0.8485
ENSG00000170323	FABP4	protein_coding	Down-Down	0.8482
ENSG00000097096	SYDE2	protein_coding	Down-Up	0.8481
ENSG00000172349	IL16	protein_coding	Up-Down	0.8479
ENSG00000248712	CCDC153	protein_coding	Up-Up	0.8478
ENSG00000254694	RP11-50B3.4	antisense	Down-Up	0.8478
ENSG00000280594	AP000432.1	processed_transcript	Up-Down	0.8477
ENSG00000127220	ABHD8	protein_coding	Up-Down	0.8474
ENSG00000203812	HIST2H2AA3	protein_coding	Up-Up	0.847
ENSG00000221949	LINC01465	lincRNA	Down-Up	0.847
ENSG00000100968	NFATC4	protein_coding	Down-Up	0.8467
ENSG00000136854	STXBP1	protein_coding	Up-Down	0.8466
ENSG00000196466	ZNF799	protein_coding	Down-Up	0.8465
ENSG00000147138	GPR174	protein_coding	Down-Up	0.8465
ENSG00000225151	GOLGA2P7	transcribed_unprocessed_pseudogene	Down-Down	0.8464
ENSG00000076555	ACACB	protein_coding	Up-Down	0.8463
ENSG00000228172	RP1-317E23.3	antisense	Down-Up	0.846
ENSG00000214223	HNRNPA1P10	processed_pseudogene	Down-Down	0.846
ENSG00000174951	FUT1	protein_coding	Down-Up	0.846
ENSG00000228839	PIK3IP1-AS1	antisense	Up-Down	0.8457
ENSG00000261064	RP11-1000B6.3	lincRNA	Up-Down	0.8456
ENSG00000119636	BBOF1	protein_coding	Down-Up	0.8454
ENSG00000232470	RP11-313D6.3	lincRNA	Up-Down	0.8453
ENSG00000265735	RN7SL5P	misc_RNA	Down-Up	0.8452
ENSG00000163106	HPGDS	protein_coding	Down-Up	0.8451
ENSG00000058866	DGKG	protein_coding	Up-Up	0.8447
ENSG00000120279	MYCT1	protein_coding	Down-Up	0.8447
ENSG00000110723	EXPH5	protein_coding	Down-Down	0.8447
ENSG00000253598	SLC10A5	protein_coding	Down-Up	0.8446
ENSG00000240280	TCAM1P	unitary_pseudogene	Down-Up	0.8446
ENSG00000102445	KIAA0226L	protein_coding	Up-Up	0.8444
ENSG00000157303	SUSD3	protein_coding	Up-Down	0.844
ENSG00000258476	RP11-76E17.3	lincRNA	Down-Up	0.844
ENSG00000186615	KTN1-AS1	antisense	Down-Up	0.8431
ENSG00000255769	GOLGA2P10	transcribed_unprocessed_pseudogene	Down-Down	0.8431
ENSG00000272040	CTC-366B18.4	lincRNA	Up-Down	0.8428
ENSG00000024862	CCDC28A	protein_coding	Up-Down	0.8426
ENSG00000169136	ATF5	protein_coding	Down-Up	0.8426
ENSG00000166126	AMN	protein_coding	Down-Up	0.8425
ENSG00000101000	PROCR	protein_coding	Up-Down	0.8424
ENSG00000272034	SNORD14A	snoRNA	Up-Down	0.8422
ENSG00000173546	CSPG4	protein_coding	Up-Down	0.8421
ENSG00000260231	JHDM1D-AS1	antisense	Up-Down	0.842
ENSG00000104368	PLAT	protein_coding	Up-Up	0.8419
ENSG00000261460	RP11-106M3.3	antisense	Up-Down	0.8415
ENSG00000266910	CTC-448F2.6	processed_pseudogene	Down-Up	0.8415
ENSG00000241886	RP11-242C19.2	sense_intronic	Up-Down	0.8415
ENSG00000272954	KB-1440D3.13	sense_intronic	Down-Up	0.8414
ENSG00000111907	TPD52L1	protein_coding	Down-Up	0.8413
ENSG00000143228	NUF2	protein_coding	Down-Down	0.8411
ENSG00000183828	NUDT14	protein_coding	Up-Down	0.8408
ENSG00000279821	RP11-1334A24.5	TEC	Down-Down	0.8405
ENSG00000100242	SUN2	protein_coding	Up-Down	0.8403
ENSG00000198483	ANKRD35	protein_coding	Down-Up	0.8402
ENSG00000270419	CAHM	lincRNA	Up-Up	0.8402
ENSG00000279184	RP3-323A16.1	antisense	Up-Down	0.8399
ENSG00000008438	PGLYRP1	protein_coding	Down-Up	0.8397
ENSG00000189136	UBE2Q2P1	transcribed_unprocessed_pseudogene	Up-Up	0.8395
ENSG00000267102	RP11-686D22.7	transcribed_processed_pseudogene	Up-Down	0.8395
ENSG00000278635	CTD-2318O12.1	unprocessed_pseudogene	Up-Down	0.8394
ENSG00000171208	NETO2	protein_coding	Down-Up	0.8392
ENSG00000259380	RP11-346D14.1	lincRNA	Up-Up	0.8389
ENSG00000173960	UBXN2A	protein_coding	Down-Up	0.8388
ENSG00000243970	PPIEL	unprocessed_pseudogene	Up-Down	0.8387
ENSG00000228013	RP11-350G8.5	antisense	Up-Up	0.8387
ENSG00000231652	RP11-553A21.3	antisense	Up-Down	0.8387
ENSG00000147804	SLC39A4	protein_coding	Down-Up	0.8385
ENSG00000065911	MTHFD2	protein_coding	Down-Down	0.8384
ENSG00000118849	RARRES1	protein_coding	Up-Up	0.838
ENSG00000280079	CTC-260E6.4	TEC	Down-Up	0.8377
ENSG00000155966	AFF2	protein_coding	Down-Up	0.8376
ENSG00000209082	MT-TL1	Mt_tRNA	Down-Up	0.8376
ENSG00000275385	CCL18	protein_coding	Down-Up	0.8368
ENSG00000205702	CYP2D7	polymorphic_pseudogene	Up-Down	0.8368
ENSG00000122824	NUDT10	protein_coding	Down-Down	0.8368
ENSG00000100311	PDGFB	protein_coding	Up-Down	0.8367
ENSG00000230756	RHOQP3	processed_pseudogene	Up-Down	0.8363
ENSG00000118276	B4GALT6	protein_coding	Down-Up	0.8363
ENSG00000203814	HIST2H2BF	protein_coding	Up-Down	0.8362
ENSG00000169129	AFAP1L2	protein_coding	Down-Down	0.8361
ENSG00000238164	RP3-395M20.8	antisense	Up-Up	0.8359
ENSG00000065357	DGKA	protein_coding	Up-Down	0.8359
ENSG00000250893	RP11-588L15.2	antisense	Up-Down	0.8354
ENSG00000270179	RP11-159N11.4	sense_intronic	Up-Down	0.8354
ENSG00000255621	RP11-377D9.3	lincRNA	Up-Down	0.8354
ENSG00000204352	C9orf129	protein_coding	Down-Down	0.8353
ENSG00000151623	NR3C2	protein_coding	Up-Down	0.8352
ENSG00000100889	PCK2	protein_coding	Up-Down	0.8351
ENSG00000149922	TBX6	protein_coding	Up-Down	0.835
ENSG00000086200	IPO11	protein_coding	Down-Up	0.8349
ENSG00000167653	PSCA	protein_coding	Up-Down	0.8348
ENSG00000250988	SNHG21	antisense	Down-Down	0.8346
ENSG00000227946	AC007383.3	lincRNA	Down-Up	0.8344
ENSG00000155970	MICU3	protein_coding	Down-Up	0.8344
ENSG00000183873	SCN5A	protein_coding	Up-Down	0.8342
ENSG00000229056	AC020571.3	antisense	Down-Up	0.8341
ENSG00000256448	RP11-809N8.4	antisense	Up-Up	0.8341
ENSG00000184860	SDR42E1	protein_coding	Down-Down	0.8341
ENSG00000247157	LINC01252	lincRNA	Up-Up	0.834
ENSG00000154620	TMSB4Y	protein_coding	Down-Up	0.8335
ENSG00000158186	MRAS	protein_coding	Up-Down	0.8334
ENSG00000168874	ATOH8	protein_coding	Up-Down	0.833
ENSG00000119042	SATB2	protein_coding	Up-Down	0.8329
ENSG00000142235	LMTK3	protein_coding	Up-Down	0.8329
ENSG00000170382	LRRN2	protein_coding	Up-Down	0.8327
ENSG00000162676	GFI1	protein_coding	Down-Up	0.8326
ENSG00000177855	CACYBPP2	processed_pseudogene	Down-Down	0.8326
ENSG00000008277	ADAM22	protein_coding	Down-Up	0.8325
ENSG00000105641	SLC5A5	protein_coding	Down-Up	0.8325
ENSG00000134198	TSPAN2	protein_coding	Down-Up	0.8323
ENSG00000266651	RP11-138I1.3	lincRNA	Down-Up	0.8322
ENSG00000226121	AC009487.6	processed_pseudogene	Down-Down	0.8321
ENSG00000241525	AC108004.3	antisense	Down-Up	0.8321
ENSG00000164484	TMEM200A	protein_coding	Down-Down	0.8316
ENSG00000248632	RP11-366M4.11	processed_pseudogene	Down-Down	0.8315
ENSG00000271781	CTD-2589H19.6	antisense	Down-Up	0.8315
ENSG00000237017	AC012314.8	antisense	Up-Down	0.8315
ENSG00000177025	C19orf18	protein_coding	Down-Up	0.8312
ENSG00000237758	BANF1P3	processed_pseudogene	Down-Down	0.8309
ENSG00000135299	ANKRD6	protein_coding	Up-Up	0.8309
ENSG00000164855	TMEM184A	protein_coding	Down-Up	0.8309
ENSG00000187010	RHD	protein_coding	Up-Down	0.8308
ENSG00000278558	TMEM191B	protein_coding	Up-Down	0.8305
ENSG00000183690	EFHC2	protein_coding	Down-Down	0.8303
ENSG00000088538	DOCK3	protein_coding	Down-Up	0.8298
ENSG00000233830	EIF4HP1	processed_pseudogene	Down-Down	0.8298
ENSG00000173207	CKS1B	protein_coding	Down-Down	0.8296
ENSG00000272054	RP11-423P10.2	sense_intronic	Up-Down	0.8293
ENSG00000250548	RP11-47I22.2	lincRNA	Up-Up	0.829
ENSG00000279696	RP11-178H8.7	TEC	Up-Down	0.8289
ENSG00000137875	BCL2L10	protein_coding	Down-Down	0.8289
ENSG00000151640	DPYSL4	protein_coding	Down-Down	0.8288
ENSGR0000124334			Down-Up	0.8287
ENSG00000248643	RBM14-RBM4	protein_coding	Up-Down	0.8284
ENSG00000197822	OCLN	protein_coding	Down-Up	0.8283
ENSG00000170629	DPY19L2P2	transcribed_unprocessed_pseudogene	Down-Up	0.828
ENSG00000227165	WDR11-AS1	antisense	Up-Down	0.828
ENSG00000278864	RP11-45M22.2	TEC	Down-Up	0.828
ENSG00000151687	ANKAR	protein_coding	Up-Up	0.8279
ENSG00000136542	GALNT5	protein_coding	Down-Up	0.8277
ENSG00000272870	RP11-798M19.6	antisense	Up-Down	0.8277
ENSG00000158373	HIST1H2BD	protein_coding	Up-Down	0.8277
ENSG00000143842	SOX13	protein_coding	Up-Up	0.8276
ENSG00000073282	TP63	protein_coding	Up-Down	0.8276
ENSG00000263513	FAM72C	protein_coding	Down-Down	0.8268
ENSG00000227028	SLC8A1-AS1	antisense	Up-Down	0.8268
ENSG00000272902	RP11-299H21.1	lincRNA	Up-Down	0.8268
ENSG00000140876	NUDT7	protein_coding	Up-Down	0.8268
ENSG00000101213	PTK6	protein_coding	Up-Down	0.8268
ENSG00000012223	LTF	protein_coding	Down-Up	0.8264
ENSG00000125430	HS3ST3B1	protein_coding	Down-Up	0.8263
ENSG00000081692	JMJD4	protein_coding	Down-Up	0.826
ENSG00000237350	CDC42P6	processed_pseudogene	Down-Down	0.826
ENSG00000102038	SMARCA1	protein_coding	Down-Up	0.826
ENSG00000184785	SMIM10	protein_coding	Down-Up	0.8259
ENSG00000164171	ITGA2	protein_coding	Down-Up	0.8258
ENSG00000178199	ZC3H12D	protein_coding	Up-Down	0.8258
ENSG00000185361	TNFAIP8L1	protein_coding	Up-Down	0.8257
ENSG00000111850	SMIM8	protein_coding	Down-Up	0.8251
ENSG00000164070	HSPA4L	protein_coding	Down-Up	0.8247
ENSG00000118420	UBE3D	protein_coding	Down-Up	0.8247
ENSG00000258810	RP11-219E7.1	antisense	Up-Down	0.8247
ENSG00000175768	TOMM5	protein_coding	Down-Up	0.8245
ENSG00000234750	CTD-2666L21.2	processed_pseudogene	Down-Up	0.8244
ENSG00000240972	MIF	protein_coding	Up-Down	0.8238
ENSG00000174721	FGFBP3	protein_coding	Down-Up	0.8237
ENSG00000177706	FAM20C	protein_coding	Up-Up	0.8236
ENSG00000070019	GUCY2C	protein_coding	Up-Down	0.8235
ENSG00000108932	SLC16A6	protein_coding	Down-Down	0.8235
ENSG00000224614	TNK2-AS1	antisense	Up-Down	0.8234
ENSG00000171817	ZNF540	protein_coding	Down-Up	0.8234
ENSG00000272980	RP11-517H2.6	processed_transcript	Up-Down	0.8233
ENSG00000126803	HSPA2	protein_coding	Down-Up	0.8233
ENSG00000197647	ZNF433	protein_coding	Down-Up	0.8231
ENSG00000264918	AC005229.1	miRNA	Down-Up	0.8226
ENSG00000149582	TMEM25	protein_coding	Down-Down	0.8226
ENSG00000235478	AC006946.15	lincRNA	Down-Down	0.8225
ENSG00000245573	BDNF-AS	antisense	Up-Down	0.8224
ENSG00000279907	RP11-568J23.2	TEC	Up-Down	0.8218
ENSG00000136367	ZFHX2	protein_coding	Down-Up	0.8216
ENSG00000021826	CPS1	protein_coding	Down-Down	0.8215
ENSG00000075218	GTSE1	protein_coding	Down-Down	0.8212
ENSG00000102384	CENPI	protein_coding	Down-Down	0.8209
ENSG00000274565	CTD-3035K23.7	antisense	Down-Down	0.8208
ENSG00000137959	IFI44L	protein_coding	Up-Down	0.8207
ENSG00000189430	NCR1	protein_coding	Down-Up	0.8205
ENSG00000267374	RP11-244M2.1	lincRNA	Down-Down	0.8204
ENSG00000153113	CAST	protein_coding	Up-Down	0.8202
ENSG00000236577	SNRPGP14	processed_pseudogene	Up-Down	0.8202
ENSG00000095637	SORBS1	protein_coding	Down-Up	0.82
ENSG00000261211	RP1-80N2.3	lincRNA	Up-Down	0.8199
ENSG00000160539	PLPP7	protein_coding	Up-Down	0.8199
ENSG00000259772	RP11-16E12.2	lincRNA	Up-Up	0.8198
ENSG00000179593	ALOX15B	protein_coding	Up-Down	0.8198
ENSG00000224892	RPS4XP16	transcribed_processed_pseudogene	Up-Down	0.8196
ENSG00000185842	DNAH14	protein_coding	Down-Up	0.8194
ENSG00000258429	PDF	protein_coding	Down-Up	0.8194
ENSG00000101955	SRPX	protein_coding	Up-Up	0.8194
ENSG00000142910	TINAGL1	protein_coding	Down-Down	0.8192
ENSG00000107742	SPOCK2	protein_coding	Down-Up	0.8192
ENSG00000150687	PRSS23	protein_coding	Down-Up	0.8192
ENSG00000101938	CHRDL1	protein_coding	Down-Up	0.8192
ENSG00000105479	CCDC114	protein_coding	Up-Down	0.8191
ENSG00000065618	COL17A1	protein_coding	Up-Up	0.819
ENSG00000257221	RP11-689B22.2	antisense	Up-Down	0.8187
ENSG00000274419	TBC1D3D	protein_coding	Up-Down	0.8187
ENSG00000263400	TMEM220-AS1	antisense	Down-Down	0.8186
ENSG00000189269	DRICH1	protein_coding	Down-Up	0.8185
ENSG00000175567	UCP2	protein_coding	Up-Down	0.8184
ENSG00000159339	PADI4	protein_coding	Up-Up	0.8178
ENSG00000204147	ASAH2B	protein_coding	Down-Up	0.8173
ENSG00000008323	PLEKHG6	protein_coding	Down-Up	0.8169
ENSG00000273284	RP11-888D10.4	sense_intronic	Up-Up	0.8169
ENSG00000164163	ABCE1	protein_coding	Down-Up	0.8167
ENSG00000007866	TEAD3	protein_coding	Down-Up	0.8165
ENSG00000197905	TEAD4	protein_coding	Down-Down	0.8165
ENSG00000234925	ATP5HP4	processed_pseudogene	Up-Down	0.8165
ENSG00000163093	BBS5	protein_coding	Up-Up	0.8163
ENSG00000231747	AC079922.2	processed_pseudogene	Up-Down	0.8159
ENSG00000163449	TMEM169	protein_coding	Up-Down	0.8154
ENSG00000235257	ITGA9-AS1	processed_transcript	Down-Up	0.8154
ENSG00000101278	RPS10L	processed_pseudogene	Up-Down	0.8153
ENSG00000259429	UBE2Q2P2	transcribed_unprocessed_pseudogene	Down-Up	0.8151
ENSG00000279794	CTD-2621I17.3	TEC	Up-Down	0.815
ENSG00000270069	MIR222HG	lincRNA	Down-Up	0.8149
ENSG00000102962	CCL22	protein_coding	Down-Up	0.8146
ENSG00000254319	RP11-134O21.1	lincRNA	Down-Up	0.814
ENSG00000228981	RP11-364L4.1	processed_pseudogene	Up-Down	0.8139
ENSG00000259425	RP11-566K19.5	transcribed_unprocessed_pseudogene	Down-Up	0.8137
ENSG00000162614	NEXN	protein_coding	Down-Up	0.8134
ENSG00000185133	INPP5J	protein_coding	Down-Down	0.8132
ENSG00000198155	ZNF876P	transcribed_unprocessed_pseudogene	Down-Up	0.813
ENSG00000275004	ZNF280B	protein_coding	Down-Down	0.813
ENSG00000280194	AD000864.6	TEC	Up-Down	0.8127
ENSG00000235408	SNORA71B	snoRNA	Down-Up	0.8126
ENSG00000255165	CTD-2609K8.3	sense_intronic	Up-Down	0.8123
ENSG00000100505	TRIM9	protein_coding	Down-Up	0.8123
ENSG00000131634	TMEM204	protein_coding	Down-Down	0.8122
ENSG00000263990	CTC-542B22.2	lincRNA	Up-Up	0.8121
ENSG00000281741	AC241377.2	protein_coding	Down-Up	0.8117
ENSG00000271964	RP11-415F23.2	antisense	Down-Up	0.8114
ENSG00000141854	CTB-55O6.8	protein_coding	Up-Up	0.8114
ENSG00000086548	CEACAM6	protein_coding	Up-Up	0.8114
ENSG00000257511	RP11-278C7.1	processed_pseudogene	Up-Down	0.8113
ENSG00000261428	RP11-16P6.1	antisense	Down-Up	0.8111
ENSG00000154548	SRSF12	protein_coding	Down-Up	0.8111
ENSG00000167992	VWCE	protein_coding	Down-Up	0.8111
ENSG00000215022	RP1-257A7.4	antisense	Up-Down	0.811
ENSG00000213700	RPL17P50	processed_pseudogene	Up-Down	0.8107
ENSG00000236345	RP11-59D5__B.2	antisense	Up-Down	0.8106
ENSG00000235489	DBF4P1	processed_pseudogene	Down-Up	0.8105
ENSG00000172725	CORO1B	protein_coding	Up-Down	0.8104
ENSG00000232310	RP11-557H15.4	lincRNA	Up-Down	0.8102
ENSG00000175497	DPP10	protein_coding	Down-Up	0.8099
ENSG00000110171	TRIM3	protein_coding	Up-Down	0.8099
ENSG00000019485	PRDM11	protein_coding	Down-Up	0.8099
ENSG00000143224	PPOX	protein_coding	Up-Down	0.8098
ENSG00000177685	CRACR2B	protein_coding	Up-Up	0.8098
ENSG00000255139	AP000442.1	antisense	Up-Down	0.8098
ENSG00000250091	DNAH10OS	protein_coding	Up-Down	0.8098
ENSG00000104856	RELB	protein_coding	Up-Down	0.8097
ENSG00000179041	RRS1	protein_coding	Down-Up	0.8093
ENSG00000246526	RP11-539L10.2	lincRNA	Down-Up	0.809
ENSG00000272143	FGF14-AS2	lincRNA	Down-Up	0.8089
ENSG00000274922	RP11-88E10.5	lincRNA	Up-Down	0.8083
ENSG00000246731	MGC16275	antisense	Up-Down	0.808
ENSG00000076716	GPC4	protein_coding	Down-Up	0.808
ENSG00000041982	TNC	protein_coding	Down-Up	0.8079
ENSG00000261114	RP11-325K4.2	sense_intronic	Up-Down	0.8079
ENSG00000184343	SRPK3	protein_coding	Down-Up	0.8079
ENSG00000257950	P2RX5-TAX1BP3	protein_coding	Down-Up	0.8078
ENSG00000152455	SUV39H2	protein_coding	Down-Up	0.8076
ENSG00000180644	PRF1	protein_coding	Down-Up	0.8076
ENSG00000158470	B4GALT5	protein_coding	Down-Up	0.807
ENSG00000112276	BVES	protein_coding	Up-Down	0.8068
ENSG00000254027	RP11-363E6.3	antisense	Up-Down	0.8068
ENSG00000213347	MXD3	protein_coding	Up-Down	0.8067
ENSG00000279539	AC006486.10	TEC	Down-Up	0.8067
ENSG00000225178	RPSAP58	processed_pseudogene	Up-Down	0.8065
ENSG00000227755	AP000344.4	transcribed_processed_pseudogene	Down-Down	0.8064
ENSG00000163467	TSACC	protein_coding	Down-Up	0.8063
ENSG00000100167	Sep-03	protein_coding	Up-Up	0.8062
ENSG00000147912	FBXO10	protein_coding	Up-Down	0.8061
ENSG00000236269	ENO1-IT1	sense_intronic	Down-Up	0.8059
ENSG00000247081	BAALC-AS1	antisense	Down-Up	0.8059
ENSG00000257727	CNPY2	protein_coding	Down-Up	0.8059
ENSG00000162946	DISC1	protein_coding	Up-Down	0.8058
ENSG00000161940	BCL6B	protein_coding	Down-Up	0.8057
ENSG00000268357	VN1R81P	unprocessed_pseudogene	Down-Up	0.8056
ENSG00000213760	ATP6V1G2	protein_coding	Up-Down	0.8055
ENSG00000188372	ZP3	protein_coding	Up-Down	0.8055
ENSG00000227076	RP11-4C20.4	sense_intronic	Down-Up	0.8053
ENSG00000260361	CTD-2313J17.5	sense_intronic	Down-Up	0.8053
ENSG00000265100	RP11-147L13.2	antisense	Up-Up	0.8052
ENSG00000204959	ARHGEF34P	unprocessed_pseudogene	Down-Up	0.8045
ENSG00000080845	DLGAP4	protein_coding	Up-Down	0.8045
ENSG00000163519	TRAT1	protein_coding	Down-Up	0.8044
ENSG00000186827	TNFRSF4	protein_coding	Down-Up	0.8043
ENSG00000226329	AC005682.6	unprocessed_pseudogene	Down-Up	0.8043
ENSG00000229988	HBBP1	transcribed_unprocessed_pseudogene	Down-Up	0.8043
ENSG00000166971	AKTIP	protein_coding	Up-Down	0.8034
ENSG00000264290	RP11-68I3.4	sense_intronic	Up-Down	0.8034
ENSG00000154856	APCDD1	protein_coding	Up-Down	0.8034
ENSG00000275703	U47924.32	lincRNA	Up-Down	0.8031
ENSG00000167286	CD3D	protein_coding	Down-Down	0.8025
ENSG00000166780	C16orf45	protein_coding	Down-Up	0.8024
ENSG00000257226	CTD-2252P21.1	antisense	Up-Down	0.8021
ENSG00000244620	AL122127.25	lincRNA	Down-Up	0.8017
ENSG00000130475	FCHO1	protein_coding	Up-Down	0.8017
ENSG00000267344	CTB-39G8.3	antisense	Up-Down	0.8016
ENSG00000156140	ADAMTS3	protein_coding	Down-Up	0.8015
ENSG00000278918	CTD-2267D19.1	TEC	Up-Down	0.8015
ENSG00000248791	CTD-2165H16.3	processed_pseudogene	Up-Down	0.8013
ENSG00000108813	DLX4	protein_coding	Up-Down	0.8013
ENSG00000162723	SLAMF9	protein_coding	Up-Down	0.8012
ENSG00000050327	ARHGEF5	protein_coding	Down-Up	0.8012
ENSG00000166888	STAT6	protein_coding	Up-Down	0.8011
ENSG00000196526	AFAP1	protein_coding	Up-Up	0.8009
ENSG00000136689	IL1RN	protein_coding	Down-Down	0.8005
ENSG00000171790	SLFNL1	protein_coding	Down-Up	0.8004
ENSG00000232725	U52111.14	antisense	Up-Down	0.8004
ENSG00000272931	RP5-943J3.2	lincRNA	Down-Up	0.8003
ENSG00000154380	ENAH	protein_coding	Down-Up	0.8001
ENSG00000102359	SRPX2	protein_coding	Down-Up	0.8001
ENSG00000173535	TNFRSF10C	protein_coding	Up-Down	0.8
ENSG00000224259	LINC01133	lincRNA	Up-Down	0.7999
ENSG00000273855	RP11-133K1.12	sense_intronic	Up-Down	0.7999
ENSG00000226012	AP001434.2	lincRNA	Up-Down	0.7999
ENSG00000213239	NPM1P32	processed_pseudogene	Down-Down	0.7998
ENSG00000263731	RP11-498C9.15	lincRNA	Down-Up	0.7998
ENSG00000163923	RPL39L	protein_coding	Down-Down	0.7995
ENSG00000243304	CTC-428G20.1	processed_pseudogene	Up-Down	0.7991
ENSG00000270562	RP11-154H23.3	lincRNA	Up-Up	0.799
ENSG00000184206	GOLGA6L4	protein_coding	Up-Up	0.7986
ENSG00000165626	BEND7	protein_coding	Down-Up	0.7985
ENSG00000166823	MESP1	protein_coding	Down-Down	0.7985
ENSG00000268366	CTC-492K19.4	antisense	Up-Down	0.7985
ENSG00000232712	KIZ-AS1	antisense	Up-Down	0.7983
ENSG00000215908	CROCCP2	transcribed_unprocessed_pseudogene	Up-Down	0.7978
ENSG00000237721	AF064858.11	lincRNA	Up-Down	0.7977
ENSG00000188763	FZD9	protein_coding	Down-Up	0.7976
ENSG00000213801	ZNF321P	transcribed_processed_pseudogene	Down-Up	0.7976
ENSG00000186891	TNFRSF18	protein_coding	Down-Up	0.7975
ENSG00000220161	FLJ35934	lincRNA	Up-Up	0.7974
ENSG00000197253	TPSB2	protein_coding	Up-Up	0.7973
ENSG00000178966	RMI1	protein_coding	Down-Up	0.7971
ENSG00000260618	RP11-23N2.4	antisense	Up-Up	0.7971
ENSG00000214517	PPME1	protein_coding	Down-Down	0.7969
ENSG00000100065	CARD10	protein_coding	Down-Up	0.7968
[truncated: 18,663 more rows]
