# Supplementary material for: KSRP specifies monocytic and granulocytic differentiation through regulating miR-129 biogenesis and RUNX1 expression
Source: Nat Commun. 2017 Nov 10;8:1428. doi: 10.1038/s41467-017-01425-3 (PMC5681548; doi:10.1038/s41467-017-01425-3)
Supplement: Supplementary file 5 — Supplementary Data 2 [file 41467_2017_1425_MOESM5_ESM.xlsx]

## Sheet: Batch1&2.DE Genes
Supplementary Data 2. Expression value (FPKM) of DEGs for batch1 and batch 2 with monotonical upregulation or downregulation. RNA binding proteins(RBPs) were marked in red.
Batch 1
* 'Up' or 'Down' in this column represent a gene that is monotonically up-regulated or down-regulated in corresponding differentiation culture of cells, while 'EE' stands for a gene that is not a DEG in this culture.
Gene_ID	Gene_Symbol	Gene_Category	Expression_Pattern*		is_RBP
			Monocyte	Granulocyte		M_5Day	M_10Day	M_15Day	G_5Day	G_10Day	G_15Day
ENSG00000125743	SNRPD2	protein_coding	Down	Down	Yes	322.678	190.546	180.692	329.995	232.536	149.425
ENSG00000085872	CHERP	protein_coding	Down	EE	Yes	27.359	17.9737	16.9076	31.6491	22.723	17.497
ENSG00000239306	RBM14	protein_coding	Down	EE	Yes	44.0828	25.9056	24.5438	42.4993	33.993	27.3001
ENSG00000122965	RBM19	protein_coding	Down	EE	Yes	18.0798	11.142	11.2223	18.6757	17.8852	12.2898
ENSG00000065978	YBX1	protein_coding	Down	EE	Yes	792.614	456.681	394.77	781.995	566.786	415.308
ENSG00000138668	HNRNPD	protein_coding	Down	EE	Yes	520.385	279.928	264.368	512.262	345.877	288.001
ENSG00000124562	SNRPC	protein_coding	Down	EE	Yes	163.034	94.0066	88.6481	159.882	112.984	87.4046
ENSG00000112081	SRSF3	protein_coding	Down	EE	Yes	462.067	250.714	218.651	432.933	318.773	242.96
ENSG00000087087	SRRT	protein_coding	Down	EE	Yes	100.845	54.7178	53.0297	98.8928	83.7382	62.1257
ENSG00000179950	PUF60	protein_coding	Down	EE	Yes	95.9457	55.945	53.0211	93.2269	64.0411	54.0747
ENSG00000169813	HNRNPF	protein_coding	Down	EE	Yes	243.47	130.649	128.132	231.767	183.28	199.099
ENSG00000092199	HNRNPC	protein_coding	Down	EE	Yes	623.852	372.945	368.464	575.908	415.042	316.278
ENSG00000071626	DAZAP1	protein_coding	Down	EE	Yes	125.245	64.1278	61.1	120.702	86.1843	73.9502
ENSG00000088247	KSRP	protein_coding	Down	EE	Yes	211.255	112.786	102.857	206.348	144.027	112.318
ENSG00000161847	RAVER1	protein_coding	Down	EE	Yes	35.2531	20.2435	17.5317	33.5448	23.4915	23.2672
ENSG00000063244	U2AF2	protein_coding	Down	EE	Yes	178.249	102.288	96.4878	182.349	134.941	113.021
ENSG00000100028	SNRPD3	protein_coding	Down	EE	Yes	247.393	113.809	105.855	264.67	179.291	123.847
ENSG00000163874	ZC3H12A	protein_coding	EE	Up	Yes	5.42875	5.80448	6.81823	5.04451	14.4952	19.7314
ENSG00000163728	TTC14	protein_coding	EE	Up	Yes	11.326	15.4786	17.9559	12.3975	17.5504	19.8982
ENSG00000215492	HNRNPA1P7	processed_pseudogene	EE	Down	Yes	17.3342	12.0477	10.7682	19.0445	11.2591	8.16425
ENSG00000198879	SFMBT2	protein_coding	EE	Down	Yes	7.94579	5.98068	5.22568	4.91926	2.91356	2.57955
ENSG00000173372	C1QA	protein_coding	Up	Up		1.52236	70.1811	205.437	1.51942	12.8062	20.3105
ENSG00000159189	C1QC	protein_coding	Up	Up		5.66066	82.2863	157.482	4.996	21.7612	24.2331
ENSG00000179163	FUCA1	protein_coding	Up	Up		35.9302	256.86	466.715	32.3179	103.405	124.83
ENSG00000073737	DHRS9	protein_coding	Up	Up		3.25049	13.2501	25.9471	3.4153	5.72795	15.1683
ENSG00000151012	SLC7A11	protein_coding	Up	Up		2.32754	5.61899	10.0528	2.20549	4.75872	5.6235
ENSG00000250722	SEPP1	protein_coding	Up	Up		2.89361	207.888	390.179	5.51323	19.9602	29.9176
ENSG00000164821	DEFA4	protein_coding	Up	Up		3.98516	18.0282	233.744	28.7656	531.202	1028.01
ENSG00000161921	CXCL16	protein_coding	Up	Up		1.78859	22.9675	54.3752	2.83287	6.6382	6.64851
ENSG00000172232	AZU1	protein_coding	Up	Up		141.08	554.908	1973.2	336.791	1939.71	2434.48
ENSG00000197561	ELANE	protein_coding	Up	Up		218.227	619.866	2553.28	977.066	6106.56	7051.65
ENSG00000267519	CTD-3252C9.4	lincRNA	Up	Up		8.01593	22.0614	46.6574	9.60155	21.5338	28.8062
ENSG00000197405	C5AR1	protein_coding	Up	Up		3.90056	23.8095	63.8258	3.89733	8.63075	30.4535
ENSG00000134830	C5AR2	protein_coding	Up	Up		1.0948	3.82571	6.14591	1.33709	2.46945	11.8937
ENSG00000101425	BPI	protein_coding	Up	Up		1.93087	6.26703	68.1516	6.09937	148.67	614.966
ENSG00000168528	SERINC2	protein_coding	Up	Up		1.31253	3.50864	7.43522	1.51646	3.30409	5.79445
ENSG00000129538	RNASE1	protein_coding	Up	Up		20.1954	208.929	332.843	13.5674	19.9548	28.8164
ENSG00000197555	SIPA1L1	protein_coding	Up	Up		5.26223	10.1905	18.0089	3.75608	5.00543	10.2664
ENSG00000105352	CEACAM4	protein_coding	Up	Up		8.67807	16.5791	30.6005	19.5631	70.9413	97.2014
ENSG00000113140	SPARC	protein_coding	Up	Up		22.3291	65.8881	93.2427	29.1808	53.4638	78.5143
ENSG00000184557	SOCS3	protein_coding	Up	Up		6.28169	11.6064	22.3127	11.3303	29.0743	32.416
ENSG00000245532	NEAT1	lincRNA	Up	Up		130.573	454.692	792.925	177.861	646.029	1047.57
ENSG00000163993	S100P	protein_coding	Up	Up		1.45441	3.49638	26.546	6.90932	79.5457	168.118
ENSG00000211459	MT-RNR1	Mt_rRNA	Up	Up		473.211	885.63	1472.44	504.543	617.994	948.374
ENSG00000118985	ELL2	protein_coding	Up	Up		3.35638	5.51461	9.62728	3.34882	8.51838	17.1373
ENSG00000100292	HMOX1	protein_coding	Up	Up		18.0733	100.913	160.647	12.0622	20.8525	24.8299
ENSG00000179862	CITED4	protein_coding	Up	Up		7.20093	11.9078	20.3705	8.40732	19.4819	39.1045
ENSG00000111052	LIN7A	protein_coding	Up	Up		1.62552	1.81869	5.67057	2.26572	14.5048	29.2874
ENSG00000095917	TPSD1	protein_coding	Up	Up		2.92718	4.63662	8.40401	3.64638	5.11164	6.91553
ENSG00000112773	FAM46A	protein_coding	Up	Up		16.4294	23.2861	38.6321	24.7853	55.7171	62.4566
ENSG00000140678	ITGAX	protein_coding	Up	Up		15.4942	89.8011	141.164	13.8026	17.2225	54.3227
ENSG00000050767	COL23A1	protein_coding	Up	Up		4.89944	7.73282	14.6168	5.34193	15.2881	27.2572
ENSG00000051128	HOMER3	protein_coding	Up	Up		14.3065	40.8218	64.5616	22.5471	70.9995	74.1016
ENSG00000272398	CD24	protein_coding	Up	Up		1.00809	1.24781	13.1472	11.2572	146.866	352.271
ENSG00000278600	RP11-81A1.6	sense_intronic	Up	Up		2.20998	3.65106	7.07399	2.58427	5.33528	10.2218
ENSG00000172236	TPSAB1	protein_coding	Up	Up		7.76293	13.9198	36.9458	9.42691	15.0746	25.8773
ENSG00000187116	LILRA5	protein_coding	Up	Up		4.93348	7.71826	21.1731	3.20994	7.2212	52.7535
ENSG00000274536	RP6-159A1.4	antisense	Up	Up		65.4106	87.8387	172.335	81.4646	200.974	458.159
ENSG00000229409	RP11-494O16.3	processed_pseudogene	Up	Up		3.80645	6.08472	7.68664	1.59113	8.17765	17.186
ENSG00000197506	SLC28A3	protein_coding	Up	Up		1.6435	2.50057	6.87721	4.05239	13.2821	21.9127
ENSG00000239636	RP4-728D4.2	antisense	Up	Up		4.80612	5.78394	8.78496	5.77424	10.9968	20.9553
ENSG00000133246	PRAM1	protein_coding	Up	Up		55.2932	85.5701	126.253	66.3961	149.601	250.609
ENSG00000133805	AMPD3	protein_coding	Up	Up		8.24727	12.7314	18.7295	10.6877	29.0013	72.7645
ENSG00000077984	CST7	protein_coding	Up	Up		86.717	116.938	301.005	447.362	1795.13	2045.97
ENSG00000204634	TBC1D8	protein_coding	Up	Up		5.16089	6.84266	10.2897	5.12087	8.89994	18.9629
ENSG00000158825	CDA	protein_coding	Up	Up		1.81138	2.54273	5.05372	1.72318	12.9022	92.6644
ENSG00000186431	FCAR	protein_coding	Up	Up		2.80322	4.12882	8.21517	2.83455	21.7425	79.7141
ENSG00000124107	SLPI	protein_coding	Up	Up		1.47773	2.60327	21.1857	6.49627	197.865	602.155
ENSG00000237298	TTN-AS1	antisense	Up	Up		6.61771	7.58273	12.559	10.9453	29.4176	44.0636
ENSG00000226067	LINC00623	lincRNA	Up	Up		4.36268	5.71927	9.58266	7.19939	15.8712	19.642
ENSG00000180953	ST20	protein_coding	Up	Up		3.82471	6.31315	9.00961	4.81976	5.00284	9.61167
ENSG00000149927	DOC2A	protein_coding	Up	Up		2.25334	2.54194	4.25143	2.20002	2.40607	2.19263
ENSG00000203812	HIST2H2AA3	protein_coding	Up	Up		1.01841	5.77044	10.0523	1.63239	4.89479	20.5532
ENSG00000058866	DGKG	protein_coding	Up	Up		1.82134	2.17087	4.47012	2.73015	6.07815	8.13513
ENSG00000238164	RP3-395M20.8	antisense	Up	Up		1.34631	6.45385	5.39016	1.61547	3.35871	7.18082
ENSG00000159339	PADI4	protein_coding	Up	Up		2.05603	4.07257	9.53639	3.95621	33.8987	245.211
ENSG00000086548	CEACAM6	protein_coding	Up	Up		1.78424	2.48267	21.5801	5.61202	75.124	160.224
ENSG00000164442	CITED2	protein_coding	Up	Up		59.9582	75.4397	129.485	82.3688	153.699	250.375
ENSG00000258461	RP11-164J13.1	processed_transcript	Up	Up		1.28438	4.10402	4.97232	2.15592	5.03571	8.82739
ENSG00000162078	ZG16B	protein_coding	Up	Up		1.69798	3.64147	5.60557	3.02548	5.9832	8.54105
ENSG00000163393	SLC22A15	protein_coding	Up	Up		6.93243	11.5698	16.5117	9.14819	23.0876	30.2465
ENSG00000223749	MIR503HG	lincRNA	Up	Up		3.33802	4.09425	8.2933	3.95938	8.49291	8.86517
ENSG00000274020	LINC01138	lincRNA	Up	Up		4.55692	5.26624	9.04012	5.95293	9.53552	12.7574
ENSG00000242861	RP11-285F7.2	antisense	Up	Up		1.41209	3.52722	6.48574	1.53239	3.71577	6.34948
ENSG00000236778	INTS6-AS1	antisense	Up	Up		1.16062	2.4495	3.07948	1.20559	1.27198	2.47193
ENSG00000070404	FSTL3	protein_coding	Up	Up		5.06219	5.88932	9.37506	4.55797	17.8212	42.1311
ENSG00000138772	ANXA3	protein_coding	Up	Up		1.45364	1.82551	11.3547	21.6299	124.922	302.005
ENSG00000124406	ATP8A1	protein_coding	Up	Up		5.0907	5.94509	10.707	6.57418	18.8141	32.3476
ENSG00000105223	PLD3	protein_coding	Up	Up		80.08	426.276	624.997	84.4927	168.064	197.44
ENSG00000174501	ANKRD36C	protein_coding	Up	Up		2.07376	4.50898	7.19648	2.65684	7.27358	9.54315
ENSG00000158769	F11R	protein_coding	Up	Up		10.629	24.4152	28.8451	13.374	25.375	27.4491
ENSG00000135951	TSGA10	protein_coding	Up	Up		1.60597	3.89796	4.41016	3.00746	7.31114	5.84649
ENSG00000229512	AC068580.5	sense_intronic	Up	Up		3.80492	3.22179	8.30461	2.31578	2.62426	12.8894
ENSG00000276724	RP11-1000B6.7	sense_intronic	Up	Up		2.62043	5.73042	8.49412	2.68757	3.98996	4.94686
ENSG00000185950	IRS2	protein_coding	Up	Up		1.60027	3.77967	5.3839	2.9099	10.1355	14.5841
ENSG00000113369	ARRDC3	protein_coding	Up	Up		2.37773	8.65548	13.6539	2.10113	6.01343	6.31122
ENSG00000259642	ST20-AS1	antisense	Up	Up		1.46163	3.35632	4.44978	2.40046	4.50275	6.01422
ENSG00000169252	ADRB2	protein_coding	Up	Up		1.57611	4.03963	5.54169	2.11393	4.86862	5.4764
ENSG00000143669	LYST	protein_coding	Up	Up		16.5024	21.4508	33.6384	17.7948	45.1641	61.4929
ENSG00000173334	TRIB1	protein_coding	Up	Up		1.85194	6.49232	7.90664	1.41775	3.39338	5.12544
ENSG00000146373	RNF217	protein_coding	Up	Up		2.25269	4.96452	5.34485	3.16497	5.15318	9.63723
ENSG00000187837	HIST1H1C	protein_coding	Up	Up		5.54254	9.61581	12.5873	3.67867	9.83193	19.5044
ENSG00000235027	AC068580.6	antisense	Up	Up		3.91751	9.76358	11.057	3.82413	4.69862	16.6324
ENSG00000147408	CSGALNACT1	protein_coding	Up	Up		1.37475	2.09823	2.70163	1.95511	2.28743	3.72338
ENSG00000143819	EPHX1	protein_coding	Up	Up		6.98985	6.3717	8.58123	4.86004	5.39677	5.48639
ENSG00000085514	PILRA	protein_coding	Up	Up		4.0473	58.5699	83.9635	3.9945	17.5485	23.31
ENSG00000135636	DYSF	protein_coding	Up	Up		1.19907	2.23423	2.54884	4.82896	23.9729	66.1637
ENSG00000204136	GGTA1P	unitary_pseudogene	Up	Up		2.64214	14.1989	18.048	2.80849	9.84769	19.9205
ENSG00000188747	NOXA1	protein_coding	Up	Up		1.1146	6.41627	8.44725	1.24376	2.67171	3.21921
ENSG00000179104	TMTC2	protein_coding	Up	Up		1.34834	3.19035	3.70613	1.29994	2.63901	4.70329
ENSG00000129667	RHBDF2	protein_coding	Up	Up		7.35947	13.0099	17.3241	7.31346	10.9725	14.1135
ENSG00000134755	DSC2	protein_coding	Up	Up		1.09819	5.2696	7.08648	1.63211	4.51793	6.74826
ENSG00000126709	IFI6	protein_coding	Up	Up		10.3378	37.6292	48.1348	9.95646	16.5988	24.0693
ENSG00000117151	CTBS	protein_coding	Up	Up		9.11104	16.4319	18.9781	9.29265	13.5019	19.7406
ENSG00000251562	MALAT1	lincRNA	Up	Up		25.769	46.5682	69.3132	31.3395	64.9397	85.6389
ENSG00000188811	NHLRC3	protein_coding	Up	Up		13.8994	28.1836	37.7602	16.6327	29.4603	34.3891
ENSG00000100644	HIF1A	protein_coding	Up	Up		38.3983	61.3072	74.942	32.5961	46.3356	56.4379
ENSG00000157514	TSC22D3	protein_coding	Up	Up		4.85761	31.4849	45.1634	6.15995	20.4668	33.0747
ENSG00000118785	SPP1	protein_coding	Down	Down		1762.66	552.573	115.423	1443.89	86.3676	16.4745
ENSG00000134057	CCNB1	protein_coding	Down	Down		126.345	61.3454	38.3197	111	64.459	50.8389
ENSG00000117399	CDC20	protein_coding	Down	Down		97.8669	56.2117	35.9301	83.9045	52.2909	44.1576
ENSG00000224861	YBX1P1	processed_pseudogene	Down	Down		30.255	14.4364	9.4245	32.899	17.9955	12.1771
ENSG00000176014	TUBB6	protein_coding	Down	Down		59.7947	22.8987	13.1612	66.4305	29.9578	17.6228
ENSG00000140545	MFGE8	protein_coding	Down	Down		16.5705	8.18309	4.99409	20.872	9.29778	5.09049
ENSG00000136960	ENPP2	protein_coding	Down	Down		11.0612	6.48421	4.66415	15.8731	8.56246	3.04814
ENSG00000099194	SCD	protein_coding	Down	Down		45.8495	29.7146	18.1218	50.0426	41.361	20.6341
ENSG00000164904	ALDH7A1	protein_coding	Down	Down		23.2914	14.1685	8.81512	21.6889	5.77207	2.22453
ENSG00000180581	SRP9P1	processed_pseudogene	Down	Down		11.1893	5.46464	3.42114	12.7464	10.7596	7.64779
ENSG00000210127	MT-TA	Mt_tRNA	Down	Down		28633.1	10039.8	9947.59	36101.9	17178.9	21499.1
ENSG00000214223	HNRNPA1P10	processed_pseudogene	Down	Down		5.36392	3.90978	3.04114	6.08106	4.19995	2.1021
ENSG00000250988	SNHG21	antisense	Down	Down		10.5	5.63381	5.97215	13.1774	9.71781	7.72667
ENSG00000163923	RPL39L	protein_coding	Down	Down		21.9788	14.9578	10.0233	18.4383	8.48071	4.91084
ENSG00000214517	PPME1	protein_coding	Down	Down		14.9881	10.0806	7.65411	14.9929	11.2156	7.08955
ENSG00000165912	PACSIN3	protein_coding	Down	Down		2.70927	1.60432	1.25778	3.61083	1.78324	1.07156
ENSG00000121211	MND1	protein_coding	Down	Down		28.1454	12.4018	9.18636	22.7065	14.1835	11.0767
ENSG00000260747	RP11-421N8.1	processed_pseudogene	Down	Down		3.7816	3.42201	1.07415	4.29123	2.39195	1.14901
ENSG00000186281	GPAT2	protein_coding	Down	Down		3.0221	1.55587	1.22157	3.88669	2.49388	1.20984
ENSG00000247627	MTND4P12	processed_pseudogene	Down	Down		3.67304	2.80172	1.47911	5.74466	3.17237	2.06401
ENSG00000182481	KPNA2	protein_coding	Down	Down		155.39	77.1601	57.7281	132.617	86.2833	75.8971
ENSG00000234851	RPL23AP42	processed_pseudogene	Down	Down		203.51	188.502	145.072	252.246	191.918	119.028
ENSG00000262333	HNRNPA1P16	processed_pseudogene	Down	Down		2.65559	1.09094	1.39509	2.73895	1.76979	1.13141
ENSG00000186076	RP11-887P2.3	processed_pseudogene	Down	Down		29.2221	13.5841	12.5635	32.9473	22.0751	16.4471
ENSG00000278535	DHRS11	protein_coding	Down	Down		8.37671	3.57604	2.75323	9.70213	6.56022	3.09002
ENSG00000099998	GGT5	protein_coding	Down	Down		1.91996	1.3793	1.5074	4.19519	2.83184	1.56947
ENSG00000166171	DPCD	protein_coding	Down	Down		11.8797	8.57364	4.84515	14.6285	7.02394	3.05885
ENSG00000166123	GPT2	protein_coding	Down	Down		19.1903	8.40769	5.66456	22.5254	10.0216	4.3117
ENSG00000152556	PFKM	protein_coding	Down	Down		16.3727	14.7264	11.4853	14.7058	6.30252	4.43554
ENSG00000136840	ST6GALNAC4	protein_coding	Down	Down		12.7194	10.7109	7.15346	11.6412	6.37133	3.20949
ENSG00000123975	CKS2	protein_coding	Down	Down		222.949	102.618	81.7951	221.955	150.541	111.758
ENSG00000114405	C3orf14	protein_coding	Down	Down		7.69159	3.1085	2.75283	4.41254	1.81594	1.67858
ENSG00000107719	PALD1	protein_coding	Down	Down		10.5162	5.3528	4.2007	8.24292	4.48856	3.34693
ENSG00000240087	RPSAP12	processed_pseudogene	Down	Down		70.4327	61.6281	37.4144	85.6851	54.4706	36.6932
ENSG00000104783	KCNN4	protein_coding	Down	Down		34.9943	22.4497	18.5248	27.8462	18.8921	11.2492
ENSG00000101447	FAM83D	protein_coding	Down	Down		11.5763	6.07955	4.96524	10.8911	6.03938	5.10807
ENSG00000151376	ME3	protein_coding	Down	Down		5.05975	2.80768	2.69371	8.48749	2.63873	1.98518
ENSG00000237506	RPSAP15	processed_pseudogene	Down	Down		6.01072	7.50298	3.90139	7.64111	5.68948	3.06469
ENSG00000123416	TUBA1B	protein_coding	Down	Down		1116.65	479.043	387.124	1078.39	715.89	583.822
ENSG00000121053	EPX	protein_coding	Down	Down		11.992	4.30145	3.56064	32.6438	19.6898	7.70527
ENSG00000256663	RP11-424C20.2	processed_pseudogene	Down	Down		3.64664	1.34896	1.12166	3.58397	2.1938	2.04531
ENSG00000277462	ZNF670	protein_coding	Down	Down		3.05556	1.64058	1.44243	3.74923	2.08575	1.63556
ENSG00000125841	NRSN2	protein_coding	Down	Down		4.75598	2.12005	2.5729	4.81882	1.02289	1.0539
ENSG00000143995	MEIS1	protein_coding	Down	Down		6.03186	2.30416	2.0283	5.14989	2.47608	3.45966
ENSG00000179091	CYC1	protein_coding	Down	Down		142.099	79.4129	63.7229	123.269	80.2346	62.8346
ENSG00000106105	GARS	protein_coding	Down	Down		74.3496	47.9957	38.5	73.896	50.6723	32.7922
ENSG00000165802	NSMF	protein_coding	Down	Down		39.6172	20.4911	15.6698	28.4199	11.4845	6.47773
ENSG00000143515	ATP8B2	protein_coding	Down	Down		7.74812	4.26599	3.85469	7.89892	3.89264	1.95515
ENSG00000022556	NLRP2	protein_coding	Down	Down		6.61425	4.77144	3.70526	6.89527	3.86515	2.99238
ENSG00000138119	MYOF	protein_coding	Down	Down		7.97279	5.39835	5.01848	5.91651	1.62174	1.38403
ENSG00000100116	GCAT	protein_coding	Down	Down		16.4296	4.7218	4.0121	20.2331	16.19	7.63681
ENSG00000121988	ZRANB3	protein_coding	Down	Down		3.90359	2.75953	2.03096	3.81056	2.91971	2.5442
ENSG00000181191	PJA1	protein_coding	Down	Down		5.25964	3.01443	3.20335	5.63474	2.45902	1.18533
ENSG00000142798	HSPG2	protein_coding	Down	Down		12.6933	6.98206	6.92599	12.487	6.38251	3.86836
ENSG00000254858	MPV17L2	protein_coding	Down	Down		14.8116	7.15144	6.58385	11.8033	7.38845	5.93252
ENSG00000029639	TFB1M	protein_coding	Down	Down		14.8981	7.95866	7.86635	16.6509	9.29665	5.94598
ENSG00000168268	NT5DC2	protein_coding	Down	Down		137.43	85.2501	72.2801	119.448	53.5347	30.7562
ENSG00000147536	GINS4	protein_coding	Down	Down		13.882	5.9803	5.84372	12.811	8.24651	5.59217
ENSG00000173465	SSSCA1	protein_coding	Down	Down		35.7431	18.171	17.7211	34.155	24.5838	16.9206
ENSG00000173218	VANGL1	protein_coding	Down	Down		3.78041	1.8829	1.74124	3.59115	1.9823	1.32247
ENSG00000141101	NOB1	protein_coding	Down	Down		51.5418	27.2438	25.4106	54.4439	33.6158	17.6386
ENSG00000173894	CBX2	protein_coding	Down	Down		11.2963	3.57352	3.30227	11.9915	4.50221	2.256
ENSG00000183624	HMCES	protein_coding	Down	Down		21.0015	11.0036	7.75983	18.9958	9.71127	8.54131
ENSG00000114054	PCCB	protein_coding	Down	Down		46.71	24.0596	20.6421	50.7909	32.7048	18.1431
ENSG00000160360	GPSM1	protein_coding	Down	Down		11.5101	4.61127	4.40955	13.515	5.18816	2.4388
ENSG00000067057	PFKP	protein_coding	Down	Down		52.4088	19.3583	17.0314	47.302	22.8165	10.5986
ENSG00000050405	LIMA1	protein_coding	Down	Down		13.2297	7.00099	6.39113	11.8404	6.66296	3.73391
ENSG00000110987	BCL7A	protein_coding	Down	Down		9.74132	4.51655	3.71106	10.1572	5.98077	3.37625
ENSG00000025772	TOMM34	protein_coding	Down	Down		29.9595	13.8934	12.7639	26.1314	17.0416	11.425
ENSG00000097021	ACOT7	protein_coding	Down	Down		44.6019	13.8455	13.294	39.6327	17.8762	9.48169
ENSG00000117394	SLC2A1	protein_coding	Down	Down		30.9214	19.0883	16.2785	31.8682	18.6275	11.2601
ENSG00000117450	PRDX1	protein_coding	Down	Down		433.859	223.39	221.087	350.54	155.575	90.9876
ENSG00000143621	ILF2	protein_coding	Down	Down		212.767	98.1809	96.3864	216.367	150.124	91.6253
ENSG00000011376	LARS2	protein_coding	Down	Down		13.7368	5.78882	5.15828	14.0296	9.59613	5.83102
ENSG00000173473	SMARCC1	protein_coding	Down	Down		36.8313	19.4018	18.3245	39.8247	25.6669	17.2705
ENSG00000071794	HLTF	protein_coding	Down	Down		14.4924	8.61001	8.52335	14.202	7.64994	4.9052
ENSG00000058056	USP13	protein_coding	Down	Down		4.96415	2.40097	1.95259	4.19578	2.18299	1.42372
ENSG00000175166	PSMD2	protein_coding	Down	Down		166.405	95.8557	78.2013	173.505	117.31	88.287
ENSG00000112972	HMGCS1	protein_coding	Down	Down		33.456	12.8324	11.7841	39.4812	25.569	15.7339
ENSG00000196230	TUBB	protein_coding	Down	Down		670.942	321.191	288.383	614.756	416.17	348.48
ENSG00000075618	FSCN1	protein_coding	Down	Down		63.5815	30.7422	27.5874	51.55	20.8686	8.97446
ENSG00000086061	DNAJA1	protein_coding	Down	Down		121.018	44.8763	44.5126	103.533	65.2454	40.3238
ENSG00000095319	NUP188	protein_coding	Down	Down		31.9396	16.0085	16.939	33.7521	24.4224	16.7672
ENSG00000133816	MICAL2	protein_coding	Down	Down		9.35358	5.81577	4.27277	9.05681	4.11732	2.21141
ENSG00000134333	LDHA	protein_coding	Down	Down		962.374	298.094	258.811	926.75	580.587	414.615
ENSG00000165916	PSMC3	protein_coding	Down	Down		140.605	66.3795	58.9245	144.446	84.1618	61.1219
ENSG00000030066	NUP160	protein_coding	Down	Down		28.2597	13.3839	13.0974	28.0194	19.1559	12.7347
ENSG00000149136	SSRP1	protein_coding	Down	Down		140.119	58.9736	60.2879	135.864	87.8405	58.7307
ENSG00000110107	PRPF19	protein_coding	Down	Down		136.908	68.4172	67.1405	132.806	89.8807	60.4141
ENSG00000255717	SNHG1	processed_transcript	Down	Down		198.252	117.149	114.88	189.756	149.036	82.1292
ENSG00000168005	C11orf84	protein_coding	Down	Down		26.4601	12.9854	12.8088	23.628	11.8055	7.00324
ENSG00000174669	SLC29A2	protein_coding	Down	Down		6.90506	3.32316	3.56477	9.25947	6.12618	3.11295
ENSG00000149547	EI24	protein_coding	Down	Down		47.4781	21.6027	20.7339	48.1511	24.6801	19.9085
ENSG00000111716	LDHB	protein_coding	Down	Down		732.85	418.731	425.03	725.685	511.585	278.582
ENSG00000111371	SLC38A1	protein_coding	Down	Down		23.3785	10.5027	9.699	20.5047	15.5811	10.3765
ENSG00000066117	SMARCD1	protein_coding	Down	Down		37.8785	25.1275	24.1352	39.4651	26.097	19.0831
ENSG00000198056	PRIM1	protein_coding	Down	Down		34.3006	20.0552	18.4326	35.7597	23.2301	19.3274
ENSG00000136045	PWP1	protein_coding	Down	Down		47.833	23.5985	16.9965	46.5709	30.2438	16.6561
ENSG00000065150	IPO5	protein_coding	Down	Down		68.3627	35.9462	33.593	70.1062	43.4465	26.0593
ENSG00000169105	CHST14	protein_coding	Down	Down		11.9146	6.48396	6.27572	12.0344	7.0994	5.87222
ENSG00000166411	IDH3A	protein_coding	Down	Down		61.2656	18.2764	16.2594	43.7811	22.8188	18.8275
ENSG00000161981	SNRNP25	protein_coding	Down	Down		79.9892	32.8617	32.3158	72.663	47.623	36.0619
ENSG00000140854	KATNB1	protein_coding	Down	Down		22.8365	9.60447	8.90102	29.4115	18.414	15.1547
ENSG00000102898	NUTF2	protein_coding	Down	Down		131.268	50.9855	52.1649	129.916	77.7392	56.3588
ENSG00000108953	YWHAE	protein_coding	Down	Down		399.13	193.88	176.586	407.849	240.291	162.585
ENSG00000170315	UBB	protein_coding	Down	Down		576.598	359.615	333.883	712.004	421.926	339.119
ENSG00000004142	POLDIP2	protein_coding	Down	Down		58.5942	32.4142	31.9905	58.9391	39.9459	30.8177
ENSG00000108344	PSMD3	protein_coding	Down	Down		93.4095	47.2853	44.775	90.5941	59.5912	41.4678
ENSG00000167085	PHB	protein_coding	Down	Down		154.014	50.7375	50.325	162.508	94.6215	46.9701
ENSG00000125454	SLC25A19	protein_coding	Down	Down		67.7654	43.1435	35.876	58.8119	36.7735	19.7255
ENSG00000169710	FASN	protein_coding	Down	Down		66.8319	21.0743	24.5835	79.1886	58.9107	30.6817
ENSG00000071564	TCF3	protein_coding	Down	Down		79.264	31.8922	35.4196	79.6493	46.0632	28.2378
ENSG00000176619	LMNB2	protein_coding	Down	Down		64.5251	24.3238	21.8542	57.2047	33.5136	29.1082
ENSG00000105197	TIMM50	protein_coding	Down	Down		56.9496	26.0525	24.9722	52.2569	35.7677	21.7013
ENSG00000105202	FBL	protein_coding	Down	Down		328.715	186.881	188.318	342.065	263.862	146.118
ENSG00000126457	PRMT1	protein_coding	Down	Down		233.29	88.6242	91.3789	233.552	131.909	66.2615
ENSG00000130726	TRIM28	protein_coding	Down	Down		312.298	170.853	161.736	348.62	204.773	160
ENSG00000142168	SOD1	protein_coding	Down	Down		200.584	101.85	96.225	198.346	115.711	61.1571
ENSG00000123342	MMP19	protein_coding	Up	Down		2.79522	8.44383	12.6975	2.91277	3.15525	6.69356
ENSG00000130208	APOC1	protein_coding	Up	Down		43.2274	96.5423	172.043	49.986	23.469	12.511
ENSG00000135047	CTSL	protein_coding	Up	Down		115.963	163.981	531.556	68.0418	39.5264	24.1546
ENSG00000072422	RHOBTB1	protein_coding	Up	Down		3.4196	5.33371	9.63235	3.75253	2.14349	1.51498
ENSG00000099250	NRP1	protein_coding	Up	Down		10.456	21.4318	25.5109	10.1355	4.50619	3.9645
ENSG00000100031	GGT1	protein_coding	Down	Up		9.25712	9.35772	6.43995	8.24979	9.94198	15.5306
ENSG00000139572	GPR84	protein_coding	Down	Up		7.73046	2.70901	2.18356	3.52316	4.94539	14.2972
ENSG00000007968	E2F2	protein_coding	Down	Up		9.98627	4.71038	4.42862	7.60752	8.86622	21.3281
ENSG00000215861	WI2-1896O14.1	unprocessed_pseudogene	Up	EE		1.087	6.63567	13.5055	1.28494	1.3776	1.55334
ENSG00000082781	ITGB5	protein_coding	Up	EE		3.29829	10.6786	20.7384	2.96132	1.21187	2.2284
ENSG00000038945	MSR1	protein_coding	Up	EE		8.17678	30.9951	68.3166	6.11667	4.51698	3.81276
ENSG00000164684	ZNF704	protein_coding	Up	EE		2.00877	5.5032	11.3846	2.19339	2.05873	3.18258
ENSG00000025434	NR1H3	protein_coding	Up	EE		6.83241	19.3188	38.2358	8.37374	6.58173	4.16065
ENSG00000102575	ACP5	protein_coding	Up	EE		41.6492	114.19	256.69	43.2846	32.7161	26.8029
ENSG00000130203	APOE	protein_coding	Up	EE		37.2106	226.097	774.274	43.8322	62.0987	60.8305
ENSG00000129757	CDKN1C	protein_coding	Up	EE		1.39706	5.99372	10.9834	1.6068	2.1057	2.09269
ENSG00000170873	MTSS1	protein_coding	Up	EE		3.88867	7.75693	13.3855	5.00309	3.79527	3.73549
ENSG00000017427	IGF1	protein_coding	Up	EE		6.16224	11.9409	19.8979	4.73491	2.6727	2.75578
ENSG00000173275	ZNF449	protein_coding	Up	EE		1.57074	3.41553	5.53438	1.76904	2.2024	2.58409
ENSG00000004799	PDK4	protein_coding	Up	EE		1.3068	5.91674	9.38219	1.05266	1.17705	1.5943
ENSG00000145431	PDGFC	protein_coding	Up	EE		6.28904	7.43676	12.0899	5.5603	5.02671	5.25595
ENSG00000095794	CREM	protein_coding	Up	EE		11.2539	15.3376	23.1083	9.11355	8.52515	6.68806
ENSG00000167996	FTH1	protein_coding	Up	EE		1301.2	4905.72	8352.76	1174.86	1460.99	1382.58
ENSG00000178789	CD300LB	protein_coding	Up	EE		3.75793	9.28441	13.9293	2.27392	3.2499	4.05296
ENSG00000170412	GPRC5C	protein_coding	Up	EE		3.5023	4.21022	5.24573	2.22882	2.43464	3.0627
ENSG00000151474	FRMD4A	protein_coding	Up	EE		2.91908	5.48591	5.7313	2.84015	3.40304	4.15693
ENSG00000189136	UBE2Q2P1	transcribed_unprocessed_pseudogene	Up	EE		2.02292	3.9083	5.26509	1.1099	2.0371	2.56734
ENSG00000135299	ANKRD6	protein_coding	Up	EE		1.82397	2.64446	3.05892	1.79136	2.16623	2.33334
ENSG00000177706	FAM20C	protein_coding	Up	EE		15.1681	16.9807	43.7866	13.0128	8.23355	9.32781
ENSG00000106178	CCL24	protein_coding	Up	EE		2.46394	2.97291	28.1287	1.5853	1.29517	2.58249
ENSG00000164120	HPGD	protein_coding	Up	EE		28.1116	30.9755	58.1364	28.4941	28.7667	28.2808
ENSG00000228106	RP11-452F19.3	lincRNA	Up	EE		3.27295	4.26623	7.59103	3.48371	3.34428	6.01092
ENSG00000271857	RP1-244F24.1	antisense	Up	EE		1.5523	1.99674	4.4181	2.49935	2.77744	3.37673
ENSG00000250959	GLUD1P3	transcribed_unprocessed_pseudogene	Up	EE		1.76254	2.65628	3.10112	1.49252	1.59404	2.50357
ENSG00000188185	LINC00265	lincRNA	Up	EE		2.05007	3.26249	5.85603	2.93511	2.22554	2.31839
ENSG00000269227	RP11-345P4.6	transcribed_processed_pseudogene	Up	EE		1.27348	1.6246	3.80642	1.70765	1.83576	1.97188
ENSG00000228315	GUSBP11	processed_transcript	Up	EE		4.80185	10.2748	10.8981	6.58711	13.0143	16.3438
ENSG00000221817	PPP3CB-AS1	processed_transcript	Up	EE		5.00963	6.52183	9.2736	5.01183	7.3456	6.98689
ENSG00000146070	PLA2G7	protein_coding	Up	EE		10.2052	33.6443	50.4119	10.9931	10.6786	7.98109
ENSG00000001626	CFTR	protein_coding	Up	EE		1.26173	3.75633	2.99819	1.14272	1.2355	1.08413
ENSG00000255893	RP11-685N10.1	antisense	Up	EE		2.98115	3.81857	6.19062	3.42922	4.15497	6.19541
ENSG00000275964	RP11-61K9.3	lincRNA	Up	EE		1.01155	2.6543	3.24541	1.12895	1.63983	1.69222
ENSG00000198743	SLC5A3	protein_coding	Up	EE		8.47947	12.6495	18.1282	8.9232	7.37617	7.9639
ENSG00000157827	FMNL2	protein_coding	Up	EE		2.57611	3.95359	5.57889	2.33191	1.49585	1.19674
ENSG00000260793	RP5-882C2.2	antisense	Up	EE		1.95266	3.35616	4.32405	2.71928	2.73994	4.54359
ENSG00000102984	ZNF821	protein_coding	Up	EE		1.63827	3.34638	4.11291	2.04365	2.06542	2.09624
ENSG00000170396	ZNF804A	protein_coding	Up	EE		1.68387	2.41877	3.09709	1.88495	2.42913	3.15851
ENSG00000196696	PDXDC2P	processed_transcript	Up	EE		8.69379	20.1742	20.5938	10.4303	14.761	15.3718
ENSG00000106069	CHN2	protein_coding	Up	EE		2.70614	6.30219	6.55189	2.1316	2.91664	2.37794
ENSG00000274213	RP11-670E13.6	lincRNA	Up	EE		3.0259	8.37716	10.2406	4.02252	5.16079	9.52423
ENSG00000178104	PDE4DIP	protein_coding	Up	EE		10.1749	28.7056	46.6417	12.801	12.4499	9.38114
ENSG00000229180	GS1-124K5.11	lincRNA	Up	EE		1.00508	1.6155	1.96454	1.06525	1.18594	1.52621
ENSG00000184500	PROS1	protein_coding	Up	EE		1.99345	3.41574	4.59731	2.05292	2.55438	1.93293
ENSG00000168890	TMEM150A	protein_coding	Up	EE		5.07886	7.25098	10.2528	6.03338	6.96688	4.27132
ENSG00000134028	ADAMDEC1	protein_coding	Up	EE		16.0808	41.7186	57.3792	17.6406	22.3799	18.6702
ENSG00000211584	SLC48A1	protein_coding	Up	EE		6.08	10.5211	14.0018	7.10074	9.42514	11.8893
ENSG00000229809	ZNF688	protein_coding	Up	EE		4.32823	7.94179	9.5141	4.39325	6.20663	7.33619
ENSG00000109099	PMP22	protein_coding	Up	EE		12.1693	25.6601	34.9329	10.32	7.9354	5.03268
ENSG00000077585	GPR137B	protein_coding	Up	EE		3.80477	11.6414	14.4886	3.11124	2.94554	2.6903
ENSG00000256043	CTSO	protein_coding	Up	EE		2.93461	6.3764	8.05954	2.49751	2.79561	2.91698
ENSG00000138180	CEP55	protein_coding	Down	EE		23.2745	12.6357	8.28218	16.5267	12.7877	15.1288
ENSG00000134824	FADS2	protein_coding	Down	EE		98.686	54.189	31.3679	112.019	85.3586	47.3555
ENSG00000120053	GOT1	protein_coding	Down	EE		19.2995	11.4631	8.09633	16.2632	10.7905	8.80954
ENSG00000162063	CCNF	protein_coding	Down	EE		17.0634	9.895	6.5343	15.3237	10.3054	12.5887
ENSG00000149503	INCENP	protein_coding	Down	EE		44.5686	24.7878	15.5952	40.1206	28.5547	33.3808
ENSG00000090889	KIF4A	protein_coding	Down	EE		14.2512	8.46255	5.32788	13.3499	9.70412	10.5255
ENSG00000080986	NDC80	protein_coding	Down	EE		24.2086	15.3052	10.8083	21.1764	15.2984	18.8347
ENSG00000076382	SPAG5	protein_coding	Down	EE		53.6983	37.4824	26.7715	48.358	40.9618	39.6739
ENSG00000100526	CDKN3	protein_coding	Down	EE		43.3537	26.8353	16.8683	38.2277	29.1189	28.0692
ENSG00000279641	CTD-2545G14.6	TEC	Down	EE		8.7387	15.4734	12.8691	8.84759	9.32966	12.3601
ENSG00000186185	KIF18B	protein_coding	Down	EE		24.7064	15.4578	9.41999	23.2521	16.1788	18.369
ENSG00000123485	HJURP	protein_coding	Down	EE		30.0142	18.8598	12.4792	28.7171	19.7395	27.4464
ENSG00000237649	KIFC1	protein_coding	Down	EE		48.1786	32.678	19.7628	43.7829	32.632	39.4045
ENSG00000184661	CDCA2	protein_coding	Down	EE		10.4158	6.15844	3.94704	8.24063	5.95112	5.66865
ENSG00000143228	NUF2	protein_coding	Down	EE		29.4097	18.4939	11.3198	24.0491	20.4945	25.9932
ENSG00000065911	MTHFD2	protein_coding	Down	EE		89.4392	59.2401	40.2472	80.6436	51.8605	31.3493
ENSG00000237758	BANF1P3	processed_pseudogene	Down	EE		21.9927	13.4514	7.52652	18.4115	12.3536	11.2467
ENSG00000173207	CKS1B	protein_coding	Down	EE		133.279	92.4918	65.1066	123.614	102.964	92.2214
ENSG00000108932	SLC16A6	protein_coding	Down	EE		7.25649	4.87197	3.4454	3.98714	3.20475	2.49219
ENSG00000075218	GTSE1	protein_coding	Down	EE		31.3319	21.7639	14.185	26.3812	18.8628	26.9167
ENSG00000102384	CENPI	protein_coding	Down	EE		6.64262	3.56335	2.39551	6.41775	4.51183	5.75651
ENSG00000138030	KHK	protein_coding	Down	EE		3.64209	2.3903	1.82123	3.29256	1.94826	1.7014
ENSG00000144647	POMGNT2	protein_coding	Down	EE		7.38009	3.67187	2.68234	7.12884	4.78318	3.22668
ENSG00000196550	FAM72A	protein_coding	Down	EE		8.16986	8.04671	4.17651	8.30061	7.15264	6.21909
ENSG00000135476	ESPL1	protein_coding	Down	EE		24.7093	16.1429	10.5362	22.6713	19.0198	23.1277
ENSG00000148773	MKI67	protein_coding	Down	EE		55.8586	36.6876	26.8528	46.6704	40.4109	50.8632
ENSG00000142945	KIF2C	protein_coding	Down	EE		37.5854	25.6259	16.116	36.2148	29.5763	28.8923
ENSG00000228589	SPCS2P4	processed_pseudogene	Down	EE		5.92756	4.02287	2.72984	6.79651	4.98036	3.82513
ENSG00000134690	CDCA8	protein_coding	Down	EE		36.2212	21.6649	16.0851	34.2566	24.2285	23.0047
ENSG00000087903	RFX2	protein_coding	Down	EE		7.46793	4.03155	4.49519	8.2581	9.13464	11.959
ENSG00000154839	SKA1	protein_coding	Down	EE		8.74399	4.00603	3.36709	7.03304	6.46246	8.51288
ENSG00000087586	AURKA	protein_coding	Down	EE		43.6477	22.9458	16.3952	36.021	25.4928	26.0531
ENSG00000104689	TNFRSF10A	protein_coding	Down	EE		4.40714	2.15454	2.24559	3.91822	3.85071	4.79741
ENSG00000072506	HSD17B10	protein_coding	Down	EE		83.4494	58.6941	42.9061	80.658	72.5049	48.589
ENSG00000134594	RAB33A	protein_coding	Down	EE		6.48213	4.59796	2.99074	6.53074	4.70888	3.67784
ENSG00000131747	TOP2A	protein_coding	Down	EE		91.743	69.2888	48.6887	75.8092	59.866	64.3077
ENSG00000229227	RP11-38L15.2	lincRNA	Down	EE		2.15406	2.32668	1.51817	1.90608	1.55405	1.05916
ENSG00000112984	KIF20A	protein_coding	Down	EE		26.899	20.9827	12.3463	27.6991	20.5048	24.064
ENSG00000258366	RTEL1	protein_coding	Down	EE		11.1295	8.45725	6.41097	10.9281	9.195	9.51114
ENSG00000171320	ESCO2	protein_coding	Down	EE		10.2011	6.04616	3.66053	12.0276	6.321	10.6634
ENSG00000184983	NDUFA6	protein_coding	Down	EE		76.7041	49.2746	37.0118	70.7476	53.7188	40.5871
ENSG00000133027	PEMT	protein_coding	Down	EE		21.6038	10.5352	8.12282	20.0705	14.0602	9.80174
ENSG00000242071	RPL7AP6	processed_pseudogene	Down	EE		7.63654	9.37086	5.60138	12.9729	6.79947	3.42572
ENSG00000183307	CECR6	protein_coding	Down	EE		4.68957	3.55539	2.30527	2.81898	2.37807	2.18552
ENSG00000149485	FADS1	protein_coding	Down	EE		41.4624	33.0306	20.0809	46.831	43.997	28.4927
ENSG00000198901	PRC1	protein_coding	Down	EE		74.8968	65.3954	41.9208	69.4217	63.7183	76.8478
ENSG00000108106	UBE2S	protein_coding	Down	EE		112.441	54.7129	40.9083	78.8357	57.6565	75.315
ENSG00000024526	DEPDC1	protein_coding	Down	EE		8.63794	7.3339	4.52525	8.53424	7.02295	8.10377
ENSG00000001630	CYP51A1	protein_coding	Down	EE		21.0625	10.5874	9.47675	24.1878	24.4968	17.4454
ENSG00000117650	NEK2	protein_coding	Down	EE		19.8402	15.4002	7.86209	17.0765	13.3275	13.2148
ENSG00000236498	AC107081.5	antisense	Down	EE		9.59886	4.91777	8.21344	8.27209	6.34334	2.41766
ENSG00000130159	ECSIT	protein_coding	Down	EE		23.8343	19.6979	13.2698	21.3847	15.7661	11.2763
ENSG00000136153	LMO7	protein_coding	Down	EE		4.32387	2.52295	2.01675	3.72324	2.72171	1.67862
ENSG00000105281	SLC1A5	protein_coding	Down	EE		69.5011	38.9429	30.0393	62.4977	46.1367	28.1574
ENSG00000160999	SH2B2	protein_coding	Down	EE		3.94484	2.62036	1.62705	3.64688	2.81022	1.69486
ENSG00000164611	PTTG1	protein_coding	Down	EE		98.0718	82.4992	56.498	89.6607	74.2465	68.3593
ENSG00000158402	CDC25C	protein_coding	Down	EE		6.9476	5.87236	3.71559	7.11357	3.91754	6.01179
ENSG00000109805	NCAPG	protein_coding	Down	EE		28.5531	14.576	10.5305	23.1413	16.5262	17.0917
ENSG00000171823	FBXL14	protein_coding	Down	EE		5.64568	4.68714	3.15078	6.10417	4.14317	4.53579
ENSG00000182199	SHMT2	protein_coding	Down	EE		147.462	119.949	74.0533	144.371	101.183	77.9318
ENSG00000198331	HYLS1	protein_coding	Down	EE		5.07412	4.2768	3.14887	4.21994	3.06903	2.53962
ENSG00000157881	PANK4	protein_coding	Down	EE		14.3095	12.3465	8.44457	13.8696	11.7742	10.117
ENSG00000090861	AARS	protein_coding	Down	EE		44.0798	38.9946	23.2513	45.9711	36.4487	23.5367
ENSG00000126787	DLGAP5	protein_coding	Down	EE		26.3209	14.9448	12.2224	22.1108	15.5922	19.8253
ENSG00000010292	NCAPD2	protein_coding	Down	EE		71.9481	61.0233	42.1812	68.9055	53.3863	58.7481
ENSG00000112742	TTK	protein_coding	Down	EE		16.9864	9.64505	7.52722	15.3516	10.8857	11.4405
ENSG00000205871	RPS3AP47	processed_pseudogene	Down	EE		13.993	11.8862	6.6633	18.69	16.0623	10.0716
ENSG00000167553	TUBA1C	protein_coding	Down	EE		291.086	125.193	103.013	252.964	164.974	133.038
ENSG00000174177	CTU2	protein_coding	Down	EE		13.3517	6.58097	5.4733	12.6365	8.47139	7.92006
ENSG00000112297	AIM1	protein_coding	Down	EE		17.2273	14.3834	9.23597	12.563	8.80083	9.10126
ENSG00000137807	KIF23	protein_coding	Down	EE		26.3122	15.3324	13.4757	26.4168	15.6461	18.7375
ENSG00000111206	FOXM1	protein_coding	Down	EE		38.5388	23.7087	18.641	35.883	28.2895	33.804
ENSG00000178999	AURKB	protein_coding	Down	EE		91.4068	53.4512	42.7401	87.6682	59.4673	75.24
ENSG00000113161	HMGCR	protein_coding	Down	EE		28.6953	16.2598	11.6263	36.3077	25.5524	21.384
ENSG00000174446	SNAPC5	protein_coding	Down	EE		22.026	12.4246	12.6792	20.1008	13.5346	14.4143
ENSG00000140403	DNAJA4	protein_coding	Down	EE		9.78612	5.09793	3.58464	7.96508	6.69624	6.09906
ENSG00000134684	YARS	protein_coding	Down	EE		101.435	56.0674	43.8097	99.101	74.4911	48.6613
ENSG00000088325	TPX2	protein_coding	Down	EE		54.4401	30.5912	24.7381	49.1127	36.3527	39.1946
ENSG00000089685	BIRC5	protein_coding	Down	EE		59.4189	30.2607	22.9719	57.2041	37.2713	38.8155
ENSG00000121152	NCAPH	protein_coding	Down	EE		53.7109	23.2207	19.625	46.4971	31.2698	30.0148
ENSG00000109881	CCDC34	protein_coding	Down	EE		8.05803	4.17012	3.46845	9.77645	8.81914	6.74244
ENSG00000124444	ZNF576	protein_coding	Down	EE		7.07899	4.26175	3.14362	6.74584	5.97753	4.46997
ENSG00000156970	BUB1B	protein_coding	Down	EE		45.6454	23.7602	18.8646	42.5862	31.9434	33.1058
ENSG00000068001	HYAL2	protein_coding	Down	EE		13.0098	6.19474	5.30994	11.6348	8.49127	6.12785
ENSG00000100401	RANGAP1	protein_coding	Down	EE		77.9636	41.594	33.7844	75.2401	56.506	41.4245
ENSG00000112877	CEP72	protein_coding	Down	EE		5.65325	2.96716	2.9123	5.80984	5.07685	4.52229
ENSG00000167900	TK1	protein_coding	Down	EE		94.6382	50.4391	40.7761	100.65	77.4843	77.5334
ENSG00000037241	RPL26L1	protein_coding	Down	EE		55.3913	30.0289	27.3893	51.2691	38.255	23.4218
ENSG00000165716	FAM69B	protein_coding	Down	EE		13.2842	5.45107	4.75188	19.4208	12.4461	8.89491
ENSG00000183814	LIN9	protein_coding	Down	EE		5.41043	2.59994	2.35456	4.90266	3.18622	3.57924
ENSG00000148335	NTMT1	protein_coding	Down	EE		30.1805	16.5483	14.0852	29.5915	22.7887	16.0988
ENSG00000100162	CENPM	protein_coding	Down	EE		58.6272	25.1789	21.96	52.9111	39.5935	37.3963
ENSG00000153885	KCTD15	protein_coding	Down	EE		14.8023	7.37665	5.63196	14.4689	10.8474	6.60505
ENSG00000239900	ADSL	protein_coding	Down	EE		81.0626	45.6056	41.2669	82.3859	55.3954	36.757
ENSG00000171241	SHCBP1	protein_coding	Down	EE		28.6502	15.9724	11.4901	25.2809	18.3372	18.6711
ENSG00000129235	TXNDC17	protein_coding	Down	EE		136.858	76.8569	65.483	131.033	104.17	79.3307
ENSG00000196365	LONP1	protein_coding	Down	EE		64.6801	36.4644	28.1983	69.4537	52.3275	31.6347
ENSG00000146670	CDCA5	protein_coding	Down	EE		42.6004	22.1873	17.5649	41.0525	35.6007	35.9222
ENSG00000110955	ATP5B	protein_coding	Down	EE		538.994	330.668	269.577	495.693	362.16	245.882
ENSG00000174109	C16orf91	protein_coding	Down	EE		16.9885	8.19423	7.80631	14.4868	11.034	8.67279
ENSG00000079459	FDFT1	protein_coding	Down	EE		121.517	64.1264	56.2748	140.955	140.313	93.8592
ENSG00000185480	PARPBP	protein_coding	Down	EE		14.0875	7.6864	7.40771	13.2928	11.9788	9.32589
ENSG00000169627	BOLA2B	protein_coding	Down	EE		15.4866	3.57093	6.58159	12.9669	9.98037	7.17106
ENSG00000126453	BCL2L12	protein_coding	Down	EE		44.2705	24.303	20.8174	38.6768	29.0322	30.504
ENSG00000147155	EBP	protein_coding	Down	EE		88.6596	45.5017	37.8115	108.666	97.4851	73.996
ENSG00000196636	SDHAF3	protein_coding	Down	EE		31.3076	11.6292	12.8419	34.8656	25.108	27.9202
ENSG00000162129	CLPB	protein_coding	Down	EE		16.747	9.9829	8.96122	17.2702	16.5706	15.4239
ENSG00000101945	SUV39H1	protein_coding	Down	EE		13.5773	7.58916	6.64718	14.3423	12.3977	11.6892
ENSG00000171421	MRPL36	protein_coding	Down	EE		48.686	23.8314	22.5211	48.6197	36.5262	26.7427
ENSG00000170312	CDK1	protein_coding	Down	EE		76.0749	41.9175	35.7944	59.9075	45.7928	52.8604
ENSG00000184887	BTBD6	protein_coding	Down	EE		13.0374	7.3988	7.10412	12.328	8.79096	8.06761
ENSG00000033011	ALG1	protein_coding	Down	EE		27.4361	14.5095	14.9819	29.2543	24.4103	14.5579
ENSG00000167862	ICT1	protein_coding	Down	EE		38.3157	20.1143	17.547	32.2715	25.7349	21.4292
ENSG00000185813	PCYT2	protein_coding	Down	EE		19.1007	9.63933	8.54294	24.1402	18.6644	10.7748
ENSG00000105671	DDX49	protein_coding	Down	EE		41.275	23.2953	21.1795	43.1063	30.7602	18.7069
ENSG00000131174	COX7B	protein_coding	Down	EE		153.226	85.7321	58.1012	180.532	118.701	75.0504
ENSG00000085999	RAD54L	protein_coding	Down	EE		19.9508	8.7405	8.91761	19.309	10.9441	9.93694
ENSG00000116133	DHCR24	protein_coding	Down	EE		39.9224	11.8128	10.2982	49.6364	41.5396	23.8017
ENSG00000163808	KIF15	protein_coding	Down	EE		16.8188	10.1825	8.13204	16.0817	11.3224	13.5857
ENSG00000153015	CWC27	protein_coding	Down	EE		12.3796	7.4212	7.11077	12.0804	11.2996	8.94828
ENSG00000137310	TCF19	protein_coding	Down	EE		23.1311	12.5575	11.7689	20.5064	18.2333	22.9064
ENSG00000120437	ACAT2	protein_coding	Down	EE		44.1327	13.2243	9.73097	45.8601	35.6083	21.2541
ENSG00000172893	DHCR7	protein_coding	Down	EE		21.4014	7.87029	6.66906	34.3914	42.4623	33.0609
ENSG00000137513	NARS2	protein_coding	Down	EE		14.4805	7.95863	6.90773	14.4336	11.5021	8.05363
ENSG00000137822	TUBGCP4	protein_coding	Down	EE		9.67873	5.35394	4.63405	10.0262	8.33834	6.3918
ENSG00000140534	TICRR	protein_coding	Down	EE		10.2933	5.24834	4.71205	10.3026	7.8419	7.87825
ENSG00000127564	PKMYT1	protein_coding	Down	EE		48.0934	24.4412	23.1055	45.4753	40.7954	45.7423
ENSG00000070761	CFAP20	protein_coding	Down	EE		31.8942	14.1186	13.6132	28.7972	23.9935	20.1416
ENSG00000075702	WDR62	protein_coding	Down	EE		11.6504	6.52235	5.56694	11.0655	9.01473	8.62104
ENSG00000007923	DNAJC11	protein_coding	Down	EE		30.4782	14.3705	16.3912	32.4425	21.1958	13.3926
ENSG00000116288	PARK7	protein_coding	Down	EE		281.436	166.03	158.959	283.572	217.184	169.648
ENSG00000160049	DFFA	protein_coding	Down	EE		17.6096	9.98645	8.51545	15.9823	11.7808	6.76415
ENSG00000116221	MRPL37	protein_coding	Down	EE		79.6502	43.0565	41.0729	79.5645	58.0804	38.6911
ENSG00000162623	TYW3	protein_coding	Down	EE		18.0238	10.2992	10.9342	18.5831	14.9787	9.97109
ENSG00000116830	TTF2	protein_coding	Down	EE		32.4274	13.9905	14.864	28.3637	19.2484	20.619
ENSG00000158710	TAGLN2	protein_coding	Down	EE		379.088	235.566	232.001	343.757	253.907	236.606
ENSG00000143256	PFDN2	protein_coding	Down	EE		113.47	58.8279	54.9331	95.2733	69.5362	46.9837
ENSG00000010165	METTL13	protein_coding	Down	EE		26.114	13.5573	12.7907	28.8536	21.4179	14.2516
ENSG00000117593	DARS2	protein_coding	Down	EE		15.6865	9.47834	8.16478	15.0822	11.208	8.62823
ENSG00000136628	EPRS	protein_coding	Down	EE		44.6507	26.6053	21.877	42.7185	38.0835	21.7581
ENSG00000171848	RRM2	protein_coding	Down	EE		105.723	39.1938	32.332	84.0308	69.3804	91.4858
ENSG00000138092	CENPO	protein_coding	Down	EE		16.7185	8.18868	7.58861	16.0428	12.1963	12.326
ENSG00000115241	PPM1G	protein_coding	Down	EE		134.594	69.5381	68.4274	129.983	89.0184	61.8567
ENSG00000168883	USP39	protein_coding	Down	EE		52.0326	30.4437	29.6777	50.247	40.9469	30.9599
ENSG00000132300	PTCD3	protein_coding	Down	EE		91.4319	49.7326	44.0404	93.3354	61.5254	39.9684
ENSG00000144028	SNRNP200	protein_coding	Down	EE		85.5737	53.763	49.1807	92.1245	68.1201	50.88
ENSG00000115091	ACTR3	protein_coding	Down	EE		248.9	136.014	120.298	219.447	179.294	200.552
ENSG00000115806	GORASP2	protein_coding	Down	EE		52.4742	28.7374	30.7346	58.9177	42.5647	33.2138
ENSG00000154518	ATP5G3	protein_coding	Down	EE		349.7	172.289	161.703	323.806	223.273	138.452
ENSG00000119013	NDUFB3	protein_coding	Down	EE		103.081	57.6302	54.4326	97.4854	77.9919	67.5603
ENSG00000023228	NDUFS1	protein_coding	Down	EE		45.6888	21.6436	23.2441	44.1805	32.9227	27.3121
ENSG00000132182	NUP210	protein_coding	Down	EE		77.3024	46.6138	42.184	74.7584	56.845	49.6235
ENSG00000164062	APEH	protein_coding	Down	EE		85.377	48.8777	47.8013	95.4466	82.2336	60.3422
ENSG00000173540	GMPPB	protein_coding	Down	EE		21.7952	10.6929	10.462	23.123	21.476	17.2118
ENSG00000145041	VPRBP	protein_coding	Down	EE		15.8076	9.09029	9.53824	16.1786	12.2061	9.73977
ENSG00000154174	TOMM70A	protein_coding	Down	EE		23.1871	14.0664	13.9953	20.8938	15.1801	10.7138
ENSG00000163507	KIAA1524	protein_coding	Down	EE		20.3699	11.0066	11.1257	17.0581	15.3565	15.9602
ENSG00000113810	SMC4	protein_coding	Down	EE		79.3035	56.1262	41.4266	66.2414	56.6414	72.7248
ENSG00000161267	BDH1	protein_coding	Down	EE		35.5227	13.6869	14.1969	37.778	36.002	33.2542
ENSG00000109685	WHSC1	protein_coding	Down	EE		49.8019	31.7797	29.0311	50.0857	36.9138	41.2684
ENSG00000035928	RFC1	protein_coding	Down	EE		28.9567	17.6272	14.7248	32.1596	26.2425	16.8462
ENSG00000196656	AC004057.1	transcribed_processed_pseudogene	Down	EE		142.419	76.0558	79.1943	159.177	116.427	70.5246
ENSG00000145386	CCNA2	protein_coding	Down	EE		52.4532	21.9423	21.0193	44.6342	36.3659	38.3146
ENSG00000113407	TARS	protein_coding	Down	EE		78.4268	45.0382	41.2896	81.8082	54.0758	36.0438
ENSG00000083720	OXCT1	protein_coding	Down	EE		20.2299	9.66069	8.16845	23.1643	17.9705	12.7118
ENSG00000145736	GTF2H2	protein_coding	Down	EE		18.3411	12.3011	10.7969	20.1721	15.9392	12.2188
ENSG00000113368	LMNB1	protein_coding	Down	EE		215.051	106.464	100.809	200.811	141.318	127.994
ENSG00000133706	LARS	protein_coding	Down	EE		84.2329	44.9232	41.4158	94.7232	74.5036	44.1672
ENSG00000051596	THOC3	protein_coding	Down	EE		43.4603	23.9854	20.5941	46.8681	33.0612	20.3832
ENSG00000170089	RP11-423H2.1	transcribed_unprocessed_pseudogene	Down	EE		8.49477	5.2395	5.31821	9.18713	6.60204	3.51427
ENSG00000137288	UQCC2	protein_coding	Down	EE		66.0421	35.6322	33.7194	63.2681	45.859	45.2083
ENSG00000137309	HMGA1	protein_coding	Down	EE		394.174	198.522	197.714	388.244	287.665	199.094
ENSG00000001167	NFYA	protein_coding	Down	EE		23.3267	13.9884	12.1262	22.6348	16.4344	16.0648
ENSG00000112667	DNPH1	protein_coding	Down	EE		75.5337	42.4454	42.1811	79.3603	59.6806	36.5678
ENSG00000123505	AMD1	protein_coding	Down	EE		65.3148	34.0403	34.0769	63.7477	41.9103	33.3118
ENSG00000196262	PPIA	protein_coding	Down	EE		2791.58	1730.55	1690.5	2666.65	2255.02	1585.02
ENSG00000136270	TBRG4	protein_coding	Down	EE		54.8705	29.6558	25.0587	55.6622	39.0424	27.5618
ENSG00000106153	CHCHD2	protein_coding	Down	EE		485.042	282.545	280.267	449.55	359.653	279.572
ENSG00000146701	MDH2	protein_coding	Down	EE		148.815	83.8296	76.225	148.749	106.326	82.7355
ENSG00000106554	CHCHD3	protein_coding	Down	EE		51.3058	26.6628	27.3639	51.4867	36.5648	26.1663
ENSG00000106462	EZH2	protein_coding	Down	EE		41.9725	24.0467	22.9471	42.5422	30.2716	29.9078
ENSG00000168495	POLR3D	protein_coding	Down	EE		12.4957	7.14062	7.16398	14.5794	9.24982	4.965
ENSG00000104228	TRIM35	protein_coding	Down	EE		7.17473	5.03873	5.23435	7.23079	5.34615	7.5595
ENSG00000078668	VDAC3	protein_coding	Down	EE		150.337	89.0934	92.1667	136.761	98.8959	74.4507
ENSG00000104522	TSTA3	protein_coding	Down	EE		37.9653	22.9056	21.8984	42.2382	33.0242	25.256
ENSG00000160957	RECQL4	protein_coding	Down	EE		33.1375	21.1564	23.249	32.3375	28.2741	24.8529
ENSG00000137073	UBAP2	protein_coding	Down	EE		19.9275	11.0393	11.0413	21.1016	14.1683	11.9116
ENSG00000196305	IARS	protein_coding	Down	EE		63.5926	27.3212	28.04	66.4109	51.1542	31.8334
ENSG00000136875	PRPF4	protein_coding	Down	EE		23.1906	11.8113	11.2776	22.139	16.3087	11.5509
ENSG00000148308	GTF3C5	protein_coding	Down	EE		55.9196	35.3582	32.7529	54.8479	39.5725	36.8224
ENSG00000148248	SURF4	protein_coding	Down	EE		94.8535	56.6908	57.6935	108.245	116.061	85.4672
ENSG00000165688	PMPCA	protein_coding	Down	EE		60.5865	29.5549	34.7378	56.5908	36.6804	28.0955
ENSG00000107331	ABCA2	protein_coding	Down	EE		27.0651	15.9531	16.857	39.9835	31.9321	26.3592
ENSG00000187522	HSPA14	protein_coding	Down	EE		36.781	19.2028	16.6933	33.7145	22.6621	15.7142
ENSG00000122952	ZWINT	protein_coding	Down	EE		117.828	56.0503	46.2202	111.232	81.3947	77.2389
ENSG00000138160	KIF11	protein_coding	Down	EE		31.3913	16.9924	15.1593	26.1596	21.2147	25.6038
ENSG00000177700	POLR2L	protein_coding	Down	EE		147.895	86.7073	80.7685	151.22	116.626	88.481
ENSG00000205339	IPO7	protein_coding	Down	EE		45.7443	24.0549	23.8922	37.7739	27.2004	18.2418
ENSG00000198730	CTR9	protein_coding	Down	EE		24.538	15.08	13.524	20.6195	17.5344	17.2181
ENSG00000166788	SAAL1	protein_coding	Down	EE		30.7954	18.6281	15.2686	29.5612	25.4393	15.9198
ENSG00000135387	CAPRIN1	protein_coding	Down	EE		94.1519	52.7717	56.3576	89.4197	66.0959	52.2568
ENSG00000109919	MTCH2	protein_coding	Down	EE		118.618	63.9315	57.8929	117.478	86.2039	67.3815
ENSG00000134809	TIMM10	protein_coding	Down	EE		97.3105	47.8373	47.3742	87.3608	66.1883	49.6263
ENSG00000167986	DDB1	protein_coding	Down	EE		88.4488	57.1347	57.0494	89.7979	68.6047	44.7292
ENSG00000150779	TIMM8B	protein_coding	Down	EE		76.225	38.69	39.4688	72.6252	59.8921	42.7996
ENSG00000188486	H2AFX	protein_coding	Down	EE		115.65	66.7246	57.5149	97.3315	66.505	91.6809
ENSG00000151503	NCAPD3	protein_coding	Down	EE		39.6358	22.9628	20.9365	39.4135	31.0957	31.5367
ENSG00000111669	TPI1	protein_coding	Down	EE		643.116	385.521	342.166	606.851	442.094	319.277
ENSG00000111602	TIMELESS	protein_coding	Down	EE		32.5154	16.8068	15.4363	32.7822	24.6018	23.3202
ENSG00000174437	ATP2A2	protein_coding	Down	EE		78.6849	42.7298	40.916	72.4475	52.1562	31.4109
ENSG00000123064	DDX54	protein_coding	Down	EE		56.6746	43.118	33.6001	58.4095	43.7713	38.3926
ENSG00000151849	CENPJ	protein_coding	Down	EE		18.8512	11.2757	11.3454	19.8842	17.4649	11.1961
ENSG00000204899	MZT1	protein_coding	Down	EE		16.1086	8.68264	8.15417	12.028	10.2511	9.93505
ENSG00000100823	APEX1	protein_coding	Down	EE		267.685	153.461	159.236	272.009	241.665	165.006
ENSG00000092208	GEMIN2	protein_coding	Down	EE		15.6853	8.40472	8.16078	15.3861	11.6944	9.50693
ENSG00000042088	TDP1	protein_coding	Down	EE		25.4895	14.3573	11.9822	25.0835	17.6919	16.6677
ENSG00000012963	UBR7	protein_coding	Down	EE		27.0601	16.1502	14.8355	26.4741	17.0787	18.0051
ENSG00000198826	ARHGAP11A	protein_coding	Down	EE		30.9717	17.7687	14.7567	32.6996	23.2332	30.8531
ENSG00000259781	RP11-673C5.1	processed_pseudogene	Down	EE		132.096	61.9247	59.1992	138.544	97.8414	63.2269
ENSG00000067225	PKM	protein_coding	Down	EE		947.561	575.024	538.569	975.68	916.968	930.544
ENSG00000182054	IDH2	protein_coding	Down	EE		245.433	145.205	136.764	249.058	180.25	135.167
ENSG00000103512	NOMO1	protein_coding	Down	EE		28.2799	15.7662	18.2036	35.1114	30.241	20.6664
ENSG00000185164	NOMO2	protein_coding	Down	EE		21.9764	12.4318	10.2957	31.6524	19.414	13.7656
ENSG00000178952	TUFM	protein_coding	Down	EE		197.215	135.447	126.253	213.684	164.974	102.605
ENSG00000103035	PSMD7	protein_coding	Down	EE		138.269	70.4645	68.5753	134.618	105.132	83.8128
ENSG00000065427	KARS	protein_coding	Down	EE		107.527	58.766	60.7457	99.7319	73.7222	47.5071
ENSG00000103257	SLC7A5	protein_coding	Down	EE		54.1003	16.4233	15.0101	47.4378	33.5832	22.5113
ENSG00000187741	FANCA	protein_coding	Down	EE		47.3022	29.754	29.7103	51.3264	45.2201	37.5195
ENSG00000174231	PRPF8	protein_coding	Down	EE		100.402	62.8754	56.3727	102.924	75.9897	55.6052
ENSG00000275700	AATF	protein_coding	Down	EE		41.9629	23.8571	22.873	39.0409	30.4368	29.2687
ENSG00000278540	ACACA	protein_coding	Down	EE		19.0822	9.06283	9.12984	18.7504	14.589	8.45383
ENSG00000131473	ACLY	protein_coding	Down	EE		66.5187	34.0398	30.5579	67.6531	50.6844	38.1496
ENSG00000108829	LRRC59	protein_coding	Down	EE		80.8208	35.6207	33.5642	85.5557	65.1619	38.8038
ENSG00000175931	UBE2O	protein_coding	Down	EE		13.9181	9.08021	8.26008	16.0901	9.61497	8.67081
ENSG00000141564	RPTOR	protein_coding	Down	EE		11.6368	6.8121	5.81894	11.087	7.86472	7.18122
ENSG00000169689	STRA13	protein_coding	Down	EE		61.6463	29.7493	29.7126	56.1696	47.8761	36.7018
ENSG00000169738	DCXR	protein_coding	Down	EE		65.897	38.5408	38.7927	63.6922	52.9251	38.5886
ENSG00000134779	TPGS2	protein_coding	Down	EE		58.4245	33.6633	27.5896	64.7748	44.9709	35.4761
ENSG00000099821	POLRMT	protein_coding	Down	EE		24.4539	20.3409	18.7733	30.0093	23.8042	17.3057
ENSG00000130816	DNMT1	protein_coding	Down	EE		132.642	80.3173	78.9451	135.168	100.585	93.242
ENSG00000129351	ILF3	protein_coding	Down	EE		173.909	93.0978	91.8124	174.748	128.243	104.051
ENSG00000161888	SPC24	protein_coding	Down	EE		25.9585	15.3188	11.754	25.1277	18.9999	25.3527
ENSG00000167815	PRDX2	protein_coding	Down	EE		78.8947	46.2325	41.7969	88.425	62.6193	52.607
ENSG00000105011	ASF1B	protein_coding	Down	EE		53.5149	27.992	24.1871	49.6631	37.9959	53.7882
ENSG00000007080	CCDC124	protein_coding	Down	EE		85.3834	48.2111	49.3938	91.3232	71.2058	54.2182
ENSG00000013275	PSMC4	protein_coding	Down	EE		51.6053	28.8882	27.9622	49.0363	37.1409	26.7274
ENSG00000170604	IRF2BP1	protein_coding	Down	EE		13.0883	7.68569	7.465	12.8751	8.63283	8.64312
ENSG00000011485	PPP5C	protein_coding	Down	EE		67.9667	34.6401	33.0437	63.2528	53.5964	43.2632
ENSG00000183207	RUVBL2	protein_coding	Down	EE		109.748	47.4153	47.2272	125.993	97.4916	63.9569
ENSG00000105063	PPP6R1	protein_coding	Down	EE		110.417	66.3444	60.0592	114.829	92.2999	75.0407
ENSG00000063241	ISOC2	protein_coding	Down	EE		42.7835	24.57	23.7257	45.0953	33.8885	20.2506
ENSG00000101266	CSNK2A1	protein_coding	Down	EE		53.3622	31.9339	28.0684	50.1571	33.9213	27.1878
ENSG00000125977	EIF2S2	protein_coding	Down	EE		81.0855	47.2574	46.8366	73.6379	60.9938	48.8276
ENSG00000101464	PIGU	protein_coding	Down	EE		20.5542	7.9766	7.9524	20.5913	18.272	12.2302
ENSG00000101166	PRELID3B	protein_coding	Down	EE		34.5664	19.5427	16.0292	31.494	20.9946	12.8482
ENSG00000101182	PSMA7	protein_coding	Down	EE		301.533	159.178	154.003	258.389	198.907	176.626
ENSG00000130706	ADRM1	protein_coding	Down	EE		85.1108	47.377	45.882	74.7319	54.9271	50.7645
ENSG00000156261	CCT8	protein_coding	Down	EE		172.914	105.658	98.9177	154.387	115.49	84.6555
ENSG00000173638	SLC19A1	protein_coding	Down	EE		28.882	14.1958	14.2004	28.1582	23.7202	26.3513
ENSG00000185651	UBE2L3	protein_coding	Down	EE		48.1542	29.4453	29.6734	42.5234	33.9708	31.5673
ENSG00000100216	TOMM22	protein_coding	Down	EE		69.408	38.3323	37.1396	61.9917	47.0733	32.3745
ENSG00000100347	SAMM50	protein_coding	Down	EE		44.0077	22.5401	22.0059	40.9124	27.8342	19.1606
ENSG00000072501	SMC1A	protein_coding	Down	EE		67.8301	37.6511	28.8839	71.792	57.247	55.4109
ENSG00000147065	MSN	protein_coding	Down	EE		280.569	179.721	164.304	275.794	211.237	226.096
ENSG00000102144	PGK1	protein_coding	Down	EE		362.465	204.482	180.003	326.509	269.469	235.598
ENSG00000156709	AIFM1	protein_coding	Down	EE		40.1133	23.9454	22.2609	40.26	29.3849	22.0565
ENSG00000029993	HMGB3	protein_coding	Down	EE		67.8552	33.4951	32.6301	67.2331	59.0594	47.7856
ENSG00000172534	HCFC1	protein_coding	Down	EE		26.7605	15.7857	17.5304	25.5982	18.5242	17.845
ENSG00000241860	RP11-34P13.13	processed_transcript	EE	Up		4.38715	7.88846	7.59482	5.303	12.3262	29.9945
ENSG00000000938	FGR	protein_coding	EE	Up		23.8048	28.0113	37.7115	22.6489	44.9656	151.928
ENSG00000116717	GADD45A	protein_coding	EE	Up		5.66865	4.50748	6.38998	6.28384	17.1396	42.7366
ENSG00000163220	S100A9	protein_coding	EE	Up		1610.34	1429.4	1284.49	1084.76	4093.98	18719.4
ENSG00000143546	S100A8	protein_coding	EE	Up		591.565	538.845	679.263	376.08	2940.03	15249.2
ENSG00000115828	QPCT	protein_coding	EE	Up		3.99967	3.43705	4.59671	3.33675	7.037	44.6218
ENSG00000160796	NBEAL2	protein_coding	EE	Up		39.2754	50.1075	58.0467	50.6466	96.1443	181.666
ENSG00000163412	EIF4E3	protein_coding	EE	Up		2.7105	2.33195	3.31712	2.94786	6.29319	17.7357
ENSG00000163959	SLC51A	protein_coding	EE	Up		2.12735	1.7917	3.32882	1.87695	7.45028	22.1846
ENSG00000151726	ACSL1	protein_coding	EE	Up		22.2982	20.8188	29.4921	19.8455	37.2784	89.0457
ENSG00000135604	STX11	protein_coding	EE	Up		3.55146	5.24817	5.47643	4.15508	7.32886	15.6607
ENSG00000105835	NAMPT	protein_coding	EE	Up		31.9002	23.5254	25.8915	28.6955	49.7266	180.434
ENSG00000155099	TMEM55A	protein_coding	EE	Up		10.3934	12.8941	12.5632	8.06157	15.8118	45.7921
ENSG00000148175	STOM	protein_coding	EE	Up		46.6618	48.3721	57.6819	60.8637	127.539	253.611
ENSG00000197321	SVIL	protein_coding	EE	Up		3.36673	2.0913	4.34288	3.13832	6.10648	16.9703
ENSG00000134827	TCN1	protein_coding	EE	Up		2.6861	2.64991	3.27205	4.12647	16.9324	171.254
ENSG00000064763	FAR2	protein_coding	EE	Up		10.8377	7.89954	12.2155	14.6318	29.2599	65.5483
ENSG00000140379	BCL2A1	protein_coding	EE	Up		17.0407	10.5688	14.5026	14.6326	36.3583	103.445
ENSG00000198736	MSRB1	protein_coding	EE	Up		24.7071	22.5407	32.0973	31.9963	76.9696	199.115
ENSG00000260528	FAM157C	lincRNA	EE	Up		1.56131	1.64691	1.56662	2.72793	5.03395	9.80736
ENSG00000197632	SERPINB2	protein_coding	EE	Up		7.74085	6.02436	7.09326	7.80189	13.1734	33.1919
ENSG00000282508	LINC01002	processed_transcript	EE	Up		21.6755	28.1404	28.3698	25.9027	44.7659	100.038
ENSG00000076662	ICAM3	protein_coding	EE	Up		44.9268	40.1568	52.4064	47.2473	80.6442	165.281
ENSG00000105501	SIGLEC5	protein_coding	EE	Up		3.61318	3.60621	4.21979	2.51325	7.70853	17.4183
ENSG00000101307	SIRPB1	protein_coding	EE	Up		18.7182	22.3587	18.4958	12.0347	24.5345	50.9884
ENSG00000049239	H6PD	protein_coding	EE	Up		5.49149	7.31967	9.36603	7.79892	13.9835	24.8828
ENSG00000198019	FCGR1B	protein_coding	EE	Up		6.47034	7.39506	6.76815	7.00749	20.8272	41.2368
ENSG00000196352	CD55	protein_coding	EE	Up		14.9979	17.5176	15.5966	16.2098	25.1757	58.6119
ENSG00000163754	GYG1	protein_coding	EE	Up		30.8184	27.2586	28.5393	36.8601	65.3285	123.069
ENSG00000183696	UPP1	protein_coding	EE	Up		10.7388	10.2136	12.6299	7.81182	11.2986	23.9212
ENSG00000139178	C1RL	protein_coding	EE	Up		11.5928	14.0015	16.6455	14.1056	24.1474	45.3906
ENSG00000072110	ACTN1	protein_coding	EE	Up		47.0858	34.3715	49.8254	62.6252	116.763	200.745
ENSG00000122694	GLIPR2	protein_coding	EE	Up		19.9701	21.3301	25.7245	19.1466	46.2168	82.4899
ENSG00000228327	RP11-206L10.2	transcribed_unprocessed_pseudogene	EE	Up		3.32242	4.70408	4.54014	3.87301	6.17586	9.83903
ENSG00000180871	CXCR2	protein_coding	EE	Up		2.14168	2.91265	4.30609	3.59498	6.22186	21.5272
ENSG00000011198	ABHD5	protein_coding	EE	Up		8.28088	9.89628	12.8462	6.96937	14.4562	23.9598
ENSG00000132356	PRKAA1	protein_coding	EE	Up		19.0035	19.5137	25.1451	21.9577	32.4474	58.7303
ENSG00000170571	EMB	protein_coding	EE	Up		53.9614	50.8832	69.1544	58.8205	110.685	193.059
ENSG00000173221	GLRX	protein_coding	EE	Up		80.2007	78.1088	55.6012	73.6485	109.369	160.602
ENSG00000132589	FLOT2	protein_coding	EE	Up		46.9548	44.6528	38.8172	62.1678	98.6054	170.652
ENSG00000244479	OR2A1-AS1	antisense	EE	Up		3.65771	2.25857	3.32005	2.60386	3.62626	7.25058
ENSG00000213903	LTB4R	protein_coding	EE	Up		12.5821	15.7318	19.7524	12.5947	21.3976	56.0704
ENSG00000163162	RNF149	protein_coding	EE	Up		15.0854	18.5094	26.1272	13.897	22.627	46.5321
ENSG00000258227	CLEC5A	protein_coding	EE	Up		30.279	21.6446	22.9835	31.778	54.8941	89.9733
ENSG00000140853	NLRC5	protein_coding	EE	Up		11.0534	13.7398	15.1585	12.4722	20.844	46.0596
ENSG00000177628	GBA	protein_coding	EE	Up		45.3383	56.2075	36.854	45.8092	60.7008	139.553
ENSG00000134242	PTPN22	protein_coding	EE	Up		8.10001	8.30607	10.456	9.54798	16.0841	28.1848
ENSG00000230724	LINC01001	lincRNA	EE	Up		6.32636	8.3579	7.65278	7.91665	9.57956	18.5554
ENSG00000253210	RP11-809O17.1	antisense	EE	Up		1.99782	3.31109	3.85758	3.09924	6.22359	7.79899
ENSG00000265531	FCGR1C	unprocessed_pseudogene	EE	Up		2.01602	2.20418	1.99018	2.51665	4.81536	8.57867
ENSG00000220008	LINGO3	protein_coding	EE	Up		7.37203	7.53567	8.46312	6.80558	10.5735	19.8182
ENSG00000246334	PRR7-AS1	antisense	EE	Up		1.14852	1.23389	1.3141	1.40002	1.99172	5.20056
ENSG00000181274	FRAT2	protein_coding	EE	Up		15.5505	15.6638	17.8173	14.5052	22.1342	56.9681
ENSG00000187808	SOWAHD	protein_coding	EE	Up		3.30344	4.64359	5.23073	4.41993	7.0678	14.9427
ENSG00000248996	RP11-1334A24.6	antisense	EE	Up		8.74178	7.94086	10.8752	9.62084	15.4908	28.1801
ENSG00000069974	RAB27A	protein_coding	EE	Up		43.7491	34.397	40.2752	50.5569	82.4017	127.289
ENSG00000153317	ASAP1	protein_coding	EE	Up		9.50587	13.1323	12.5866	11.0659	17.4257	31.3188
ENSG00000085719	CPNE3	protein_coding	EE	Up		9.36705	12.9899	14.8062	10.5731	17.9737	36.06
ENSG00000140044	JDP2	protein_coding	EE	Up		15.9138	17.1647	16.3592	15.4918	28.9554	42.0106
ENSG00000092421	SEMA6A	protein_coding	EE	Up		1.15544	1.43134	1.25246	1.0419	1.63084	2.67645
ENSG00000104043	ATP8B4	protein_coding	EE	Up		28.9784	32.3245	46.6527	38.6429	70.5434	109.1
ENSG00000224152	AC009506.1	antisense	EE	Up		4.12372	4.707	4.68971	3.43086	6.22489	14.5309
ENSG00000164691	TAGAP	protein_coding	EE	Up		10.9144	13.003	14.2838	8.4681	21.2356	30.1581
ENSG00000144118	RALB	protein_coding	EE	Up		37.3118	36.1732	40.3962	37.2169	59.8492	89.8576
ENSG00000169193	CCDC126	protein_coding	EE	Up		3.82574	2.86255	3.91602	3.58238	5.38008	9.83983
ENSG00000135378	PRRG4	protein_coding	EE	Up		2.50149	2.44251	3.40304	2.32818	4.05636	6.09108
ENSG00000115425	PECR	protein_coding	EE	Up		1.68018	3.03705	2.23663	1.94062	2.93869	9.66741
ENSG00000142657	PGD	protein_coding	EE	Up		187.085	220.038	216.002	210.076	313.297	472.48
ENSG00000143797	MBOAT2	protein_coding	EE	Up		9.99239	8.76063	9.84269	14.1441	32.6564	49.7935
ENSG00000112062	MAPK14	protein_coding	EE	Up		39.4956	32.6455	38.0692	45.1646	70.5613	106.601
ENSG00000112697	TMEM30A	protein_coding	EE	Up		24.7704	28.1465	33.4017	24.1123	42.7312	64.2853
ENSG00000160746	ANO10	protein_coding	EE	Up		6.82261	7.33456	10.4601	8.58312	15.317	24.1817
ENSG00000175556	LONRF3	protein_coding	EE	Up		1.52918	1.78054	2.2145	2.02639	2.61728	4.38478
ENSG00000182871	COL18A1	protein_coding	EE	Up		1.07698	1.51265	1.7672	1.28202	2.27283	7.8413
ENSG00000132825	PPP1R3D	protein_coding	EE	Up		3.35643	3.41046	3.89909	3.32288	4.85418	11.5811
ENSG00000152380	FAM151B	protein_coding	EE	Up		1.85666	3.18425	2.75105	2.18016	3.90803	4.87958
ENSG00000161955	TNFSF13	protein_coding	EE	Up		17.4256	32.0521	40.7401	16.4745	35.4145	49.0698
ENSG00000272578	AP000347.2	transcribed_unprocessed_pseudogene	EE	Up		2.40064	2.819	2.66629	2.9117	5.04742	8.80271
ENSG00000223551	TMSB4XP4	processed_pseudogene	EE	Up		2.80661	2.81312	3.63966	1.11276	2.61347	4.13753
ENSG00000105339	DENND3	protein_coding	EE	Up		44.77	50.0943	51.8801	47.926	83.1295	125.269
ENSG00000196663	TECPR2	protein_coding	EE	Up		2.86313	3.6741	3.38651	3.5779	5.95986	8.89776
ENSG00000244627	RP3-449O17.1	transcribed_unprocessed_pseudogene	EE	Up		4.33803	8.93822	11.1662	6.15042	7.88962	15.7284
ENSG00000206344	HCG27	protein_coding	EE	Up		1.28724	2.38096	1.86266	2.06844	3.29859	5.4988
ENSG00000177191	B3GNT8	protein_coding	EE	Up		5.27419	7.4057	9.21791	5.44693	5.64478	19.7131
ENSG00000172780	RAB43	protein_coding	EE	Up		2.89594	6.14438	5.46975	4.78223	5.36517	10.057
ENSG00000105639	JAK3	protein_coding	EE	Up		14.6238	15.7351	16.0617	20.8563	29.9572	44.6004
ENSG00000112146	FBXO9	protein_coding	EE	Up		38.3894	40.9886	38.8005	42.9741	68.7458	102.664
ENSG00000059804	SLC2A3	protein_coding	EE	Up		26.7604	29.63	23.424	26.2775	35.9476	107.652
ENSG00000068024	HDAC4	protein_coding	EE	Up		3.86816	3.89672	6.55255	5.80337	6.83602	9.78987
ENSG00000107560	RAB11FIP2	protein_coding	EE	Up		3.38622	4.43351	4.42703	3.30436	4.77489	8.00699
ENSG00000167994	RAB3IL1	protein_coding	EE	Up		3.15758	4.29359	4.17104	1.91989	3.21457	5.61435
ENSG00000099377	HSD3B7	protein_coding	EE	Up		3.23259	3.70361	4.74547	3.60614	4.4983	6.66969
ENSG00000133318	RTN3	protein_coding	EE	Up		59.1333	70.4519	74.423	62.9885	91.3084	148.994
ENSG00000131979	GCH1	protein_coding	EE	Up		2.8698	1.78843	2.2879	2.32925	3.10544	7.02749
ENSG00000155090	KLF10	protein_coding	EE	Up		10.9473	14.1559	18.6544	9.10393	13.4601	19.2632
ENSG00000135049	AGTPBP1	protein_coding	EE	Up		14.0454	17.5203	18.7685	14.7363	19.2792	31.0248
ENSG00000156026	MCU	protein_coding	EE	Up		12.4234	9.46251	10.4948	13.8777	28.3691	38.5104
ENSG00000007129	CEACAM21	protein_coding	EE	Up		2.82497	2.20732	1.80899	2.04308	2.39797	10.0801
ENSG00000204792	LINC01291	lincRNA	EE	Up		1.0368	1.43045	1.63686	1.20512	1.74397	2.64038
ENSG00000114853	ZBTB47	protein_coding	EE	Up		3.39807	3.4606	4.01854	3.6832	4.91572	7.37422
ENSG00000123684	LPGAT1	protein_coding	EE	Up		7.22755	9.55361	8.93219	7.20857	9.26583	20.0797
ENSG00000188559	RALGAPA2	protein_coding	EE	Up		11.1679	7.38895	11.2338	14.8793	25.5843	36.1473
ENSG00000225313	RP11-415J8.3	antisense	EE	Up		2.64474	3.13981	3.42332	1.65945	2.70008	4.35513
ENSG00000249614	RP11-703G6.1	lincRNA	EE	Up		1.78137	3.12815	2.2349	1.74118	2.40936	3.13287
ENSG00000142765	SYTL1	protein_coding	EE	Up		18.4037	23.0577	28.77	23.0234	41.349	57.3725
ENSG00000081320	STK17B	protein_coding	EE	Up		7.44234	9.26184	7.46564	5.60723	9.50898	13.7916
ENSG00000175895	PLEKHF2	protein_coding	EE	Up		8.48768	7.89331	11.3931	9.96032	14.5016	19.5093
ENSG00000125966	MMP24	protein_coding	EE	Up		1.60867	1.47731	1.71889	1.23696	1.77389	1.58453
ENSG00000186376	ZNF75D	protein_coding	EE	Up		3.93083	4.71648	6.07709	3.9505	5.63723	7.50633
ENSG00000122359	ANXA11	protein_coding	EE	Up		68.5816	89.0693	101.019	75.4459	105.933	135.998
ENSG00000126432	PRDX5	protein_coding	EE	Up		152.902	150.619	183.154	179.503	325.743	450.212
ENSG00000130150	MOSPD2	protein_coding	EE	Up		7.27487	10.7288	12.2251	7.86681	12.8063	16.2003
ENSG00000147454	SLC25A37	protein_coding	EE	Up		18.2045	17.1964	16.875	21.7904	28.8585	45.3789
ENSG00000205885	C1RL-AS1	antisense	EE	Up		4.2819	3.73059	4.194	3.84766	8.09019	9.46483
ENSG00000215068	AC025171.1	antisense	EE	Up		2.09102	2.84357	3.35105	2.83936	4.52659	5.26231
ENSG00000230149	RP3-508I15.19	antisense	EE	Up		4.49441	4.84513	3.1998	3.4174	4.20621	4.78345
ENSG00000051523	CYBA	protein_coding	EE	Up		349.644	409.909	432.794	311.395	430.236	671.729
ENSG00000141012	GALNS	protein_coding	EE	Up		11.0952	13.5273	15.9966	11.7709	16.4096	26.2572
ENSG00000114166	KAT2B	protein_coding	EE	Up		4.5542	6.25434	6.26924	3.95692	6.02089	8.23032
ENSG00000130305	NSUN5	protein_coding	EE	Up		25.2487	19.693	25.8606	27.1014	41.3614	57.2845
ENSG00000163932	PRKCD	protein_coding	EE	Up		55.0746	66.9965	52.3376	49.6007	68.0859	106.736
ENSG00000196189	SEMA4A	protein_coding	EE	Up		28.8379	39.0375	32.2912	30.209	37.5375	56.7443
ENSG00000135842	FAM129A	protein_coding	EE	Up		15.0157	11.8896	10.3016	15.8793	22.6896	30.9058
ENSG00000225697	SLC26A6	protein_coding	EE	Up		19.441	24.8188	21.4397	20.6689	26.0512	41.2972
ENSG00000242616	GNG10	protein_coding	EE	Up		23.0824	24.0317	27.6872	20.0459	37.78	48.2653
ENSG00000138246	DNAJC13	protein_coding	EE	Up		12.8425	13.7851	14.5471	13.8019	21.9491	29.4239
ENSG00000203819	HIST2H2BC	processed_pseudogene	EE	Up		1.87857	1.77402	2.06891	2.30569	3.38442	4.63535
ENSG00000064932	SBNO2	protein_coding	EE	Up		21.8266	21.3346	17.2707	27.3147	37.5362	53.841
ENSG00000213904	LIPE-AS1	antisense	EE	Up		7.65308	7.82208	13.203	7.48369	11.9388	16.8703
ENSG00000113441	LNPEP	protein_coding	EE	Up		7.66204	8.09764	8.84713	7.82794	11.3039	16.7334
ENSG00000255441	CTD-2616J11.2	antisense	EE	Up		3.13328	1.65208	2.78271	2.72005	2.36896	5.44194
ENSG00000175471	MCTP1	protein_coding	EE	Up		11.4498	15.5327	20.6892	11.9038	19.2581	32.3157
ENSG00000263766	RP11-580I16.2	antisense	EE	Up		10.0976	13.4114	10.6975	11.0048	9.72357	12.4246
ENSG00000149177	PTPRJ	protein_coding	EE	Up		10.7657	11.8344	11.6187	8.2783	10.8496	23.7807
ENSG00000281571	AC241585.2	protein_coding	EE	Up		1.12646	1.19056	1.36504	1.01192	1.17963	2.36849
ENSG00000155957	TMBIM4	protein_coding	EE	Up		75.827	107.445	88.7243	69.7097	86.1821	136.167
ENSG00000197818	SLC9A8	protein_coding	EE	Up		5.10178	6.87933	8.02962	5.47392	7.10119	13.4823
ENSG00000274021	RP11-823E8.3	lincRNA	EE	Up		3.75601	3.98087	6.18892	3.18293	4.56532	10.2068
ENSG00000173846	PLK3	protein_coding	EE	Up		6.54445	7.62248	9.53799	6.52527	8.85762	11.5997
ENSG00000168461	RAB31	protein_coding	EE	Up		38.0037	40.8066	43.8297	28.8598	38.6663	74.6676
ENSG00000272086	CTD-2186M15.3	lincRNA	EE	Up		2.08432	2.51886	2.53393	1.57823	3.11602	4.24565
ENSG00000035403	VCL	protein_coding	EE	Up		17.2688	19.5614	17.0977	19.8708	27.3202	39.2033
ENSG00000255062	RP11-712L6.5	antisense	EE	Up		3.32869	2.47555	2.72523	2.56065	2.50814	4.19724
ENSG00000120899	PTK2B	protein_coding	EE	Up		59.8487	62.0963	60.9613	53.1548	73.9586	107.046
ENSG00000279861	RP11-43N16.4	TEC	EE	Up		1.72347	1.99605	2.02065	1.13429	1.76084	2.42249
ENSG00000138101	DTNB	protein_coding	EE	Up		4.02556	3.47913	4.58249	4.46197	7.79915	9.83813
ENSG00000134996	OSTF1	protein_coding	EE	Up		52.8172	55.2923	55.5276	43.5441	58.8065	89.0435
ENSG00000272501	XXbac-BPG299F13.17	antisense	EE	Up		1.14052	1.58315	1.96314	1.18047	1.72472	2.27005
ENSG00000026103	FAS	protein_coding	EE	Up		6.66108	6.5979	6.68762	6.42784	10.2459	13.0136
ENSG00000246067	RAB30-AS1	lincRNA	EE	Up		7.69994	7.19125	6.34286	7.99972	6.49924	8.73891
ENSG00000182534	MXRA7	protein_coding	EE	Up		5.27606	4.96894	5.31615	6.71244	12.0892	16.1198
ENSG00000269352	PTOV1-AS2	antisense	EE	Up		10.5431	13.2515	12.6127	9.90179	14.1008	16.7949
ENSG00000237094	RP4-669L17.10	lincRNA	EE	Up		16.6822	20.6028	16.9594	20.0702	26.8808	32.7297
ENSG00000100290	BIK	protein_coding	EE	Up		1.67647	1.49533	2.09817	1.66953	2.19162	4.5848
ENSG00000120885	CLU	protein_coding	EE	Up		12.455	15.0123	17.5517	38.9377	151.848	209.499
ENSG00000268500	AC018755.18	protein_coding	EE	Up		2.36941	2.28379	1.53373	1.46306	2.71097	13.5705
ENSG00000270049	RP11-297D21.4	antisense	EE	Up		2.49985	2.80036	2.71641	2.39021	3.33346	4.20913
ENSG00000118596	SLC16A7	protein_coding	EE	Up		3.36742	4.08681	3.14479	2.69765	5.58164	7.57521
ENSG00000275560	RP11-180M15.7	sense_intronic	EE	Up		3.98105	3.74573	3.90088	4.3077	4.33001	9.47059
ENSG00000163512	AZI2	protein_coding	EE	Up		24.7811	28.8006	31.8024	26.4914	42.7024	55.2221
ENSG00000090376	IRAK3	protein_coding	EE	Up		14.3227	19.339	20.1098	18.0281	26.4088	35.5342
ENSG00000138829	FBN2	protein_coding	EE	Up		4.296	3.33665	4.07937	5.98436	12.8022	16.4401
ENSG00000114480	GBE1	protein_coding	EE	Up		11.4171	12.4388	11.4826	16.0814	23.7294	29.573
ENSG00000160766	GBAP1	transcribed_unprocessed_pseudogene	EE	Up		4.37753	3.94479	3.61302	3.96455	4.06264	5.24723
ENSG00000144040	SFXN5	protein_coding	EE	Up		7.67668	7.63578	9.65024	8.16741	9.58356	21.9435
ENSG00000168404	MLKL	protein_coding	EE	Up		14.1315	17.5306	18.0516	16.9395	25.9128	33.9088
ENSG00000072818	ACAP1	protein_coding	EE	Up		58.7216	66.8702	51.3181	58.7994	79.8688	119.201
ENSG00000267681	CTD-3199J23.6	transcribed_processed_pseudogene	EE	Up		4.04193	5.42713	3.34438	3.52044	5.26323	5.40146
ENSG00000243650	RN7SL834P	misc_RNA	EE	Up		2.77476	3.70015	3.22575	1.289	3.1727	2.12822
ENSG00000160318	CLDND2	protein_coding	EE	Up		2.19201	1.97959	3.10276	1.91863	4.48703	5.00293
ENSG00000104812	GYS1	protein_coding	EE	Up		24.1392	16.5453	18.0425	26.2242	35.2764	53.2957
ENSG00000258525	RP11-829H16.3	antisense	EE	Up		1.10995	1.02839	2.75888	2.88728	4.79212	4.66046
ENSG00000172007	RAB33B	protein_coding	EE	Up		2.43348	2.41517	2.41925	1.90116	2.15983	4.36304
ENSG00000232133	IMPDH1P10	processed_pseudogene	EE	Up		6.7305	6.23695	5.15163	10.9736	15.9119	20.302
ENSG00000272419	RP11-403I13.8	processed_transcript	EE	Up		3.02523	3.77211	4.48697	4.20514	5.41828	7.72954
ENSG00000248774	RP11-798M19.3	antisense	EE	Up		9.81978	10.0802	12.5461	9.20319	8.35776	9.61941
ENSG00000170006	TMEM154	protein_coding	EE	Up		2.37349	3.14489	2.44684	1.25404	2.16133	5.95076
ENSG00000165813	CCDC186	protein_coding	EE	Up		2.94682	3.97291	6.19804	2.3261	4.20555	5.13029
ENSG00000144320	KIAA1715	protein_coding	EE	Up		6.02729	5.45726	5.3782	7.46642	8.70872	17.4267
ENSG00000101152	DNAJC5	protein_coding	EE	Up		27.1929	30.9726	30.8404	28.7026	37.0715	53.6467
ENSG00000238035	AC138035.2	lincRNA	EE	Up		1.45227	1.50369	1.65145	1.63934	1.73109	3.64044
ENSG00000237840	FAM21FP	transcribed_unprocessed_pseudogene	EE	Up		1.88993	1.49284	1.63592	1.12434	1.44656	2.20948
ENSG00000254901	BORCS8	protein_coding	EE	Up		17.5809	13.0312	12.2172	15.1823	18.5012	21.4758
ENSG00000204482	LST1	protein_coding	EE	Up		201.825	191.892	184.864	111.799	138.508	209.382
ENSG00000129007	CALML4	protein_coding	EE	Up		13.7446	16.1142	18.5554	12.4252	15.493	19.4239
ENSG00000173928	SWSAP1	protein_coding	EE	Up		3.08123	2.82377	3.48602	2.25036	3.23453	3.3268
ENSG00000273014	RP11-225B17.2	lincRNA	EE	Up		2.45763	3.07123	6.13476	3.12775	6.91146	5.51952
ENSG00000139433	GLTP	protein_coding	EE	Up		11.5297	10.7213	10.8259	9.68702	12.768	19.3647
ENSG00000145990	GFOD1	protein_coding	EE	Up		2.02751	1.92077	3.05003	3.38074	5.3619	6.17829
ENSG00000254635	WAC-AS1	antisense	EE	Up		8.95564	11.917	14.4437	8.40282	10.9992	16.3332
ENSG00000165030	NFIL3	protein_coding	EE	Up		5.88374	7.15606	7.5651	5.48165	10.9159	13.4333
ENSG00000145730	PAM	protein_coding	EE	Up		9.90192	10.2735	15.2548	13.4237	17.2783	24.3363
ENSG00000122126	OCRL	protein_coding	EE	Up		5.12626	5.20345	6.93762	6.4805	9.44303	11.2657
ENSG00000217555	CKLF	protein_coding	EE	Up		87.387	70.1673	61.7467	74.5446	55.4346	87.5534
ENSG00000125910	S1PR4	protein_coding	EE	Up		24.3339	19.8793	18.0177	24.9651	32.2658	51.7386
ENSG00000115339	GALNT3	protein_coding	EE	Up		7.19424	4.86082	6.62632	7.82161	12.9725	14.543
ENSG00000110934	BIN2	protein_coding	EE	Up		43.5599	42.7771	48.9522	36.7169	46.8359	86.1234
ENSG00000174428	GTF2IRD2B	protein_coding	EE	Up		5.66178	4.87981	5.67723	5.88726	7.46537	12.1687
ENSG00000124731	TREM1	protein_coding	EE	Up		2.64074	2.28841	2.0756	2.47118	1.82437	5.86352
ENSG00000145779	TNFAIP8	protein_coding	EE	Up		56.8577	53.5109	53.954	63.8262	94.5962	119.979
ENSG00000229124	VIM-AS1	antisense	EE	Up		2.73597	3.16134	3.47117	2.21766	2.58852	5.01839
ENSG00000273253	RP3-402G11.26	antisense	EE	Up		4.52723	6.13054	9.40463	4.71951	5.85209	5.77997
ENSG00000183386	FHL3	protein_coding	EE	Up		15.0095	20.6154	17.6314	16.3002	19.7502	30.4887
ENSG00000198355	PIM3	protein_coding	EE	Up		27.1624	29.0888	28.8153	29.0015	53.9917	66.6343
ENSG00000276533	RP11-139H15.5	sense_intronic	EE	Up		2.04174	3.64263	3.15542	1.62366	5.90515	7.28523
ENSG00000075420	FNDC3B	protein_coding	EE	Up		15.686	12.7989	16.9009	19.5263	32.4545	44.7478
ENSG00000113448	PDE4D	protein_coding	EE	Up		4.19718	4.18174	5.34841	5.6082	9.00719	11.9809
ENSG00000137414	FAM8A1	protein_coding	EE	Up		4.05902	5.4973	5.7988	4.05956	5.07916	7.55429
ENSG00000058091	CDK14	protein_coding	EE	Up		2.40466	3.03638	2.86716	3.64682	4.88099	7.76825
ENSG00000076685	NT5C2	protein_coding	EE	Up		49.9955	60.5114	68.7777	52.1823	73.6313	90.902
ENSG00000106261	ZKSCAN1	protein_coding	EE	Up		10.0117	13.6612	13.0485	10.6967	17.6667	20.2632
ENSG00000133195	SLC39A11	protein_coding	EE	Up		14.8479	12.6123	17.4312	16.6731	25.4202	31.7086
ENSG00000094975	SUCO	protein_coding	EE	Up		7.75629	7.42805	10.8698	9.13414	13.3481	15.8753
ENSG00000109220	CHIC2	protein_coding	EE	Up		8.54398	12.1676	10.2652	8.98944	10.7622	16.1434
ENSG00000108582	CPD	protein_coding	EE	Up		10.9018	13.4925	13.0828	15.6482	20.7968	21.9151
ENSG00000176788	BASP1	protein_coding	EE	Up		76.0712	65.725	85.9236	63.0892	80.0266	140.58
ENSG00000165879	FRAT1	protein_coding	EE	Up		4.77353	5.57799	6.90423	4.01268	4.90062	13.9947
ENSG00000135976	ANKRD36	protein_coding	EE	Up		4.20195	4.07014	5.14586	4.0231	4.69979	5.83311
ENSG00000116991	SIPA1L2	protein_coding	EE	Up		1.96562	1.77336	2.69274	2.86146	3.90953	5.39273
ENSG00000198520	C1orf228	protein_coding	EE	Up		63.5037	81.9623	87.8542	84.6678	156.957	191.023
ENSG00000230069	LRRC37A15P	processed_pseudogene	EE	Up		1.18928	1.42712	1.64421	1.19058	1.23401	2.0412
ENSG00000173281	PPP1R3B	protein_coding	EE	Up		1.26173	1.63417	1.14702	1.44668	1.73903	4.84843
ENSG00000151689	INPP1	protein_coding	EE	Up		7.66301	6.31901	6.99083	8.73212	9.81809	16.132
ENSG00000102796	DHRS12	protein_coding	EE	Up		2.94576	3.44178	3.91813	3.05106	2.85022	4.77893
ENSG00000172216	CEBPB	protein_coding	EE	Up		44.1224	53.0416	61.0783	31.3335	38.3351	63.0456
ENSG00000058668	ATP2B4	protein_coding	EE	Up		16.5809	14.2799	16.9659	17.0567	22.5421	26.65
ENSG00000166825	ANPEP	protein_coding	EE	Up		121.271	122.373	129.801	170.773	258.312	289.142
ENSG00000269335	IKBKG	protein_coding	EE	Up		11.1916	13.6429	13.7935	11.0567	13.7221	18.871
ENSG00000277147	LINC00869	lincRNA	EE	Up		9.36834	9.89154	15.5609	12.0567	21.3549	25.4861
ENSG00000197208	SLC22A4	protein_coding	EE	Up		6.2968	3.67436	4.52105	6.63708	11.1768	14.0246
ENSG00000070269	TMEM260	protein_coding	EE	Up		5.45635	6.3673	7.29702	4.69197	6.10194	10.198
ENSG00000197782	ZNF780A	protein_coding	EE	Up		7.68768	8.23792	10.3212	5.54811	7.27732	11.1217
ENSG00000142192	APP	protein_coding	EE	Up		81.8298	77.9192	87.9955	101.357	165.905	196.415
ENSG00000176473	WDR25	protein_coding	EE	Up		2.32833	4.03949	3.49488	2.85436	3.16927	3.92762
ENSG00000165097	KDM1B	protein_coding	EE	Up		10.4324	6.42756	6.92854	9.18838	10.9164	16.4737
ENSG00000168610	STAT3	protein_coding	EE	Up		34.0861	33.1065	32.5541	41.4343	51.1478	79.1856
ENSG00000120913	PDLIM2	protein_coding	EE	Up		12.3886	12.4461	11.3854	8.20087	8.82363	20.2784
ENSG00000081087	OSTM1	protein_coding	EE	Up		8.41187	10.5361	8.80445	8.70713	9.0007	13.5298
ENSG00000154760	SLFN13	protein_coding	EE	Up		17.4753	14.2907	17.8348	20.9874	22.3787	31.8129
ENSG00000075303	SLC25A40	protein_coding	EE	Up		23.4903	19.6154	19.8052	18.3277	24.6917	47.5875
ENSG00000182541	LIMK2	protein_coding	EE	Up		13.3249	9.714	7.47782	17.6622	22.6065	32.8797
ENSG00000205542	TMSB4X	protein_coding	EE	Up		6574.45	7760.96	7114.94	4895.62	6078.8	9379.95
ENSG00000087157	PGS1	protein_coding	EE	Up		26.3586	28.1492	25.0109	30.2978	32.5633	46.4277
ENSG00000204389	HSPA1A	protein_coding	EE	Up		13.8637	11.7228	13.5591	11.469	15.7559	30.4937
ENSG00000160211	G6PD	protein_coding	EE	Up		45.7822	48.4623	40.2483	47.0243	56.3653	113.405
ENSG00000173598	NUDT4	protein_coding	EE	Up		18.5792	15.5712	18.6827	17.812	21.8919	31.6617
ENSG00000067992	PDK3	protein_coding	EE	Up		4.69076	6.64466	5.74762	4.551	5.07123	8.26888
ENSG00000038219	BOD1L1	protein_coding	EE	Up		14.4735	13.714	16.7029	14.1114	16.2633	24.8608
ENSG00000112335	SNX3	protein_coding	EE	Up		90.2067	97.8426	91.565	85.5499	98.1832	140.499
ENSG00000160446	ZDHHC12	protein_coding	EE	Up		44.9803	46.998	37.2261	43.7943	51.9075	79.1205
ENSG00000066027	PPP2R5A	protein_coding	EE	Up		12.9747	13.6181	14.9819	11.6739	13.7437	28.9661
ENSG00000160991	ORAI2	protein_coding	EE	Up		25.8683	19.633	20.7832	32.5236	33.8705	56.2716
ENSG00000130703	OSBPL2	protein_coding	EE	Up		8.09306	9.62662	9.24753	7.48227	9.34967	12.6669
ENSG00000114331	ACAP2	protein_coding	EE	Up		14.4811	18.702	18.1703	12.3039	14.6218	21.456
ENSG00000134531	EMP1	protein_coding	EE	Down		66.5371	69.8398	43.7408	44.2044	13.3624	5.25371
ENSG00000060982	BCAT1	protein_coding	EE	Down		18.2996	15.4575	16.4273	16.9669	8.79965	3.53699
ENSG00000160932	LY6E	protein_coding	EE	Down		53.3821	36.282	35.5604	58.8439	28.1178	12.6205
ENSG00000065923	SLC9A7	protein_coding	EE	Down		4.02232	4.48174	4.64887	4.93352	3.19209	1.43701
ENSG00000106211	HSPB1	protein_coding	EE	Down		64.5895	50.3928	50.1767	73.8961	46.3563	20.7444
ENSG00000027075	PRKCH	protein_coding	EE	Down		4.10776	3.75964	4.44366	4.49645	1.60553	1.08734
ENSG00000141391	PRELID3A	protein_coding	EE	Down		7.7457	6.15658	6.72062	10.1019	4.91495	2.15528
ENSG00000122025	FLT3	protein_coding	EE	Down		11.2676	10.0486	11.161	11.5605	6.31153	3.05476
ENSG00000108176	DNAJC12	protein_coding	EE	Down		4.63722	4.84867	5.06151	5.46753	2.93941	1.12489
ENSG00000082512	TRAF5	protein_coding	EE	Down		6.37402	4.27038	4.37252	6.8045	2.11996	1.30077
ENSG00000120093	HOXB3	protein_coding	EE	Down		4.16239	5.19509	3.88114	5.00017	2.42279	1.70801
ENSG00000102226	USP11	protein_coding	EE	Down		17.8018	15.2725	10.9739	20.0023	11.0782	5.47971
ENSG00000052126	PLEKHA5	protein_coding	EE	Down		3.70366	2.52332	2.30895	4.01441	2.16817	1.16399
ENSG00000198721	ECI2	protein_coding	EE	Down		32.378	18.3242	15.9424	33.3296	15.6303	6.43788
ENSG00000132541	HRSP12	protein_coding	EE	Down		13.3789	9.81284	10.7863	14.4992	9.2703	4.16239
ENSG00000005448	WDR54	protein_coding	EE	Down		13.7691	11.8115	9.0284	13.4743	7.51287	3.89137
ENSG00000085662	AKR1B1	protein_coding	EE	Down		79.8766	96.8861	81.5904	68.8506	31.8066	16.6421
ENSG00000149257	SERPINH1	protein_coding	EE	Down		15.3324	11.7626	10.0071	13.4925	5.57048	3.0063
ENSG00000164237	CMBL	protein_coding	EE	Down		5.54113	4.47522	4.31645	6.83055	3.07208	1.41638
ENSG00000118707	TGIF2	protein_coding	EE	Down		13.2769	10.443	10.482	14.6854	8.86261	4.44703
ENSG00000151135	TMEM263	protein_coding	EE	Down		6.85878	4.52561	5.80234	9.31041	5.21151	2.73088
ENSG00000123213	NLN	protein_coding	EE	Down		25.3186	16.1448	12.3838	22.9707	14.0235	6.62222
ENSG00000169398	PTK2	protein_coding	EE	Down		6.97295	6.00228	4.74751	5.77833	2.72357	2.01009
ENSG00000022267	FHL1	protein_coding	EE	Down		6.8414	5.6164	4.20832	6.23344	2.05224	1.07275
ENSG00000182636	NDN	protein_coding	EE	Down		5.33143	3.19096	3.75229	4.76868	2.48192	1.3444
ENSG00000119650	IFT43	protein_coding	EE	Down		5.27066	4.60649	4.29749	5.25471	2.52706	1.22124
ENSG00000166532	RIMKLB	protein_coding	EE	Down		10.9679	5.71447	8.02588	11.5891	6.22484	3.7545
ENSG00000108622	ICAM2	protein_coding	EE	Down		24.6367	19.1967	18.8402	28.4636	18.07	8.48452
ENSG00000147872	PLIN2	protein_coding	EE	Down		52.1202	58.0069	57.6338	49.1051	34.6776	18.5346
ENSG00000164929	BAALC	protein_coding	EE	Down		8.7719	6.16886	10.8996	9.49266	7.72076	3.36481
ENSG00000184205	TSPYL2	protein_coding	EE	Down		4.37599	3.50069	4.53349	5.30046	2.99296	1.60046
ENSG00000221968	FADS3	protein_coding	EE	Down		5.90605	5.04028	3.95729	6.29767	3.00971	1.58179
ENSG00000229671	LINC01150	lincRNA	EE	Down		12.8967	6.22973	7.66263	10.6053	5.85202	2.81888
ENSG00000134324	LPIN1	protein_coding	EE	Down		8.58828	7.58578	4.96901	8.13514	3.99056	2.83011
ENSG00000122378	FAM213A	protein_coding	EE	Down		9.59112	8.74024	12.2528	11.364	8.28359	4.07678
ENSG00000248309	MEF2C-AS1	antisense	EE	Down		2.18601	1.82993	3.21021	2.13663	1.99411	1.56381
ENSG00000132846	ZBED3	protein_coding	EE	Down		8.34143	6.25598	6.87731	8.08245	4.63391	3.20245
ENSG00000181019	NQO1	protein_coding	EE	Down		16.3649	8.89993	8.14974	10.849	3.22032	2.21889
ENSG00000166428	PLD4	protein_coding	EE	Down		51.6908	54.1308	55.1311	36.9072	21.5527	12.7044
ENSG00000163013	FBXO41	protein_coding	EE	Down		10.1122	7.94275	7.78166	9.67779	6.14801	3.48774
ENSG00000253520	RP11-798K23.5	processed_pseudogene	EE	Down		5.07389	6.18813	5.71135	4.30566	5.52582	1.37095
ENSG00000155254	MARVELD1	protein_coding	EE	Down		11.4051	11.6082	9.15008	11.895	7.446	4.35794
ENSG00000154134	ROBO3	protein_coding	EE	Down		6.92628	5.68342	4.7328	7.59033	3.0387	2.31324
ENSG00000171843	MLLT3	protein_coding	EE	Down		10.5368	5.36256	3.98827	12.3094	4.67119	2.65585
ENSG00000130005	GAMT	protein_coding	EE	Down		29.7337	17.9596	20.2923	26.1928	14.0403	8.5068
ENSG00000141753	IGFBP4	protein_coding	EE	Down		9.00587	6.02929	5.65189	6.93451	2.68005	1.57627
ENSG00000110042	DTX4	protein_coding	EE	Down		8.04872	5.25815	6.22395	6.17071	2.77681	1.81835
ENSG00000172247	C1QTNF4	protein_coding	EE	Down		9.70044	7.99156	6.82504	15.096	8.71514	4.33517
ENSG00000184232	OAF	protein_coding	EE	Down		9.67981	8.31783	6.20852	8.37261	3.84623	2.50669
ENSG00000146540	C7orf50	protein_coding	EE	Down		37.3158	27.3117	36.0384	32.7795	22.8465	12.1876
ENSG00000128805	ARHGAP22	protein_coding	EE	Down		10.5277	15.771	14.0502	10.1728	5.44347	2.90774
ENSG00000139626	ITGB7	protein_coding	EE	Down		32.0811	31.4157	29.6007	17.7634	8.5962	5.60406
ENSG00000152580	IGSF10	protein_coding	EE	Down		5.80658	3.10068	3.62504	7.25472	3.55849	1.68797
ENSG00000174775	HRAS	protein_coding	EE	Down		26.7237	15.7515	15.7187	19.3036	14.2206	7.28836
ENSG00000079819	EPB41L2	protein_coding	EE	Down		25.9992	17.4588	15.4751	23.1689	13.4398	8.14015
ENSG00000090971	NAT14	protein_coding	EE	Down		8.04665	7.07613	8.13219	8.53267	5.77198	3.00698
ENSG00000065600	TMEM206	protein_coding	EE	Down		17.9648	14.6592	11.3209	17.2047	8.32901	6.81391
ENSG00000136193	SCRN1	protein_coding	EE	Down		9.43641	9.4181	7.81109	8.5418	3.70313	2.32447
ENSG00000007312	CD79B	protein_coding	EE	Down		3.90117	4.44927	2.81865	4.66121	2.32508	2.12966
ENSG00000162729	IGSF8	protein_coding	EE	Down		7.29493	6.07042	4.99516	6.91428	3.13805	1.79932
ENSG00000229939	RP11-111F16.2	processed_pseudogene	EE	Down		45.2571	44.0413	34.6395	60.3996	38.0717	24.2634
ENSG00000154328	NEIL2	protein_coding	EE	Down		5.26804	3.94504	4.71479	4.76307	3.21094	1.40889
ENSG00000183691	NOG	protein_coding	EE	Down		3.26382	2.15405	2.90235	4.2171	2.53857	1.60797
ENSG00000006016	CRLF1	protein_coding	EE	Down		6.5444	3.72813	4.04772	6.46555	5.7301	3.25808
ENSG00000050344	NFE2L3	protein_coding	EE	Down		12.7261	9.70257	8.65678	14.129	7.50242	3.87408
ENSG00000177732	SOX12	protein_coding	EE	Down		7.01038	5.20299	5.53455	7.57054	4.23579	2.62454
ENSG00000125246	CLYBL	protein_coding	EE	Down		4.10983	3.61579	2.76657	6.59798	4.01282	1.85287
ENSG00000111752	PHC1	protein_coding	EE	Down		4.70551	5.14814	3.85813	5.24846	3.00272	2.10722
ENSG00000184117	NIPSNAP1	protein_coding	EE	Down		22.7158	17.177	14.1234	23.0225	15.6865	9.40052
ENSG00000253250	C8orf88	protein_coding	EE	Down		4.06045	3.23827	3.64099	4.08605	2.22824	1.79336
ENSG00000156535	CD109	protein_coding	EE	Down		7.37427	8.37337	8.26069	6.44078	3.24761	2.02138
ENSG00000109113	RAB34	protein_coding	EE	Down		64.0609	57.848	47.0073	62.5111	42.521	26.1798
ENSG00000157617	C2CD2	protein_coding	EE	Down		4.37259	4.1463	4.65973	4.97169	2.56988	1.42489
ENSG00000171130	ATP6V0E2	protein_coding	EE	Down		11.6589	11.0126	9.62733	11.6822	7.53683	5.0316
ENSG00000137274	BPHL	protein_coding	EE	Down		3.51671	3.12203	1.98585	3.46286	1.46143	1.01869
ENSG00000162694	EXTL2	protein_coding	EE	Down		6.91556	4.61332	6.54528	7.07095	5.4197	3.4671
ENSG00000256269	HMBS	protein_coding	EE	Down		27.7344	16.4572	15.2499	27.4278	18.6527	12.9001
ENSG00000078399	HOXA9	protein_coding	EE	Down		35.7505	24.6509	22.7079	32.1567	19.9477	11.5624
ENSG00000123992	DNPEP	protein_coding	EE	Down		34.5784	29.9923	22.0197	32.8243	20.9761	15.8411
ENSG00000140968	IRF8	protein_coding	EE	Down		87.0504	64.3796	68.8863	69.6043	33.5763	20.3627
ENSG00000088826	SMOX	protein_coding	EE	Down		14.168	14.5031	15.3616	10.1861	6.27966	3.85444
ENSG00000187601	MAGEH1	protein_coding	EE	Down		4.65209	4.03989	4.64104	5.15383	3.12303	1.9825
ENSG00000224094	RPS24P8	processed_pseudogene	EE	Down		37.349	49.2369	40.3881	56.5938	38.2719	25.4033
ENSG00000197147	LRRC8B	protein_coding	EE	Down		3.44729	2.5398	2.7918	3.27142	2.13814	1.62812
ENSG00000049759	NEDD4L	protein_coding	EE	Down		4.9037	5.4854	5.6263	6.53664	4.03106	2.95894
ENSG00000160284	SPATC1L	protein_coding	EE	Down		9.90607	8.78295	7.95085	11.6176	7.74084	4.78654
ENSG00000221988	PPT2	protein_coding	EE	Down		8.25246	5.79171	7.96551	11.2463	6.31016	3.24621
ENSG00000049883	PTCD2	protein_coding	EE	Down		4.54312	2.09123	2.07073	4.21511	3.15843	1.96965
ENSG00000129187	DCTD	protein_coding	EE	Down		49.1605	34.2458	33.874	48.206	30.7273	19.4825
ENSG00000260260	SNHG19	lincRNA	EE	Down		91.0716	78.5176	80.423	87.519	66.5027	35.0493
ENSG00000189369	GSPT2	protein_coding	EE	Down		6.1187	4.3744	3.96022	5.65614	3.70721	2.39783
ENSG00000047457	CP	protein_coding	EE	Down		2.19944	3.39603	3.04474	2.29457	1.72169	1.78424
ENSG00000233024	RP11-1212A22.4	protein_coding	EE	Down		9.00965	8.0281	7.05083	11.8228	6.8551	4.36852
ENSG00000134202	GSTM3	protein_coding	EE	Down		8.5797	5.68999	5.53268	11.0598	6.8971	4.47123
ENSG00000279569	RP11-394B2.1	TEC	EE	Down		3.57633	1.3064	2.27722	4.8193	3.35043	1.79926
ENSG00000073060	SCARB1	protein_coding	EE	Down		41.8581	41.5186	33.567	45.7315	32.1026	15.9619
ENSG00000129680	MAP7D3	protein_coding	EE	Down		7.20802	5.24584	3.7018	8.05485	5.59502	3.09768
ENSG00000197965	MPZL1	protein_coding	EE	Down		23.9069	17.227	15.2113	23.7375	11.315	8.27835
ENSG00000239713	APOBEC3G	protein_coding	EE	Down		7.08833	8.24597	7.35006	7.15903	3.97231	2.70598
ENSG00000108375	RNF43	protein_coding	EE	Down		1.61089	1.50169	1.72458	2.01528	1.46916	1.21024
ENSG00000234268	AP000936.1	processed_pseudogene	EE	Down		22.9482	37.4842	37.2322	31.2937	22.0327	11.9897
ENSG00000135185	TMEM243	protein_coding	EE	Down		20.6519	20.2193	17.615	15.4111	9.81653	6.73956
ENSG00000175536	LIPT2	protein_coding	EE	Down		2.76881	1.87356	2.08201	2.53465	1.88653	1.10925
ENSG00000213967	ZNF726	protein_coding	EE	Down		6.05263	3.62752	3.85012	5.9934	3.4505	2.86838
ENSG00000163686	ABHD6	protein_coding	EE	Down		2.78462	3.45336	3.92908	3.32904	1.76078	1.3043
ENSG00000031081	ARHGAP31	protein_coding	EE	Down		3.3912	4.52105	3.12132	2.3034	1.46994	1.74327
ENSG00000253174	RP11-360L9.7	antisense	EE	Down		14.4322	6.44518	5.2517	11.3338	8.59794	7.27655
ENSG00000124006	OBSL1	protein_coding	EE	Down		11.5816	9.18846	11.5173	14.1187	10.6248	5.42046
ENSG00000176490	DIRAS1	protein_coding	EE	Down		2.60375	2.58261	2.93471	3.52567	2.34767	1.32429
ENSG00000144451	SPAG16	protein_coding	EE	Down		5.1708	4.1087	5.3556	4.65182	2.51419	1.71322
ENSG00000125648	SLC25A23	protein_coding	EE	Down		5.26317	4.38374	4.22911	4.34437	2.61808	1.28135
ENSG00000110108	TMEM109	protein_coding	EE	Down		73.1892	59.7365	61.4008	64.3135	50.1606	30.0826
ENSG00000203485	INF2	protein_coding	EE	Down		19.1598	19.2623	17.6878	17.6308	8.82903	5.93588
ENSG00000160050	CCDC28B	protein_coding	EE	Down		13.7694	7.15917	7.99265	12.9243	6.89328	3.22183
ENSG00000167840	ZNF232	protein_coding	EE	Down		3.90599	2.36387	3.59902	4.49804	2.9891	1.35391
ENSG00000104814	MAP4K1	protein_coding	EE	Down		20.2734	22.9759	21.5242	16.1403	10.3918	7.79911
ENSG00000157483	MYO1E	protein_coding	EE	Down		6.08603	9.8041	5.53496	4.01449	1.40256	1.82699
ENSG00000145391	SETD7	protein_coding	EE	Down		6.52765	8.02862	5.73017	4.83674	3.47176	1.99232
ENSG00000214194	LINC00998	lincRNA	EE	Down		47.0136	40.316	36.9974	39.589	22.9813	15.3764
ENSG00000076604	TRAF4	protein_coding	EE	Down		13.1463	9.03481	5.82479	11.8249	5.16872	3.05758
ENSG00000122970	IFT81	protein_coding	EE	Down		2.69198	2.47358	2.41679	2.83622	2.23174	1.25503
ENSG00000169255	B3GALNT1	protein_coding	EE	Down		4.44046	3.45119	4.47919	2.77233	1.20095	1.20626
ENSG00000171291	ZNF439	protein_coding	EE	Down		4.11991	3.07367	3.48441	4.19352	2.51234	1.7955
ENSG00000185527	PDE6G	protein_coding	EE	Down		6.94911	4.84523	4.97446	8.26091	3.30316	3.09163
ENSG00000011028	MRC2	protein_coding	EE	Down		33.9542	29.1584	24.2974	34.8597	22.119	13.5788
ENSG00000149115	TNKS1BP1	protein_coding	EE	Down		6.06809	3.61725	4.04823	6.16282	3.37707	2.06045
ENSG00000174032	SLC25A30	protein_coding	EE	Down		11.4001	9.61146	8.61193	11.4948	6.89925	3.99877
ENSG00000142453	CARM1	protein_coding	EE	Down		36.5081	23.612	19.283	36.7356	23.6533	15.4477
ENSG00000119673	ACOT2	protein_coding	EE	Down		7.43789	7.92313	6.75504	6.63099	3.40618	2.10615
ENSG00000257093	KIAA1147	protein_coding	EE	Down		8.88553	12.2609	12.5293	9.09153	5.8419	3.88831
ENSG00000167083	GNGT2	protein_coding	EE	Down		8.05123	5.92527	7.64272	3.40083	1.67144	1.14739
ENSG00000185838	GNB1L	protein_coding	EE	Down		8.81354	6.0776	6.01555	8.4005	4.94925	3.62907
ENSG00000142156	COL6A1	protein_coding	EE	Down		8.24491	6.30013	8.19372	8.92036	2.40308	1.95681
ENSG00000163872	YEATS2	protein_coding	EE	Down		15.6206	12.271	8.51353	17.0294	10.7384	8.1446
ENSG00000205609	EIF3CL	protein_coding	EE	Down		69.9029	44.2746	30.2853	83.4968	45.6526	26.9333
ENSG00000243989	ACY1	protein_coding	EE	Down		18.8399	12.8711	12.5351	21.6954	13.3005	7.1484
ENSG00000159228	CBR1	protein_coding	EE	Down		24.7558	13.4615	10.4225	20.4082	12.1428	8.61268
ENSG00000168246	UBTD2	protein_coding	EE	Down		7.46445	5.26149	5.62472	7.256	4.62661	3.19298
ENSG00000134461	ANKRD16	protein_coding	EE	Down		4.6451	2.7424	2.77359	5.11457	3.78546	2.14797
ENSG00000108262	GIT1	protein_coding	EE	Down		23.1627	14.173	10.0839	23.0845	13.6969	8.66672
ENSG00000170469	SPATA24	protein_coding	EE	Down		2.29268	2.59903	2.83434	3.41132	2.54514	1.71349
ENSG00000185222	WBP5	protein_coding	EE	Down		22.0144	17.7405	26.416	22.7915	16.6551	9.26395
ENSG00000133315	MACROD1	protein_coding	EE	Down		17.7037	10.9945	13.0985	21.5324	17.2831	5.55304
ENSG00000269837	IPO5P1	transcribed_processed_pseudogene	EE	Down		4.13552	3.30193	2.91192	3.85393	2.3091	3.53707
ENSG00000116874	WARS2	protein_coding	EE	Down		5.49116	4.31867	3.63549	5.75064	4.12484	2.06719
ENSG00000253187	HOXA10-AS	antisense	EE	Down		6.4159	3.43871	3.24628	5.82627	3.96342	1.29679
ENSG00000213339	QTRT1	protein_coding	EE	Down		27.1485	18.6018	17.023	28.7875	21.2282	11.9556
ENSG00000121895	TMEM156	protein_coding	EE	Down		7.94602	5.93831	7.4252	7.37554	5.18756	3.50014
ENSG00000134463	ECHDC3	protein_coding	EE	Down		3.14835	3.84707	3.77779	3.12455	1.16394	1.25903
ENSG00000119684	MLH3	protein_coding	EE	Down		7.73801	6.51185	6.64661	6.24865	3.49647	2.30013
ENSG00000182986	ZNF320	protein_coding	EE	Down		6.63245	4.04786	4.42339	7.36121	3.92378	2.66386
ENSG00000243725	TTC4	protein_coding	EE	Down		16.1149	7.4379	12.7261	18.0554	12.8395	9.32133
ENSG00000102804	TSC22D1	protein_coding	EE	Down		17.474	14.7308	16.1427	17.7917	10.3159	7.01956
ENSG00000171603	CLSTN1	protein_coding	EE	Down		25.4792	28.283	22.7941	25.2093	16.3576	10.8917
ENSG00000231259	AC125232.1	unprocessed_pseudogene	EE	Down		2.02601	2.45782	2.00903	2.77959	2.305	1.89307
ENSG00000142875	PRKACB	protein_coding	EE	Down		18.8327	19.0431	18.3668	18.4907	11.7328	8.26593
ENSG00000081181	ARG2	protein_coding	EE	Down		3.49246	3.37935	2.54205	4.43341	1.56704	1.22752
ENSG00000205309	NT5M	protein_coding	EE	Down		6.09526	4.68211	4.83781	6.41535	3.10461	1.79732
ENSG00000126705	AHDC1	protein_coding	EE	Down		4.21366	2.5437	2.10991	4.18943	2.86104	1.94333
ENSG00000204778	RP11-15J10.1	unprocessed_pseudogene	EE	Down		2.80303	2.82914	1.61536	2.8358	2.48147	1.7869
ENSG00000151746	BICD1	protein_coding	EE	Down		6.38808	3.73553	3.40479	5.30001	3.80075	1.67269
ENSG00000116667	C1orf21	protein_coding	EE	Down		7.5609	7.82731	8.72892	6.73918	4.66064	3.42364
ENSG00000251259	AC004069.2	lincRNA	EE	Down		68.326	55.8822	43.8099	85.1564	52.619	35.2628
ENSG00000241127	YAE1D1	protein_coding	EE	Down		9.65212	8.37107	9.41346	13.4689	7.22568	4.40668
ENSG00000111674	ENO2	protein_coding	EE	Down		8.24606	6.08987	7.06852	9.07029	3.37282	2.01598
ENSG00000166669	ATF7IP2	protein_coding	EE	Down		20.0885	12.0674	10.1502	20.7091	14.8574	5.98095
ENSG00000204650	CRHR1-IT1	processed_transcript	EE	Down		5.51412	4.83187	3.48372	5.84768	3.50777	1.82848
ENSG00000119401	TRIM32	protein_coding	EE	Down		3.38313	3.45942	3.69779	2.85968	1.72599	1.22575
ENSG00000167315	ACAA2	protein_coding	EE	Down		54.2406	38.5448	37.0856	54.0202	29.4873	20.1145
ENSG00000176903	PNMA1	protein_coding	EE	Down		9.96465	6.45923	8.24611	10.0771	5.99344	4.2447
ENSG00000069966	GNB5	protein_coding	EE	Down		10.1309	5.95179	7.31863	8.49339	3.68827	2.69036
ENSG00000147324	MFHAS1	protein_coding	EE	Down		7.20333	4.38221	4.62234	6.89259	3.918	3.16494
ENSG00000182173	TSEN54	protein_coding	EE	Down		20.9927	14.6701	15.6852	20.7134	15.7717	7.39602
ENSG00000164828	SUN1	protein_coding	EE	Down		18.8097	25.0131	17.7998	14.8804	10.4307	7.93781
ENSG00000233476	EEF1A1P6	processed_pseudogene	EE	Down		3.62335	3.40439	2.53976	3.54314	3.09654	2.26311
ENSG00000155324	GRAMD3	protein_coding	EE	Down		3.16098	1.94432	1.89704	2.44057	2.06738	1.02631
ENSG00000125534	PPDPF	protein_coding	EE	Down		60.5796	37.6928	34.646	49.4118	23.9945	17.7017
ENSG00000184517	ZFP1	protein_coding	EE	Down		6.19221	3.79083	2.48677	5.23312	3.45603	2.06612
ENSG00000115170	ACVR1	protein_coding	EE	Down		3.61982	5.48974	6.22786	3.22002	2.16987	1.38811
ENSG00000138617	PARP16	protein_coding	EE	Down		5.29546	3.16807	3.01627	5.42154	2.48093	1.9734
ENSG00000133256	PDE6B	protein_coding	EE	Down		7.55754	8.26807	9.24501	9.23254	5.13422	3.72544
ENSG00000103932	RPAP1	protein_coding	EE	Down		13.8568	9.44407	7.91389	14.8783	10.4705	8.38916
ENSG00000228218	ATF4P3	processed_pseudogene	EE	Down		3.6198	3.44701	2.46235	3.72779	2.91915	1.16566
ENSG00000139641	ESYT1	protein_coding	EE	Down		47.8032	46.8883	32.2946	47.9682	30.2789	22.5141
ENSG00000116857	TMEM9	protein_coding	EE	Down		16.0214	16.4833	14.8442	16.1141	10.725	5.60701
ENSG00000020256	ZFP64	protein_coding	EE	Down		4.91174	3.06845	2.96078	5.07909	3.25006	2.40818
ENSG00000108448	TRIM16L	protein_coding	EE	Down		2.01177	1.50466	2.07028	3.00717	2.02973	2.32779
ENSG00000112137	PHACTR1	protein_coding	EE	Down		14.8051	13.8196	13.5678	13.2847	8.09618	6.51668
ENSG00000132964	CDK8	protein_coding	EE	Down		10.2499	6.38598	5.90409	9.41047	5.77594	4.12988
ENSG00000105750	ZNF85	protein_coding	EE	Down		6.88553	4.57816	5.88362	7.36917	4.17213	2.71264
ENSG00000110031	LPXN	protein_coding	EE	Down		125.079	108.809	105.994	94.5799	48.9802	38.2835
ENSG00000165752	STK32C	protein_coding	EE	Down		20.7443	15.01	14.8954	17.5585	11.1736	7.95637
ENSG00000165914	TTC7B	protein_coding	EE	Down		9.70808	8.73333	11.1823	11.0921	5.80869	3.69743
ENSG00000135245	HILPDA	protein_coding	EE	Down		12.5173	8.40093	5.22751	12.2606	7.59105	7.06783
ENSG00000100342	APOL1	protein_coding	EE	Down		3.63046	3.61308	4.0885	3.13933	1.89315	1.41416
ENSG00000157657	ZNF618	protein_coding	EE	Down		3.84577	2.63803	3.46271	3.80418	2.15455	1.53807
ENSG00000041880	PARP3	protein_coding	EE	Down		3.86829	3.46967	2.53676	2.83658	2.62514	1.06811
ENSG00000145335	SNCA	protein_coding	EE	Down		20.03	21.1053	18.3324	21.3676	9.21757	7.18806
ENSG00000204228	HSD17B8	protein_coding	EE	Down		7.02801	6.03493	4.76629	7.93285	5.9837	3.23916
ENSG00000160789	LMNA	protein_coding	EE	Down		106.986	88.5927	63.816	61.6843	37.8283	25.1759
ENSG00000129993	CBFA2T3	protein_coding	EE	Down		18.877	12.0124	14.2081	18.4842	10.9714	7.53155
ENSG00000151131	C12orf45	protein_coding	EE	Down		27.4026	15.8022	14.0863	18.249	14.4364	8.16211
ENSG00000169991	IFFO2	protein_coding	EE	Down		3.99801	2.65447	2.4667	4.36743	2.01695	1.83481
ENSG00000145687	SSBP2	protein_coding	EE	Down		17.0792	20.0064	13.1862	18.3101	11.5734	9.50579
ENSG00000214784	AC010468.1	processed_pseudogene	EE	Down		6.21254	6.61699	4.94538	7.92102	6.0302	2.58984
ENSG00000106992	AK1	protein_coding	EE	Down		5.69335	5.7338	8.37767	4.26302	3.76522	4.73987
ENSG00000151929	BAG3	protein_coding	EE	Down		6.07336	4.76409	3.89446	3.91917	2.2816	1.78911
ENSG00000224578	HNRNPA1P48	transcribed_processed_pseudogene	EE	Down		2.90426	2.61494	1.97214	2.67989	2.65326	1.24448
ENSG00000213420	GPC2	protein_coding	EE	Down		4.42452	2.368	2.02783	3.77795	2.08517	1.85147
ENSG00000033867	SLC4A7	protein_coding	EE	Down		12.2868	13.3842	13.0436	9.83098	8.62048	5.32426
ENSG00000279117	CTD-2562J17.6	TEC	EE	Down		15.991	21.5212	18.3093	13.8358	7.90865	6.38567
ENSG00000104998	IL27RA	protein_coding	EE	Down		10.4069	7.93753	5.79756	9.795	5.98396	4.57058
ENSG00000138031	ADCY3	protein_coding	EE	Down		50.6239	59.2331	49.9894	59.3206	36.5692	36.0259
ENSG00000146535	GNA12	protein_coding	EE	Down		22.8745	16.85	18.7947	22.2954	12.9657	9.50846
ENSG00000181830	SLC35C1	protein_coding	EE	Down		5.58245	4.35219	4.12917	5.4952	3.37394	2.56852
ENSG00000139629	GALNT6	protein_coding	EE	Down		7.88891	5.41919	6.00286	6.0106	3.01107	3.49368
ENSG00000140577	CRTC3	protein_coding	EE	Down		8.79829	10.733	8.26721	8.56549	6.7171	4.3454
ENSG00000019991	HGF	protein_coding	EE	Down		12.9415	11.965	14.5741	46.2479	33.3361	12.1725
ENSG00000162522	KIAA1522	protein_coding	EE	Down		2.64627	1.60728	1.33624	3.13369	1.23313	1.0192
ENSG00000166068	SPRED1	protein_coding	EE	Down		3.43162	2.42606	3.56473	2.85423	1.60993	1.56784
ENSG00000143891	GALM	protein_coding	EE	Down		12.3554	13.1298	12.9593	9.27414	5.04604	3.49951
ENSG00000213261	EEF1B2P6	processed_pseudogene	EE	Down		10.4555	11.2808	7.99388	13.9115	11.1077	5.45921
ENSG00000163818	LZTFL1	protein_coding	EE	Down		9.46351	7.76627	7.36384	13.4321	10.5062	5.16999
ENSG00000108798	ABI3	protein_coding	EE	Down		32.9673	30.5783	25.7661	20.0527	10.4195	8.61148
ENSG00000164985	PSIP1	protein_coding	EE	Down		51.028	37.7963	35.0409	51.7689	32.7806	24.715
ENSG00000227615	RP11-864N7.2	processed_pseudogene	EE	Down		7.32156	5.961	5.70434	6.36124	5.08778	3.11229
ENSG00000169239	CA5B	protein_coding	EE	Down		2.7447	3.25849	4.31016	2.95329	1.74161	1.71825
ENSG00000214756	METTL12	protein_coding	EE	Down		7.379	8.28852	6.05686	6.13641	5.84565	4.34784
ENSG00000162433	AK4	protein_coding	EE	Down		8.52761	5.30836	5.54504	10.9338	9.50675	6.02633
ENSG00000168118	RAB4A	protein_coding	EE	Down		28.2323	34.9995	24.1951	26.0586	21.3079	15.6681
ENSG00000185418	TARSL2	protein_coding	EE	Down		3.42637	2.51281	3.88493	3.98755	3.40393	1.66875
ENSG00000176171	BNIP3	protein_coding	EE	Down		8.10218	7.76876	5.33653	8.90552	5.07822	4.01299
ENSG00000125354	Sep-06	protein_coding	EE	Down		95.0678	68.944	67.1118	99.1626	67.9834	52.9493
ENSG00000258441	LINC00641	processed_transcript	EE	Down		3.20066	2.2984	2.06623	2.42032	1.47855	1.05847
ENSG00000170915	PAQR8	protein_coding	EE	Down		5.96968	6.68979	5.5345	5.10938	2.66807	2.15992
ENSG00000256771	ZNF253	protein_coding	EE	Down		3.5478	2.89715	2.37627	4.06021	2.21008	2.79662
ENSG00000237440	ZNF737	protein_coding	EE	Down		4.12456	3.72363	4.43573	4.59976	3.90556	2.12773
ENSG00000204764	RANBP17	protein_coding	EE	Down		3.06075	1.41464	1.81399	3.24934	3.10893	1.68884
ENSG00000106683	LIMK1	protein_coding	EE	Down		23.4834	23.4823	17.6368	19.3335	10.9684	8.49607
ENSG00000103264	FBXO31	protein_coding	EE	Down		7.21813	3.88287	6.05819	7.71702	5.71638	2.57687
ENSG00000174233	ADCY6	protein_coding	EE	Down		3.87641	4.7403	5.4999	4.48896	2.57326	2.0784
ENSG00000121690	DEPDC7	protein_coding	EE	Down		3.96778	3.06907	2.17321	3.70256	3.34452	1.64915
ENSG00000043143	JADE2	protein_coding	EE	Down		13.589	10.9535	11.5084	12.4988	7.92911	7.06898
ENSG00000236383	LINC00854	processed_transcript	EE	Down		5.91977	5.37545	4.89027	5.29162	5.20207	2.47915
ENSG00000151690	MFSD6	protein_coding	EE	Down		5.27809	4.97976	4.81428	5.23468	3.73185	2.65943
ENSG00000104884	ERCC2	protein_coding	EE	Down		20.8671	13.1706	14.1795	20.6251	18.6455	12.0656
ENSG00000172301	COPRS	protein_coding	EE	Down		40.155	26.307	25.564	34.3419	21.2081	17.3821
ENSG00000157557	ETS2	protein_coding	EE	Down		45.877	36.1646	39.4787	49.4246	29.3074	24.3199
ENSG00000149418	ST14	protein_coding	EE	Down		9.2573	9.15631	8.27961	8.00755	5.28019	4.26622
ENSG00000100412	ACO2	protein_coding	EE	Down		52.2709	33.6543	29.4598	49.5463	34.5381	26.0055
ENSG00000158158	CNNM4	protein_coding	EE	Down		3.20953	4.31942	3.52892	2.99634	1.95368	1.65479
ENSG00000197256	KANK2	protein_coding	EE	Down		5.64751	5.48897	4.96527	6.07026	3.23643	3.20474
ENSG00000175198	PCCA	protein_coding	EE	Down		5.92147	8.19945	9.11287	8.23106	6.44573	2.68223
ENSG00000071246	VASH1	protein_coding	EE	Down		20.1575	18.2963	17.7107	16.2969	7.79902	7.07103
ENSG00000164292	RHOBTB3	protein_coding	EE	Down		5.91286	4.53801	6.27065	5.73166	3.88745	3.01276
ENSG00000095303	PTGS1	protein_coding	EE	Down		17.1828	19.2565	16.7442	15.4868	9.02864	7.05538
ENSG00000090776	EFNB1	protein_coding	EE	Down		3.43418	4.22974	3.58141	2.47436	2.19923	1.15206
ENSG00000054277	OPN3	protein_coding	EE	Down		25.0285	23.3867	19.2659	21.7091	15.7958	9.70128
ENSG00000167123	CERCAM	protein_coding	EE	Down		12.4113	9.74911	8.78778	14.5052	14.1427	7.22576
ENSG00000101132	PFDN4	protein_coding	EE	Down		43.6616	38.9097	42.6464	37.9459	32.2398	17.9486
ENSG00000106665	CLIP2	protein_coding	EE	Down		10.0651	11.3868	8.77943	9.09902	5.31751	4.29359
ENSG00000169740	ZNF32	protein_coding	EE	Down		8.31041	9.39574	11.8141	9.04233	7.9538	4.68166
ENSG00000215030	RPL13P12	processed_pseudogene	EE	Down		23.7356	34.2223	28.407	30.2135	24.4873	13.2867
ENSG00000168675	LDLRAD4	protein_coding	EE	Down		7.66679	7.96052	6.26331	8.77833	4.10916	3.75538
ENSG00000130810	PPAN	protein_coding	EE	Down		50.0223	22.3501	27.8656	50.3193	36.1605	18.4941
ENSG00000154122	ANKH	protein_coding	EE	Down		22.6877	23.0092	23.0475	17.2636	8.94511	6.90935
ENSG00000275832	ARHGAP23	protein_coding	EE	Down		2.19254	3.16614	1.81338	4.39167	4.60345	1.96905
ENSG00000188010	MORN2	protein_coding	EE	Down		8.63769	9.21311	11.1697	11.235	10.7412	5.76575
ENSG00000137338	PGBD1	protein_coding	EE	Down		2.42621	1.44103	2.05937	2.98986	1.45177	1.29868
ENSG00000106086	PLEKHA8	protein_coding	EE	Down		3.16895	3.63991	2.5849	3.70661	2.79148	1.60162
ENSG00000135108	FBXO21	protein_coding	EE	Down		8.61321	4.048	4.93615	6.27126	3.10547	3.08676
ENSG00000114126	TFDP2	protein_coding	EE	Down		16.0421	9.30388	10.86	20.0298	12.8499	12.3529
ENSG00000180530	NRIP1	protein_coding	EE	Down		9.33494	6.93212	7.12688	10.1069	6.49115	5.6075
ENSG00000156515	HK1	protein_coding	EE	Down		65.6802	45.1079	36.7252	63.7388	37.2964	30.8955
ENSG00000131196	NFATC1	protein_coding	EE	Down		9.71081	8.13538	8.42781	9.46539	6.20921	4.60057
ENSG00000234797	RPS3AP6	processed_pseudogene	EE	Down		2.99572	2.72956	3.09396	3.2468	3.54564	1.4913
ENSG00000166681	NGFRAP1	protein_coding	EE	Down		62.6966	71.4003	86.7688	75.8764	68.7384	38.2993
ENSG00000161970	RPL26	protein_coding	EE	Down		2811.91	2995.14	2936.16	2871.85	3012.05	1984.64
ENSG00000139428	MMAB	protein_coding	EE	Down		23.9717	14.2024	11.71	26.6708	26.4238	16.5709
ENSG00000103489	XYLT1	protein_coding	EE	Down		8.23213	5.98282	6.90309	8.47484	5.67681	4.90239
ENSG00000124422	USP22	protein_coding	EE	Down		43.4405	33.906	31.4878	46.0122	31.2382	27.1536
ENSG00000160285	LSS	protein_coding	EE	Down		20.7042	13.6346	9.30032	24.3992	21.6485	15.5178
Batch2
* In this column, 'Up' or 'Down' represents a gene that is monotonically up-regulated or down-regulated in the corresponding differentiatingon culture of cells, while whereas 'EE' stands for a gene that is not a DEG in this culture.
Gene_ID	Gene_Symbol	Gene_Category	Expression_Pattern*		is_RBP	M_5Day	M_10Day	M_15Day	G_5Day	G_10Day	G_15Day
			Monocyte	Granulocyte
ENSG00000065978	YBX1	protein_coding	Down	EE	Yes	809.997	457.928	402.852	792.333	585.674	419.097
ENSG00000088247	KSRP	protein_coding	Down	EE	Yes	221.673	116.154	101.387	192.707	141.278	113.152
ENSG00000161847	RAVER1	protein_coding	Down	EE	Yes	33.3273	18.1884	17.4617	34.0349	23.5784	23.3157
ENSG00000063244	U2AF2	protein_coding	Down	EE	Yes	188.247	108.485	93.9574	187.613	138.793	117.929
ENSG00000159082	SYNJ1	protein_coding	EE	Up	Yes	4.28189	5.43772	5.60443	3.58334	3.82038	5.64624
ENSG00000163874	ZC3H12A	protein_coding	EE	Up	Yes	5.32394	5.69695	5.45187	5.4582	14.8891	18.0383
ENSG00000163728	TTC14	protein_coding	EE	Up	Yes	11.8303	14.0489	18.7585	14.6804	16.7724	18.662
ENSG00000215492	HNRNPA1P7	processed_pseudogene	EE	Down	Yes	17.1637	10.9363	7.72123	15.4582	11.1373	6.55004
ENSG00000125743	SNRPD2	protein_coding	EE	Down	Yes	350.449	205.55	204.862	351.787	249.674	151.759
ENSG00000132463	GRSF1	protein_coding	EE	Down	Yes	55.7412	40.8558	35.2703	52.1318	35.0114	19.493
ENSG00000185252	ZNF74	protein_coding	EE	Down	Yes	6.56834	3.72382	3.32456	8.81341	3.56574	2.55183
ENSG00000104177	MYEF2	protein_coding	EE	Down	Yes	9.14372	10.9196	8.78733	10.7043	4.51387	2.99733
ENSG00000155846	PPARGC1B	protein_coding	EE	Down	Yes	3.85597	3.01771	2.41737	3.40933	2.60308	1.51823
ENSG00000139675	HNRNPA1L2	protein_coding	EE	Down	Yes	3.32675	2.54759	2.44227	2.966	2.18946	1.28282
ENSG00000130332	LSM7	protein_coding	EE	Down	Yes	218.879	127.72	141.028	233.632	196.257	111.236
ENSG00000060138	YBX3	protein_coding	EE	Down	Yes	105.578	80.4068	80.2714	117.73	106.351	50.42
ENSG00000173372	C1QA	protein_coding	Up	Up		1.53709	63.32	198.725	1.72994	12.3124	22.3734
ENSG00000159189	C1QC	protein_coding	Up	Up		3.9096	74.9337	146.44	5.3635	17.0555	20.7968
ENSG00000179163	FUCA1	protein_coding	Up	Up		35.5653	257.657	470.545	33.2954	102.239	132.577
ENSG00000073737	DHRS9	protein_coding	Up	Up		3.15864	13.6305	26.5708	4.06911	5.61847	13.0797
ENSG00000250722	SEPP1	protein_coding	Up	Up		3.81604	203.308	381.123	4.62317	24.0405	27.0426
ENSG00000113140	SPARC	protein_coding	Up	Up		24.5486	68.6912	108.632	32.5304	56.4238	87.7389
ENSG00000164821	DEFA4	protein_coding	Up	Up		2.34616	19.7056	248.993	26.6599	549.057	1078.07
ENSG00000245532	NEAT1	lincRNA	Up	Up		122.446	465.492	784.582	175.178	662.699	1097.21
ENSG00000129538	RNASE1	protein_coding	Up	Up		21.9228	219.901	357.439	12.227	20.468	30.6883
ENSG00000140678	ITGAX	protein_coding	Up	Up		15.79	92.1942	142.367	12.3284	19.0778	54.1517
ENSG00000161921	CXCL16	protein_coding	Up	Up		2.34773	23.6564	56.6799	2.26201	6.11167	8.42436
ENSG00000172232	AZU1	protein_coding	Up	Up		134.085	487.488	1835.42	307.114	1776.59	2272.13
ENSG00000197561	ELANE	protein_coding	Up	Up		206.657	564.872	2368.49	920.085	5596.19	6318.07
ENSG00000197766	CFD	protein_coding	Up	Up		17.1935	66.3021	111.565	28.3162	82.436	92.9313
ENSG00000197405	C5AR1	protein_coding	Up	Up		4.71496	24.8268	65.8469	4.68442	8.96909	30.5648
ENSG00000101425	BPI	protein_coding	Up	Up		1.21758	5.685	67.9203	7.48548	153.657	624.197
ENSG00000100292	HMOX1	protein_coding	Up	Up		17.2206	101.245	166.912	12.3792	22.5265	25.0452
ENSG00000151012	SLC7A11	protein_coding	Up	Up		1.97131	5.08539	9.92363	2.42596	4.52333	5.44424
ENSG00000267519	CTD-3252C9.4	lincRNA	Up	Up		7.76264	19.2822	42.373	7.10107	18.4951	27.6076
ENSG00000184678	HIST2H2BE	protein_coding	Up	Up		1.08846	3.97198	6.03888	1.23263	4.91539	18.6127
ENSG00000105352	CEACAM4	protein_coding	Up	Up		6.85706	18.2488	34.2399	25.156	72.9309	95.3728
ENSG00000185950	IRS2	protein_coding	Up	Up		1.43588	3.19416	5.36743	2.73055	10.0646	13.916
ENSG00000105223	PLD3	protein_coding	Up	Up		70.729	418.131	608.346	75.0276	170.051	190.206
ENSG00000211459	MT-RNR1	Mt_rRNA	Up	Up		470.778	908.961	1535.53	513.614	628.705	981.498
ENSG00000129467	ADCY4	protein_coding	Up	Up		1.54253	4.90715	5.66299	1.56153	5.02163	9.7889
ENSG00000197555	SIPA1L1	protein_coding	Up	Up		4.79021	9.25834	18.5557	3.58528	5.52748	7.19468
ENSG00000113369	ARRDC3	protein_coding	Up	Up		2.69603	11.0849	13.0892	1.97479	7.38495	7.43906
ENSG00000242861	RP11-285F7.2	antisense	Up	Up		1.12407	1.5422	4.73649	3.11604	3.06006	2.99616
ENSG00000172594	SMPDL3A	protein_coding	Up	Up		2.56672	5.30769	8.01778	2.13924	5.1037	17.166
ENSG00000118985	ELL2	protein_coding	Up	Up		3.41087	5.63241	11.8538	3.29972	6.59405	14.9098
ENSG00000184557	SOCS3	protein_coding	Up	Up		6.38924	10.8774	20.8015	9.45174	26.7232	34.0306
ENSG00000133246	PRAM1	protein_coding	Up	Up		52.9858	87.7729	126.246	65.1182	157.103	262.564
ENSG00000127415	IDUA	protein_coding	Up	Up		2.97659	10.0345	10.6069	4.7409	5.8178	8.87081
ENSG00000163993	S100P	protein_coding	Up	Up		3.30118	3.86559	22.3811	5.56666	75.9192	170.435
ENSG00000146373	RNF217	protein_coding	Up	Up		2.53787	5.24428	5.67494	3.50839	4.75708	14.7457
ENSG00000174501	ANKRD36C	protein_coding	Up	Up		2.45458	4.90681	8.28526	2.8677	6.93563	7.87438
ENSG00000133805	AMPD3	protein_coding	Up	Up		8.13494	12.6001	19.1669	10.7634	28.9432	80.0317
ENSG00000197506	SLC28A3	protein_coding	Up	Up		1.58992	3.22025	6.36595	4.48447	15.0208	19.0566
ENSG00000143669	LYST	protein_coding	Up	Up		14.9407	26.1989	32.5111	17.0286	48.0233	59.1385
ENSG00000187116	LILRA5	protein_coding	Up	Up		4.71194	6.79846	22.3736	2.03091	5.80825	48.7307
ENSG00000050767	COL23A1	protein_coding	Up	Up		4.07994	5.80187	14.0968	4.68375	14.2376	24.0246
ENSG00000172236	TPSAB1	protein_coding	Up	Up		9.04261	14.5253	39.082	8.4177	13.8418	24.2404
ENSG00000204634	TBC1D8	protein_coding	Up	Up		5.15479	6.44829	10.6351	4.26855	8.62426	18.7562
ENSG00000278600	RP11-81A1.6	sense_intronic	Up	Up		2.32384	3.42404	6.82199	2.11039	4.44868	11.2184
ENSG00000183621	ZNF438	protein_coding	Up	Up		4.82129	6.32552	10.0291	7.19115	15.2265	19.9268
ENSG00000221817	PPP3CB-AS1	processed_transcript	Up	Up		4.06662	5.66345	8.13201	4.8901	6.50158	6.14852
ENSG00000163393	SLC22A15	protein_coding	Up	Up		6.6441	10.573	17.2708	10.934	23.6484	29.1338
ENSG00000186431	FCAR	protein_coding	Up	Up		2.44844	2.95547	8.40912	2.93353	20.4693	73.2924
ENSG00000235027	AC068580.6	antisense	Up	Up		3.19687	8.95146	10.2487	3.69595	4.51554	17.0718
ENSG00000274536	RP6-159A1.4	antisense	Up	Up		64.0073	87.6419	185.399	80.7042	203.825	478.384
ENSG00000124406	ATP8A1	protein_coding	Up	Up		4.5667	6.08955	10.5846	5.44196	21.3716	29.3486
ENSG00000259642	ST20-AS1	antisense	Up	Up		1.7822	2.45028	3.7181	1.9652	3.46595	5.97457
ENSG00000235016	SEMA3F-AS1	antisense	Up	Up		3.33397	4.38899	4.57846	3.24697	3.63324	4.37139
ENSG00000095917	TPSD1	protein_coding	Up	Up		3.03504	4.20876	11.6942	3.3296	4.38861	9.81038
ENSG00000112773	FAM46A	protein_coding	Up	Up		15.7951	21.8364	35.7942	26.9924	53.7835	61.2435
ENSG00000239636	RP4-728D4.2	antisense	Up	Up		4.22078	5.69861	9.86999	5.14664	10.823	21.5949
ENSG00000126709	IFI6	protein_coding	Up	Up		8.38851	27.4953	39.9171	8.53445	17.2936	20.2134
ENSG00000271895	RP4-635E18.8	antisense	Up	Up		4.02425	9.55348	13.8762	5.00133	8.43729	4.77836
ENSG00000229512	AC068580.5	sense_intronic	Up	Up		2.36394	7.27242	10.5105	3.61744	1.85342	21.6051
ENSG00000179862	CITED4	protein_coding	Up	Up		6.57504	8.87869	19.2911	7.41594	17.9267	30.6585
ENSG00000173334	TRIB1	protein_coding	Up	Up		2.16855	5.85633	8.76931	1.81692	2.71428	3.62142
ENSG00000180061	TMEM150B	protein_coding	Up	Up		2.48543	2.63047	4.64296	1.32419	2.22765	1.64672
ENSG00000187837	HIST1H1C	protein_coding	Up	Up		5.82789	7.40065	15.9105	4.74557	9.98382	21.8711
ENSG00000086548	CEACAM6	protein_coding	Up	Up		1.86837	2.77566	21.8446	6.21662	76.6994	163.771
ENSG00000162078	ZG16B	protein_coding	Up	Up		2.61936	3.81001	5.83098	2.55194	6.63819	8.83755
ENSG00000179104	TMTC2	protein_coding	Up	Up		1.68105	2.98915	3.69086	1.45513	2.1773	3.89002
ENSG00000270956	RP11-65L3.4	antisense	Up	Up		1.16615	2.65742	4.30428	2.85208	9.32105	14.2615
ENSG00000077984	CST7	protein_coding	Up	Up		87.8627	115.303	305.176	446.731	1833.92	2045
ENSG00000177406	RP11-218M22.1	antisense	Up	Up		1.65375	2.97754	4.33485	1.52662	2.45424	7.46019
ENSG00000149927	DOC2A	protein_coding	Up	Up		2.26433	2.37226	3.03465	1.94773	2.07092	2.42097
ENSG00000197253	TPSB2	protein_coding	Up	Up		22.0102	27.9262	67.843	31.8887	32.3003	43.9472
ENSG00000135636	DYSF	protein_coding	Up	Up		1.12228	1.78918	2.45839	5.21226	23.8651	66.8244
ENSG00000248445	SEMA6A-AS1	antisense	Up	Up		3.03667	1.89903	3.82156	1.71505	2.88257	4.96063
ENSG00000085514	PILRA	protein_coding	Up	Up		4.91525	59.0722	88.9497	3.84351	20.2717	25.4593
ENSG00000257027	RP11-705C15.3	sense_intronic	Up	Up		1.4128	2.43752	3.39708	1.16688	1.73196	2.22107
ENSG00000228492	RAB11FIP1P1	processed_pseudogene	Up	Up		3.50333	4.75283	6.11531	3.27496	4.0101	4.73213
ENSG00000258461	RP11-164J13.1	processed_transcript	Up	Up		1.5074	5.05014	5.121	2.17573	5.75584	8.6156
ENSG00000164442	CITED2	protein_coding	Up	Up		58.4822	68.3371	126.362	78.1441	149.208	248.365
ENSG00000238164	RP3-395M20.8	antisense	Up	Up		1.37338	5.39511	5.46467	1.91667	2.76518	7.88717
ENSG00000070404	FSTL3	protein_coding	Up	Up		4.1511	5.22956	9.36797	3.9439	18.0758	41.4956
ENSG00000169252	ADRB2	protein_coding	Up	Up		1.46316	4.26782	5.62385	1.93718	4.53199	5.24229
ENSG00000120306	CYSTM1	protein_coding	Up	Up		5.45923	14.0894	21.6934	16.6692	92.4201	194.804
ENSG00000204136	GGTA1P	unitary_pseudogene	Up	Up		2.13411	14.8918	19.5018	2.22972	11.1313	20.2941
ENSG00000157514	TSC22D3	protein_coding	Up	Up		3.58217	32.6762	45.2385	5.7442	18.6746	29.3758
ENSG00000147408	CSGALNACT1	protein_coding	Up	Up		1.43925	3.12606	3.28345	1.32278	2.7094	4.881
ENSG00000129465	RIPK3	protein_coding	Up	Up		8.3391	14.648	17.0122	8.34058	11.3212	17.3591
ENSG00000117151	CTBS	protein_coding	Up	Up		7.46621	16.5216	20.2685	8.43507	13.5038	21.6141
ENSG00000134755	DSC2	protein_coding	Up	Up		1.34975	5.37556	7.52934	1.57413	5.02461	7.47819
ENSG00000181513	ACBD4	protein_coding	Up	Up		2.74652	6.59488	9.57058	4.09863	7.08293	7.15904
ENSG00000169495	HTRA4	protein_coding	Up	Up		1.51495	3.066	3.40441	3.12573	7.79659	9.85752
ENSG00000158769	F11R	protein_coding	Up	Up		13.1763	22.6264	22.9703	13.4531	22.3796	31.4279
ENSG00000117984	CTSD	protein_coding	Up	Up		407.475	1036.91	1218.35	412.209	449.456	936.793
ENSG00000139112	GABARAPL1	protein_coding	Up	Up		8.37143	26.2547	35.7936	9.46408	18.2529	20.4171
ENSG00000184897	H1FX	protein_coding	Up	Up		75.7289	127.954	151.809	69.2777	87.9986	116.189
ENSG00000197746	PSAP	protein_coding	Up	Up		268.013	1312.02	1695.03	276.319	461.9	569.321
ENSG00000071967	CYBRD1	protein_coding	Up	Up		10.1328	23.2474	27.5622	12.8462	19.9955	20.8272
ENSG00000124788	ATXN1	protein_coding	Up	Up		3.72495	5.6788	7.78709	2.62465	5.3864	9.79514
ENSG00000221869	CEBPD	protein_coding	Up	Up		18.9744	59.8979	76.9822	19.7779	51.3772	89.4988
ENSG00000168071	CCDC88B	protein_coding	Up	Up		16.1977	46.0181	67.967	14.9234	51.6367	112.811
ENSG00000251562	MALAT1	lincRNA	Up	Up		24.4621	45.7966	69.4261	30.896	65.2402	104.894
ENSG00000171860	C3AR1	protein_coding	Up	Up		10.3394	29.8388	37.068	8.78412	10.9944	27.4095
ENSG00000188811	NHLRC3	protein_coding	Up	Up		15.1265	27.8288	36.0919	16.4702	30.36	36.9048
ENSG00000139832	RAB20	protein_coding	Up	Up		6.01826	23.2123	28.6099	8.50734	15.3361	20.984
ENSG00000100644	HIF1A	protein_coding	Up	Up		36.452	60.4025	73.6666	33.0669	42.0876	52.1738
ENSG00000062716	VMP1	protein_coding	Up	Up		53.6879	107.735	123.371	67.3442	104.547	105.276
ENSG00000160888	IER2	protein_coding	Up	Up		17.0056	55.9663	70.4254	18.9947	48.5524	68.1315
ENSG00000118785	SPP1	protein_coding	Down	Down		1839.92	572.593	116.015	1478.18	87.5581	14.9399
ENSG00000134057	CCNB1	protein_coding	Down	Down		124.171	61.7599	42.9775	119.554	67.5341	51.8286
ENSG00000214110	LDHAP4	processed_pseudogene	Down	Down		6.6044	2.25497	1.00397	6.387	4.19188	2.48986
ENSG00000117399	CDC20	protein_coding	Down	Down		101.852	55.7137	34.085	82.4341	55.3814	46.5349
ENSG00000099194	SCD	protein_coding	Down	Down		47.9648	27.6186	18.7922	50.5271	40.4227	20.5722
ENSG00000134824	FADS2	protein_coding	Down	Down		106.326	54.2561	30.0278	114.446	80.6248	54.095
ENSG00000136960	ENPP2	protein_coding	Down	Down		13.6652	6.47379	4.50155	16.0144	9.11647	2.45175
ENSG00000140545	MFGE8	protein_coding	Down	Down		17.8446	7.13608	5.09487	21.8742	9.29582	4.18823
ENSG00000176014	TUBB6	protein_coding	Down	Down		53.6483	19.1851	14.6335	60.7665	28.5439	12.178
ENSG00000125841	NRSN2	protein_coding	Down	Down		5.01762	2.5121	1.75402	3.64647	1.24509	1.21609
ENSG00000164904	ALDH7A1	protein_coding	Down	Down		24.9808	15.6943	10.0438	21.0225	5.33723	3.39979
ENSG00000142798	HSPG2	protein_coding	Down	Down		10.2456	7.79055	6.81302	13.1618	4.84734	2.96852
ENSG00000065911	MTHFD2	protein_coding	Down	Down		91.4914	56.3167	43.1374	79.5171	56.5525	32.539
ENSG00000186281	GPAT2	protein_coding	Down	Down		3.95375	2.30226	1.02614	2.7565	2.52441	1.09834
ENSG00000163923	RPL39L	protein_coding	Down	Down		24.2033	15.9425	10.5874	19.2627	8.5346	4.77515
ENSG00000143995	MEIS1	protein_coding	Down	Down		7.50506	2.72245	1.88474	8.23246	2.36935	1.4645
ENSG00000224861	YBX1P1	processed_pseudogene	Down	Down		28.0287	15.3695	10.8368	33.1634	19.1111	11.7097
ENSG00000235272	FAM103A2P	processed_pseudogene	Down	Down		9.7824	5.21919	4.21821	12.4991	8.02932	6.61102
ENSG00000151967	SCHIP1	protein_coding	Down	Down		5.13685	1.69624	1.40769	3.70267	3.59312	2.29507
ENSG00000138119	MYOF	protein_coding	Down	Down		8.46117	5.98316	4.50497	6.06046	1.67507	1.28258
ENSG00000197472	ZNF695	protein_coding	Down	Down		4.11498	1.6824	2.22923	2.46593	2.39605	1.04386
ENSG00000205871	RPS3AP47	processed_pseudogene	Down	Down		15.0065	11.2931	7.02916	21.7554	16.7941	9.20496
ENSG00000152556	PFKM	protein_coding	Down	Down		21.2688	13.8981	9.08923	14.3182	7.55756	4.85544
ENSG00000128602	SMO	protein_coding	Down	Down		3.39938	1.8312	1.01165	3.17289	1.23495	1.22278
ENSG00000120053	GOT1	protein_coding	Down	Down		18.6985	10.7211	8.42009	16.318	10.7607	7.61205
ENSG00000234171	RNASEH1-AS1	antisense	Down	Down		7.29776	2.33138	1.91304	7.78926	3.25088	2.7124
ENSG00000224831	RP11-651P23.4	processed_pseudogene	Down	Down		3.46194	3.12814	1.72939	4.93626	2.35977	2.29411
ENSG00000067445	TRO	protein_coding	Down	Down		4.50302	1.37992	1.2687	4.57001	1.19079	1.03802
ENSG00000160293	VAV2	protein_coding	Down	Down		5.66535	4.68915	3.05791	4.12571	1.68658	1.3458
ENSG00000007062	PROM1	protein_coding	Down	Down		16.8237	4.84348	4.08189	29.0407	11.6769	4.92345
ENSG00000121053	EPX	protein_coding	Down	Down		13.0883	4.35915	3.38009	34.3999	19.5837	8.06911
ENSG00000182481	KPNA2	protein_coding	Down	Down		161.655	82.225	61.243	136.381	87.4903	75.22
ENSG00000151376	ME3	protein_coding	Down	Down		6.32254	2.37403	2.08787	7.04773	3.25176	1.28315
ENSG00000116133	DHCR24	protein_coding	Down	Down		38.8167	12.4069	9.91386	50.013	43.0665	23.7681
ENSG00000167664	TMIGD2	protein_coding	Down	Down		7.45865	2.81016	2.94755	7.45267	4.09795	1.42677
ENSG00000255717	SNHG1	processed_transcript	Down	Down		213.502	169.922	120.042	189.155	163.479	85.6063
ENSG00000186193	SAPCD2	protein_coding	Down	Down		20.8809	7.39576	6.14051	17.0433	9.40771	8.8872
ENSG00000146733	PSPH	protein_coding	Down	Down		15.7485	9.08193	6.61592	14.1844	9.26067	3.28479
ENSG00000070785	EIF2B3	protein_coding	Down	Down		20.58	9.07999	7.75404	18.5411	12.9493	5.45276
ENSG00000123416	TUBA1B	protein_coding	Down	Down		1124.23	486.322	389.407	1080.52	705.733	602.499
ENSG00000166123	GPT2	protein_coding	Down	Down		18.4482	7.39446	5.4709	21.7828	10.3933	4.82727
ENSG00000196656	AC004057.1	transcribed_processed_pseudogene	Down	Down		127.02	70.1703	63.7604	144.228	103.168	62.9194
ENSG00000135919	SERPINE2	protein_coding	Down	Down		10.4874	3.01416	2.68385	9.50859	2.28685	1.39947
ENSG00000103356	EARS2	protein_coding	Down	Down		14.3921	6.52045	6.68225	8.81455	9.61337	3.0273
ENSG00000143256	PFDN2	protein_coding	Down	Down		111.114	59.2198	47.8297	101.171	64.2855	43.345
ENSG00000143515	ATP8B2	protein_coding	Down	Down		8.17478	4.22239	3.52822	7.59468	3.3342	1.46415
ENSG00000117450	PRDX1	protein_coding	Down	Down		388.176	200.403	191.277	327.908	137.679	76.7062
ENSG00000143621	ILF2	protein_coding	Down	Down		225.295	102.692	102.719	221.235	156.854	91.5637
ENSG00000091483	FH	protein_coding	Down	Down		79.4965	36.8332	36.0262	71.537	49.513	30.9904
ENSG00000168268	NT5DC2	protein_coding	Down	Down		141.291	82.9805	75.6598	130.997	55.518	29.6604
ENSG00000175166	PSMD2	protein_coding	Down	Down		189.658	91.8823	87.428	174.321	113.429	95.255
ENSG00000213585	VDAC1	protein_coding	Down	Down		180.732	83.5262	82.3928	165.541	92.8195	50.6057
ENSG00000196230	TUBB	protein_coding	Down	Down		692.351	331.329	289.806	628.182	422.502	364.526
ENSG00000075618	FSCN1	protein_coding	Down	Down		58.6931	28.3826	24.5533	47.8553	18.7492	8.40927
ENSG00000086061	DNAJA1	protein_coding	Down	Down		117.646	49.0373	44.5942	105.416	64.1946	43.0874
ENSG00000095319	NUP188	protein_coding	Down	Down		34.7602	17.3082	13.8104	34.509	24.1502	21.773
ENSG00000165802	NSMF	protein_coding	Down	Down		40.5122	18.391	17.1607	28.2775	13.3932	5.88055
ENSG00000107719	PALD1	protein_coding	Down	Down		10.3403	4.61692	4.42956	8.07269	4.14897	3.04656
ENSG00000133816	MICAL2	protein_coding	Down	Down		11.2427	5.63691	4.92176	9.82762	4.20944	3.42694
ENSG00000134333	LDHA	protein_coding	Down	Down		1037.06	302.062	270.267	948.622	585.21	432.955
ENSG00000149136	SSRP1	protein_coding	Down	Down		157.656	59.2195	59.5105	137.146	84.6512	57.2973
ENSG00000110107	PRPF19	protein_coding	Down	Down		128.974	70.1736	66.8215	132.895	92.4955	61.2518
ENSG00000168005	C11orf84	protein_coding	Down	Down		27.2172	11.9452	9.76734	22.1689	9.88281	6.2482
ENSG00000111371	SLC38A1	protein_coding	Down	Down		23.3214	12.5997	9.0239	21.251	13.5828	13.7098
ENSG00000050405	LIMA1	protein_coding	Down	Down		12.692	7.82374	6.27056	12.8665	6.506	3.77348
ENSG00000174437	ATP2A2	protein_coding	Down	Down		80.3832	44.3569	39.6029	73.436	53.222	33.0047
ENSG00000108953	YWHAE	protein_coding	Down	Down		421.544	207.984	177.358	383.029	236.305	173.764
ENSG00000169710	FASN	protein_coding	Down	Down		67.4718	21.9142	22.0745	90.0834	67.1341	28.5132
ENSG00000196365	LONP1	protein_coding	Down	Down		62.6787	35.8371	30.9849	67.6988	50.6411	33.7054
ENSG00000130726	TRIM28	protein_coding	Down	Down		330.042	190.098	158.11	417.781	236.134	174.218
ENSG00000025772	TOMM34	protein_coding	Down	Down		30.658	14.7923	14.2599	27.1377	16.0646	12.5573
ENSG00000025434	NR1H3	protein_coding	Up	Down		7.1708	23.4539	40.9074	7.2453	6.00444	3.54151
ENSG00000123342	MMP19	protein_coding	Up	Down		3.56533	9.16868	13.0478	2.34176	3.19265	1.61572
ENSG00000130208	APOC1	protein_coding	Up	Down		42.2233	100.485	171.377	47.416	28.8212	10.4762
ENSG00000135047	CTSL	protein_coding	Up	Down		123.046	176.321	562.093	72.9528	37.6088	25.3999
ENSG00000072422	RHOBTB1	protein_coding	Up	Down		3.67429	4.95273	8.6444	4.11588	2.01124	1.05715
ENSG00000136371	MTHFS	protein_coding	Down	Up		17.2702	11.6865	13.6652	17.1138	14.3464	29.4447
ENSG00000162745	OLFML2B	protein_coding	Up	EE		4.15703	12.555	18.6289	2.20447	2.97997	2.0858
ENSG00000135931	ARMC9	protein_coding	Up	EE		3.31384	9.72849	22.1083	3.7667	3.57229	2.90524
ENSG00000082781	ITGB5	protein_coding	Up	EE		3.89403	10.4459	15.8159	1.95988	1.96798	2.71654
ENSG00000038945	MSR1	protein_coding	Up	EE		6.76614	31.8486	68.1806	5.57441	5.43729	4.22646
ENSG00000167996	FTH1	protein_coding	Up	EE		1303.26	4805.83	8530.91	1153.84	1419.06	1385.5
ENSG00000102575	ACP5	protein_coding	Up	EE		38.3892	119.681	271.438	49.594	33.6787	24.3066
ENSG00000164684	ZNF704	protein_coding	Up	EE		3.14977	4.64579	9.36019	1.91948	1.65966	2.24307
ENSG00000123095	BHLHE41	protein_coding	Up	EE		1.13894	4.05192	12.6353	2.93044	3.04497	2.37446
ENSG00000095794	CREM	protein_coding	Up	EE		9.53182	15.6255	26.3228	7.89085	7.35475	5.54347
ENSG00000170873	MTSS1	protein_coding	Up	EE		3.93117	7.92332	11.6729	3.92363	3.01929	4.70041
ENSG00000129757	CDKN1C	protein_coding	Up	EE		1.64278	5.87746	10.8562	1.50929	2.65746	2.41078
ENSG00000146070	PLA2G7	protein_coding	Up	EE		11.8932	35.8669	55.7234	11.0894	9.90727	8.01367
ENSG00000173482	PTPRM	protein_coding	Up	EE		3.14457	5.39043	6.55221	4.7602	3.56393	3.54562
ENSG00000110811	P3H3	protein_coding	Up	EE		1.15606	1.57732	2.55534	2.01429	1.35064	1.40988
ENSG00000128512	DOCK4	protein_coding	Up	EE		3.61757	5.48739	7.91093	1.62978	2.25895	2.31692
ENSG00000105699	LSR	protein_coding	Up	EE		1.07934	2.26123	9.1815	1.67908	1.45143	1.69685
ENSG00000151474	FRMD4A	protein_coding	Up	EE		2.85347	4.83582	6.95104	3.2324	2.26541	4.18236
ENSG00000154511	FAM69A	protein_coding	Up	EE		2.8849	2.85803	2.80466	2.5441	1.84351	2.22587
ENSG00000177706	FAM20C	protein_coding	Up	EE		12.5054	16.4485	45.6717	12.5517	8.3993	8.01306
ENSG00000109099	PMP22	protein_coding	Up	EE		11.3927	25.2516	35.9491	10.0329	7.8955	5.25626
ENSG00000106178	CCL24	protein_coding	Up	EE		1.59293	2.94217	29.451	1.94059	2.21899	1.05685
ENSG00000145431	PDGFC	protein_coding	Up	EE		6.18286	7.69445	12.6375	5.57661	4.03149	4.15479
ENSG00000178789	CD300LB	protein_coding	Up	EE		3.12296	9.39599	14.331	2.48171	2.50495	3.40783
ENSG00000100336	APOL4	protein_coding	Up	EE		2.24517	2.90467	4.23324	2.06333	1.21482	1.31912
ENSG00000099250	NRP1	protein_coding	Up	EE		9.99614	19.2206	29.61	6.83393	6.86214	5.04748
ENSG00000143353	LYPLAL1	protein_coding	Up	EE		11.5571	15.4502	27.6255	11.9115	13.7138	8.76941
ENSG00000239911	PRKAG2-AS1	antisense	Up	EE		2.11052	3.65163	4.44152	1.81074	3.23522	2.79992
ENSG00000189136	UBE2Q2P1	transcribed_unprocessed_pseudogene	Up	EE		1.59157	3.03175	3.891	2.3485	2.0251	1.71066
ENSG00000135951	TSGA10	protein_coding	Up	EE		4.17607	5.22289	4.25249	3.69112	5.08902	5.12265
ENSG00000263004	RP11-166P13.3	lincRNA	Up	EE		1.32857	2.23576	3.42103	2.86629	3.57792	3.76645
ENSG00000255182	CTD-2517M22.14	processed_transcript	Up	EE		2.12745	4.31357	3.79929	2.81339	3.35258	2.75731
ENSG00000178809	TRIM73	protein_coding	Up	EE		2.21352	3.614	5.26605	3.00895	2.33538	3.89811
ENSG00000124593	PRICKLE4	protein_coding	Up	EE		1.69959	2.87336	2.93954	2.40898	2.39453	3.07893
ENSG00000261067	RP11-264B17.3	processed_transcript	Up	EE		1.01608	1.83318	1.59151	1.26419	1.0121	1.56867
ENSG00000042317	SPATA7	protein_coding	Up	EE		1.92753	3.76655	6.36078	2.16247	2.17195	1.85487
ENSG00000232442	CTD-3184A7.4	antisense	Up	EE		6.10431	8.61527	12.5012	5.3169	8.63421	10.0886
ENSG00000220804	AC093642.5	transcribed_unprocessed_pseudogene	Up	EE		2.64393	5.29657	5.97431	3.19282	5.79207	4.81636
ENSG00000173275	ZNF449	protein_coding	Up	EE		1.63287	3.83784	5.20944	1.55905	2.00936	2.40959
ENSG00000129667	RHBDF2	protein_coding	Up	EE		7.07904	12.5798	20.1365	5.73671	8.091	11.7248
ENSG00000186594	MIR22HG	lincRNA	Up	EE		2.45594	3.01099	4.93149	2.0174	2.82269	3.75431
ENSG00000099282	TSPAN15	protein_coding	Up	EE		5.10645	10.3636	12.9144	4.52801	4.05432	4.90328
ENSG00000235706	DICER1-AS1	antisense	Up	EE		1.36261	3.62242	4.91822	1.9792	1.93118	3.28153
ENSG00000256043	CTSO	protein_coding	Up	EE		2.72067	5.99497	8.14824	2.36369	2.96127	2.89543
ENSG00000189223	PAX8-AS1	processed_transcript	Up	EE		6.05721	7.0165	7.84124	4.58573	3.80705	5.36725
ENSG00000179979	CRIPAK	protein_coding	Up	EE		1.40949	2.79043	3.72031	1.91832	2.14023	2.73705
ENSG00000076351	SLC46A1	protein_coding	Up	EE		3.27964	6.35359	7.10387	1.91383	1.17145	2.08059
ENSG00000196436	NPIPB15	protein_coding	Up	EE		3.44974	6.94144	8.68273	5.15089	5.34923	6.66514
ENSG00000077585	GPR137B	protein_coding	Up	EE		3.1812	11.0279	14.1004	2.9962	3.5408	2.47895
ENSG00000134028	ADAMDEC1	protein_coding	Up	EE		16.8559	42.0832	55.2	18.0678	22.5726	18.326
ENSG00000124098	FAM210B	protein_coding	Up	EE		4.26928	6.90794	9.19824	4.72849	5.09615	5.21468
ENSG00000260563	RP13-516M14.1	lincRNA	Up	EE		2.28296	5.51946	6.57123	4.53596	4.99648	6.14879
ENSG00000178104	PDE4DIP	protein_coding	Up	EE		12.5703	25.2132	46.068	11.8376	10.8752	9.921
ENSG00000171729	TMEM51	protein_coding	Up	EE		4.09035	9.33323	12.0362	6.08927	3.71356	3.07284
ENSG00000131781	FMO5	protein_coding	Up	EE		1.54916	4.95345	4.9229	2.05462	3.09406	2.19279
ENSG00000276724	RP11-1000B6.7	sense_intronic	Up	EE		2.58613	7.19715	8.62362	3.31577	5.57182	5.82259
ENSG00000163590	PPM1L	protein_coding	Up	EE		1.41106	2.07312	2.63861	1.16876	2.29579	1.8849
ENSG00000188060	RAB42	protein_coding	Up	EE		3.62776	15.5424	20.8963	4.9853	5.61186	3.76781
ENSG00000253982	CTD-2336O2.1	antisense	Up	EE		7.96778	17.4018	21.7632	6.10642	7.28631	9.02275
ENSG00000244242	IFITM10	protein_coding	Up	EE		1.28084	5.58374	5.6689	1.41241	1.04347	1.02562
ENSG00000182372	CLN8	protein_coding	Up	EE		6.08073	6.90477	9.5472	8.30865	8.67454	4.20885
ENSG00000153071	DAB2	protein_coding	Up	EE		11.8715	29.9227	35.7345	10.2144	8.10157	7.38946
ENSG00000137491	SLCO2B1	protein_coding	Up	EE		7.15259	33.9816	40.3546	6.01331	4.96625	3.72058
ENSG00000010278	CD9	protein_coding	Up	EE		22.582	168.868	215.323	23.5005	26.0828	23.4591
ENSG00000161929	SCIMP	protein_coding	Up	EE		5.1084	17.057	19.4034	3.83073	4.68333	3.43917
ENSG00000166851	PLK1	protein_coding	Down	EE		77.9038	41.7962	27.2411	63.2451	41.9049	43.9827
ENSG00000169679	BUB1	protein_coding	Down	EE		41.2693	22.628	14.8515	39.8512	28.079	24.3469
ENSG00000100162	CENPM	protein_coding	Down	EE		54.0688	29.7699	20.2942	52.5487	38.9804	32.6632
ENSG00000108106	UBE2S	protein_coding	Down	EE		88.5625	46.8979	35.1694	61.8108	53.2858	66.7083
ENSG00000162063	CCNF	protein_coding	Down	EE		16.9217	9.98592	6.5536	15.3962	10.6055	12.9836
ENSG00000134690	CDCA8	protein_coding	Down	EE		39.3622	23.1161	15.6976	33.8526	25.9078	22.133
ENSG00000128944	KNSTRN	protein_coding	Down	EE		49.0016	23.4523	16.0047	36.2129	23.346	21.3529
ENSG00000149503	INCENP	protein_coding	Down	EE		44.7711	24.8269	17.1089	34.4219	26.3784	33.491
ENSG00000087586	AURKA	protein_coding	Down	EE		42.7447	24.1642	14.9199	36.3033	23.7583	25.3527
ENSG00000090889	KIF4A	protein_coding	Down	EE		15.4267	9.07083	6.34078	13.6658	9.74781	11.1419
ENSG00000126787	DLGAP5	protein_coding	Down	EE		29.0273	16.465	11.6545	22.9108	15.824	19.5048
ENSG00000175063	UBE2C	protein_coding	Down	EE		167.161	102.488	69.8693	131.433	88.3636	85.1255
ENSG00000184661	CDCA2	protein_coding	Down	EE		11.9043	6.54119	4.51639	8.66573	5.55729	6.10787
ENSG00000137804	NUSAP1	protein_coding	Down	EE		137.756	85.3861	51.8629	131.837	108.635	128.332
ENSG00000100490	CDKL1	protein_coding	Down	EE		3.63521	1.6188	1.37033	1.57985	3.5401	5.07087
ENSG00000237649	KIFC1	protein_coding	Down	EE		45.4265	32.2229	18.5579	40.6218	30.037	39.0459
ENSG00000109805	NCAPG	protein_coding	Down	EE		28.4019	15.0826	12.4409	23.5508	19.1047	17.0925
ENSG00000137807	KIF23	protein_coding	Down	EE		32.5888	18.9784	12.4364	27.6169	18.2891	21.7292
ENSG00000186185	KIF18B	protein_coding	Down	EE		25.7988	16.7841	10.6477	21.8334	15.5274	17.5665
ENSG00000274012	Metazoa_SRP	misc_RNA	Down	EE		2645.11	168.804	151.412	499.584	87.6118	215.09
ENSG00000236498	AC107081.5	antisense	Down	EE		7.95121	7.40806	6.25114	8.36214	5.62809	4.64091
ENSG00000138180	CEP55	protein_coding	Down	EE		22.1022	12.1483	8.70959	17.0115	12.9509	16.3087
ENSG00000108932	SLC16A6	protein_coding	Down	EE		7.02579	4.38703	2.85926	4.65596	2.84243	2.35434
ENSG00000272540	XXbac-BPG252P9.9	antisense	Down	EE		665.833	292.563	208.909	625.234	361.048	315.622
ENSG00000079150	FKBP7	protein_coding	Down	EE		12.0221	6.3509	5.38572	14.5679	9.66657	5.58504
ENSG00000156970	BUB1B	protein_coding	Down	EE		51.8174	23.2441	21.1086	48.4575	33.8379	32.476
ENSG00000157456	CCNB2	protein_coding	Down	EE		67.7406	46.7127	32.4167	58.6943	42.2537	39.7629
ENSG00000116711	PLA2G4A	protein_coding	Down	EE		8.83177	6.04816	3.90191	8.18805	6.2644	4.95024
ENSG00000123485	HJURP	protein_coding	Down	EE		30.1414	21.3264	13.5217	28.4575	18.7095	28.0076
ENSG00000198901	PRC1	protein_coding	Down	EE		75.3576	60.9541	40.6085	70.0219	56.3814	77.9686
ENSG00000142945	KIF2C	protein_coding	Down	EE		38.8624	25.6232	15.1946	34.9352	25.9535	29.2941
ENSG00000118193	KIF14	protein_coding	Down	EE		9.52958	6.77171	4.71882	7.93303	6.55231	7.91026
ENSG00000111206	FOXM1	protein_coding	Down	EE		38.9227	25.1271	19.2735	37.3189	29.9484	33.0471
ENSG00000076382	SPAG5	protein_coding	Down	EE		52.1601	41.7199	27.9435	49.6901	44.9742	38.835
ENSG00000121621	KIF18A	protein_coding	Down	EE		6.95093	4.142	2.89636	8.15443	5.56778	5.30962
ENSG00000131747	TOP2A	protein_coding	Down	EE		93.5276	69.5134	47.0528	75.9467	63.2489	67.9621
ENSG00000188610	FAM72B	protein_coding	Down	EE		10.74	6.06047	3.58085	10.4409	6.79657	8.30224
ENSG00000135476	ESPL1	protein_coding	Down	EE		23.2887	19.0718	9.19159	22.2156	19.2387	23.4915
ENSG00000100271	TTLL1	protein_coding	Down	EE		5.36582	4.18654	2.70663	5.87258	4.53367	2.91415
ENSG00000083720	OXCT1	protein_coding	Down	EE		27.1696	10.4432	8.13135	23.2523	19.4866	12.0454
ENSG00000088325	TPX2	protein_coding	Down	EE		57.1466	30.952	23.3389	50.1768	37.0846	40.7491
ENSG00000104689	TNFRSF10A	protein_coding	Down	EE		5.10244	2.27648	1.93217	4.86091	4.08924	4.71112
ENSG00000134594	RAB33A	protein_coding	Down	EE		6.03185	4.89176	3.25435	6.77903	4.70504	3.64145
ENSG00000228217	PNRC2P1	processed_pseudogene	Down	EE		5.03676	2.45284	2.01784	7.01348	4.31902	3.87421
ENSG00000010292	NCAPD2	protein_coding	Down	EE		76.7961	61.6638	39.8348	72.1632	54.965	66.7403
ENSG00000089685	BIRC5	protein_coding	Down	EE		61.8869	30.7755	21.3481	55.5846	38.4848	39.0923
ENSG00000149485	FADS1	protein_coding	Down	EE		40.4001	34.178	19.0333	44.8357	42.3171	33.2962
ENSG00000182199	SHMT2	protein_coding	Down	EE		151.443	113.571	74.3491	159.545	103.101	70.7533
ENSG00000164611	PTTG1	protein_coding	Down	EE		105.369	89.9934	61.0723	94.8187	75.6881	84.2719
ENSG00000112984	KIF20A	protein_coding	Down	EE		27.3414	23.9892	12.1473	28.603	24.0808	24.5217
ENSG00000181789	COPG1	protein_coding	Down	EE		79.2333	67.5944	41.9771	79.0351	72.0289	45.4147
ENSG00000186076	RP11-887P2.3	processed_pseudogene	Down	EE		26.9998	15.525	11.3925	32.0239	20.3669	16.0174
ENSG00000240087	RPSAP12	processed_pseudogene	Down	EE		70.9901	61.3874	39.6048	79.878	57.4634	39.8266
ENSG00000130164	LDLR	protein_coding	Down	EE		11.9794	9.51424	8.27081	13.8879	15.8367	15.0836
ENSG00000171241	SHCBP1	protein_coding	Down	EE		27.226	14.4237	11.4487	26.7006	17.5985	19.9152
ENSG00000102384	CENPI	protein_coding	Down	EE		6.58324	2.7065	2.63365	6.63912	4.56234	5.06135
ENSG00000123473	STIL	protein_coding	Down	EE		10.4375	4.80331	4.08411	8.45927	6.38191	5.82835
ENSG00000148835	TAF5	protein_coding	Down	EE		6.99871	3.80424	3.17874	5.67333	4.23239	3.77624
ENSG00000140854	KATNB1	protein_coding	Down	EE		22.713	11.977	10.3414	30.2574	18.0873	12.9826
ENSG00000105281	SLC1A5	protein_coding	Down	EE		71.3306	38.3365	30.5833	60.4549	46.0643	28.9585
ENSG00000167553	TUBA1C	protein_coding	Down	EE		306.803	136.58	121.417	279.034	179.182	135.527
ENSG00000085999	RAD54L	protein_coding	Down	EE		18.3332	7.75903	10.2798	20.1158	13.4912	12.5193
ENSG00000146143	PRIM2	protein_coding	Down	EE		15.7694	8.83499	8.01276	14.0693	11.6694	7.87373
ENSG00000113161	HMGCR	protein_coding	Down	EE		29.9342	20.6324	14.9932	35.1065	27.3725	23.7147
ENSG00000171320	ESCO2	protein_coding	Down	EE		17.592	8.15457	4.4643	14.8426	7.37709	9.92305
ENSG00000133027	PEMT	protein_coding	Down	EE		22.7145	11.3054	9.12014	18.2004	12.9765	9.30162
ENSG00000170312	CDK1	protein_coding	Down	EE		77.2254	42.9255	35.4274	61.2208	44.7565	53.9253
ENSG00000140534	TICRR	protein_coding	Down	EE		10.4838	5.31893	4.21541	10.9546	7.49499	7.63472
ENSG00000100401	RANGAP1	protein_coding	Down	EE		79.6996	42.0027	33.8126	76.2653	57.9466	41.7608
ENSG00000140403	DNAJA4	protein_coding	Down	EE		10.2106	4.64959	5.01847	8.20233	7.67528	5.97455
ENSG00000186871	ERCC6L	protein_coding	Down	EE		4.96103	1.93593	1.79455	4.05965	2.95988	3.53326
ENSG00000145386	CCNA2	protein_coding	Down	EE		53.0152	23.5262	21.2758	46.5232	37.6083	39.2103
ENSG00000204220	PFDN6	protein_coding	Down	EE		95.6226	47.124	45.7202	74.4982	76.1839	50.5413
ENSG00000179091	CYC1	protein_coding	Down	EE		133.53	76.5661	62.8848	120.575	84.7148	62.2239
ENSG00000116830	TTF2	protein_coding	Down	EE		35.6706	17.207	12.0301	31.4868	16.8688	23.503
ENSG00000144136	SLC20A1	protein_coding	Down	EE		41.8557	19.1844	19.1753	35.4279	24.6521	29.1258
ENSG00000119013	NDUFB3	protein_coding	Down	EE		116.298	57.453	55.3563	100.058	86.8924	63.0058
ENSG00000115687	PASK	protein_coding	Down	EE		16.8842	9.96446	8.04287	17.7667	11.5142	11.3425
ENSG00000113368	LMNB1	protein_coding	Down	EE		230.837	109.824	102.124	207.089	151.432	146.809
ENSG00000106554	CHCHD3	protein_coding	Down	EE		53.3687	27.0697	25.0883	51.4333	39.0337	26.2227
ENSG00000106462	EZH2	protein_coding	Down	EE		42.9648	23.4227	21.9469	38.9598	29.1727	33.964
ENSG00000146918	NCAPG2	protein_coding	Down	EE		37.7226	20.3645	20.4937	40.1147	29.3646	31.434
ENSG00000123975	CKS2	protein_coding	Down	EE		236.915	94.1207	92.0118	228.196	163.689	118.096
ENSG00000138160	KIF11	protein_coding	Down	EE		30.6693	16.8556	15.7427	27.3847	21.3089	25.9279
ENSG00000109919	MTCH2	protein_coding	Down	EE		132.723	73.676	58.58	115.938	92.6104	62.4349
ENSG00000030066	NUP160	protein_coding	Down	EE		26.9204	14.7119	13.7186	28.094	20.234	14.724
ENSG00000134809	TIMM10	protein_coding	Down	EE		108.38	50.9739	48.1278	88.873	74.8742	52.4075
ENSG00000151503	NCAPD3	protein_coding	Down	EE		39.937	21.5219	20.682	36.7167	37.6408	32.025
ENSG00000111602	TIMELESS	protein_coding	Down	EE		30.6797	17.6648	16.8129	32.0761	25.0385	23.3657
ENSG00000165480	SKA3	protein_coding	Down	EE		20.8431	7.6013	7.4218	22.0475	12.2728	9.70723
ENSG00000170779	CDCA4	protein_coding	Down	EE		28.0153	14.5168	14.9109	23.6088	18.8234	18.4556
ENSG00000103512	NOMO1	protein_coding	Down	EE		29.1774	16.0571	16.1395	35.7111	29.8714	18.6119
ENSG00000065427	KARS	protein_coding	Down	EE		105.894	59.2153	59.0055	103.814	75.6049	49.5351
ENSG00000103257	SLC7A5	protein_coding	Down	EE		52.6514	15.7257	13.7678	46.9492	32.1138	22.7852
ENSG00000174231	PRPF8	protein_coding	Down	EE		102.756	63.623	56.4722	105.273	78.0003	58.8061
ENSG00000129235	TXNDC17	protein_coding	Down	EE		148.613	75.2388	70.4767	113.822	90.7102	82.7771
ENSG00000131473	ACLY	protein_coding	Down	EE		65.4774	34.4797	30.4329	68.9894	49.0643	36.9303
ENSG00000167900	TK1	protein_coding	Down	EE		96.2459	50.0538	43.9113	111.325	73.1877	76.2354
ENSG00000130816	DNMT1	protein_coding	Down	EE		129.293	87.0066	72.3988	135.366	104.787	91.843
ENSG00000129351	ILF3	protein_coding	Down	EE		172.577	92.2224	94.439	170.936	123.752	108.451
ENSG00000105011	ASF1B	protein_coding	Down	EE		56.0446	28.1025	23.4514	55.2087	38.156	49.8469
ENSG00000123136	DDX39A	protein_coding	Down	EE		160.872	92.2937	90.5477	162.334	119.961	104.888
ENSG00000105063	PPP6R1	protein_coding	Down	EE		109.277	62.9828	61.5088	114.766	85.9083	79.6318
ENSG00000101182	PSMA7	protein_coding	Down	EE		289.642	151.035	149.228	254.749	199.622	172.464
ENSG00000239900	ADSL	protein_coding	Down	EE		86.0822	45.364	46.1262	82.7686	54.9551	42.6186
ENSG00000184983	NDUFA6	protein_coding	Down	EE		82.8163	41.3656	41.039	71.9484	55.3622	38.5298
ENSG00000147155	EBP	protein_coding	Down	EE		96.5574	47.722	44.8511	102.987	99.0202	74.7052
ENSG00000072501	SMC1A	protein_coding	Down	EE		69.4851	30.6059	27.7831	85.1102	64.3205	52.8859
ENSG00000131174	COX7B	protein_coding	Down	EE		161.506	92.7066	68.3813	170.561	109.876	83.6177
ENSG00000102144	PGK1	protein_coding	Down	EE		380.207	201.603	197.305	337.592	273.006	257.105
ENSG00000241860	RP11-34P13.13	processed_transcript	EE	Up		3.88844	7.03456	7.653	6.71481	11.9052	27.6986
ENSG00000049239	H6PD	protein_coding	EE	Up		6.35742	7.17966	8.33089	7.50942	13.1084	23.4242
ENSG00000177674	AGTRAP	protein_coding	EE	Up		37.7172	54.5731	61.7864	45.3502	76.7634	125.844
ENSG00000000938	FGR	protein_coding	EE	Up		30.5664	33.0972	42.1412	25.1509	40.3913	157.436
ENSG00000163220	S100A9	protein_coding	EE	Up		1567.82	1397.33	1278.59	1084.31	4083.1	18757.6
ENSG00000143546	S100A8	protein_coding	EE	Up		611.252	544.352	710.138	371.882	3118.45	16253
ENSG00000115828	QPCT	protein_coding	EE	Up		4.74068	4.02314	4.11252	2.70969	7.6122	44.2793
ENSG00000059728	MXD1	protein_coding	EE	Up		6.2808	9.24985	8.85674	5.48553	19.2449	41.3077
ENSG00000163162	RNF149	protein_coding	EE	Up		11.1568	16.63	18.605	12.4116	21.5592	45.336
ENSG00000115271	GCA	protein_coding	EE	Up		38.9839	46.399	52.6952	60.1024	187.464	412.749
ENSG00000160796	NBEAL2	protein_coding	EE	Up		35.8322	46.3763	58.8645	48.6726	101.643	175.496
ENSG00000163754	GYG1	protein_coding	EE	Up		33.1606	30.1818	29.2355	37.3807	72.4399	124.722
ENSG00000163959	SLC51A	protein_coding	EE	Up		1.42859	2.67803	1.49502	3.80995	6.99015	18.9617
ENSG00000118564	FBXL5	protein_coding	EE	Up		32.2514	41.0679	38.306	28.5375	45.0527	86.2691
ENSG00000151726	ACSL1	protein_coding	EE	Up		23.8722	20.5664	28.3553	21.3482	39.3237	96.3459
ENSG00000132356	PRKAA1	protein_coding	EE	Up		26.1252	19.0355	24.6877	21.1018	40.9411	56.6684
ENSG00000170571	EMB	protein_coding	EE	Up		57.1581	55.845	72.0781	67.2318	114.687	200.44
ENSG00000173221	GLRX	protein_coding	EE	Up		94.0562	72.2403	64.4183	78.4157	104.98	185.773
ENSG00000146094	DOK3	protein_coding	EE	Up		44.2268	63.2044	60.9559	60.3294	99.704	172.266
ENSG00000124588	NQO2	protein_coding	EE	Up		33.7435	38.3478	49.4383	35.9609	54.3445	90.5177
ENSG00000105835	NAMPT	protein_coding	EE	Up		32.7298	24.8348	21.6513	34.8125	55.3843	168.57
ENSG00000258227	CLEC5A	protein_coding	EE	Up		29.2459	23.2134	23.691	31.0936	59.4395	98.4507
ENSG00000155099	TMEM55A	protein_coding	EE	Up		11.8794	13.2173	15.5094	8.13549	17.8214	48.0855
ENSG00000153317	ASAP1	protein_coding	EE	Up		11.3325	13.7705	15.9095	9.82765	19.6975	30.5275
ENSG00000122694	GLIPR2	protein_coding	EE	Up		16.1039	21.1504	24.3262	18.6651	44.5622	75.1001
ENSG00000148175	STOM	protein_coding	EE	Up		46.4343	49.1428	56.717	64.0469	128.42	253.798
ENSG00000197321	SVIL	protein_coding	EE	Up		2.88514	2.22082	4.92336	2.49441	8.42828	14.736
ENSG00000108219	TSPAN14	protein_coding	EE	Up		25.7342	38.392	33.1529	30.7129	50.4718	80.3163
ENSG00000110203	FOLR3	protein_coding	EE	Up		2.99642	4.25754	5.70962	2.81646	10.3036	81.3363
ENSG00000072110	ACTN1	protein_coding	EE	Up		47.2837	35.4034	50.4793	63.3792	115.359	207.18
ENSG00000140379	BCL2A1	protein_coding	EE	Up		14.2026	12.117	13.4691	13.0568	35.5744	103.523
ENSG00000198736	MSRB1	protein_coding	EE	Up		25.5225	20.6233	29.2302	30.9125	77.997	200.716
ENSG00000261971	MMP25-AS1	antisense	EE	Up		7.68369	8.1472	14.2914	6.33255	16.7323	41.077
ENSG00000197632	SERPINB2	protein_coding	EE	Up		8.09042	5.2255	7.53849	7.08571	13.551	35.9755
ENSG00000282508	LINC01002	processed_transcript	EE	Up		21.3616	25.0467	29.8126	26.3468	47.5159	96.8422
ENSG00000105501	SIGLEC5	protein_coding	EE	Up		2.72655	3.66018	2.65615	2.3621	7.01977	21.5319
ENSG00000171051	FPR1	protein_coding	EE	Up		14.0945	21.1469	14.039	12.349	26.4262	92.3164
ENSG00000101307	SIRPB1	protein_coding	EE	Up		17.8083	21.5997	16.7904	15.522	25.0191	51.5646
ENSG00000101474	APMAP	protein_coding	EE	Up		39.6382	51.9934	75.8131	47.1574	90.1976	196.636
ENSG00000100300	TSPO	protein_coding	EE	Up		132.972	185.834	185.541	126.752	275.091	498.76
ENSG00000160712	IL6R	protein_coding	EE	Up		27.262	38.1603	36.1099	22.278	35.9814	57.7285
ENSG00000180871	CXCR2	protein_coding	EE	Up		5.31503	2.31582	2.31224	5.22041	9.79104	17.0131
ENSG00000163412	EIF4E3	protein_coding	EE	Up		2.09568	2.70376	3.64454	4.22257	5.34524	16.5396
ENSG00000121552	CSTA	protein_coding	EE	Up		74.4891	102.538	89.5532	80.1507	186.891	295.526
ENSG00000164691	TAGAP	protein_coding	EE	Up		11.1321	14.1531	15.0811	8.00587	18.8664	31.7411
ENSG00000059804	SLC2A3	protein_coding	EE	Up		25.5867	31.0769	25.1862	23.3853	40.9717	109.578
ENSG00000132589	FLOT2	protein_coding	EE	Up		46.0633	45.6324	39.5358	64.3617	96.0242	170.808
ENSG00000076662	ICAM3	protein_coding	EE	Up		46.9218	39.7268	52.8976	48.9054	80.9489	164.942
ENSG00000100365	NCF4	protein_coding	EE	Up		131.173	179.069	216.601	147.758	224.49	418.914
ENSG00000142657	PGD	protein_coding	EE	Up		187.541	230.625	223.127	208.678	315.473	490.121
ENSG00000011198	ABHD5	protein_coding	EE	Up		6.91083	10.9088	11.679	6.83987	13.2789	25.3149
ENSG00000112697	TMEM30A	protein_coding	EE	Up		22.3734	30.2418	33.8267	24.6744	43.038	66.5367
ENSG00000085719	CPNE3	protein_coding	EE	Up		9.09102	13.3644	13.0703	10.0942	15.2877	34.1257
ENSG00000106780	MEGF9	protein_coding	EE	Up		7.50155	11.3196	11.5525	6.86456	10.6605	32.6883
ENSG00000140044	JDP2	protein_coding	EE	Up		15.5071	17.9636	15.8931	16.9906	25.9859	44.7389
ENSG00000104043	ATP8B4	protein_coding	EE	Up		28.9282	31.8773	45.8003	40.3405	67.4897	104.089
ENSG00000250575	RP4-669L17.8	unprocessed_pseudogene	EE	Up		1.94526	2.3652	2.09845	1.94981	5.21188	7.67915
ENSG00000144040	SFXN5	protein_coding	EE	Up		7.68793	7.28977	9.49301	6.46276	11.4099	22.4581
ENSG00000077238	IL4R	protein_coding	EE	Up		15.5052	24.6182	24.225	17.2658	25.422	58.9848
ENSG00000183696	UPP1	protein_coding	EE	Up		12.9077	9.81477	13.3518	8.36973	11.3525	24.6939
ENSG00000135049	AGTPBP1	protein_coding	EE	Up		14.8463	19.3436	19.6457	12.8249	19.4658	32.3794
ENSG00000062282	DGAT2	protein_coding	EE	Up		1.62331	1.69774	1.50019	1.03462	3.83258	13.813
ENSG00000135604	STX11	protein_coding	EE	Up		3.43334	4.87362	5.33715	3.97445	6.4555	14.3001
ENSG00000134242	PTPN22	protein_coding	EE	Up		10.0373	11.9928	13.6993	9.57297	19.4658	26.8335
ENSG00000175806	MSRA	protein_coding	EE	Up		13.9697	16.0647	14.8809	13.4775	20.2843	34.4215
ENSG00000166987	MBD6	protein_coding	EE	Up		14.8855	23.334	27.4706	20.0624	25.3159	44.5125
ENSG00000260528	FAM157C	lincRNA	EE	Up		1.63092	1.05347	2.75173	2.89243	5.28054	9.71344
ENSG00000228327	RP11-206L10.2	transcribed_unprocessed_pseudogene	EE	Up		3.40715	4.19219	4.44204	4.10242	5.83143	10.5098
ENSG00000213903	LTB4R	protein_coding	EE	Up		11.3935	15.7894	20.1648	11.2198	18.5811	54.6459
ENSG00000213918	DNASE1	protein_coding	EE	Up		6.37987	7.06371	5.33894	5.84437	9.68279	13.6804
ENSG00000129355	CDKN2D	protein_coding	EE	Up		11.4923	17.2991	15.322	11.4297	19.4343	56.2435
ENSG00000133318	RTN3	protein_coding	EE	Up		52.7139	65.043	63.5934	54.5423	84.6057	143.424
ENSG00000160685	ZBTB7B	protein_coding	EE	Up		28.1477	34.903	35.2786	23.143	37.141	64.3531
ENSG00000137312	FLOT1	protein_coding	EE	Up		57.241	66.2512	69.6985	50.9718	82.1346	124.65
ENSG00000069974	RAB27A	protein_coding	EE	Up		46.8721	34.3401	41.8786	53.5336	85.6908	127.328
ENSG00000112062	MAPK14	protein_coding	EE	Up		39.7224	37.2239	40.6284	47.5194	73.4672	105.514
ENSG00000230724	LINC01001	lincRNA	EE	Up		5.56936	5.42683	6.38263	8.73981	9.61205	18.0547
ENSG00000187808	SOWAHD	protein_coding	EE	Up		3.56865	3.74895	5.06026	3.82999	7.17918	11.532
ENSG00000149177	PTPRJ	protein_coding	EE	Up		10.7893	12.1951	11.3561	7.07879	10.707	23.3172
ENSG00000140853	NLRC5	protein_coding	EE	Up		17.1715	16.1424	14.7937	17.6603	22.0019	45.536
ENSG00000177628	GBA	protein_coding	EE	Up		50.555	62.0065	37.3167	57.4888	79.2517	147.668
ENSG00000112146	FBXO9	protein_coding	EE	Up		42.0435	48.6589	43.8727	44.5179	71.1002	104.143
ENSG00000160746	ANO10	protein_coding	EE	Up		9.33015	9.33164	12.8563	7.33186	15.3731	24.8046
ENSG00000248996	RP11-1334A24.6	antisense	EE	Up		7.27137	12.3708	9.75086	11.7797	15.7516	29.2502
ENSG00000130150	MOSPD2	protein_coding	EE	Up		7.31831	12.6056	12.8596	8.70381	12.4272	21.7125
ENSG00000152223	EPG5	protein_coding	EE	Up		6.92433	7.77153	7.68735	6.33874	9.31102	11.8864
ENSG00000265531	FCGR1C	unprocessed_pseudogene	EE	Up		1.83472	2.43556	2.04038	2.34507	5.66943	8.22312
ENSG00000008130	NADK	protein_coding	EE	Up		50.3997	71.8897	81.3733	51.0354	77.9567	132.194
ENSG00000144118	RALB	protein_coding	EE	Up		30.8747	37.7033	41.1513	41.2404	62.7902	89.9077
ENSG00000175463	TBC1D10C	protein_coding	EE	Up		18.5466	22.9647	29.5833	19.2226	25.9573	55.2711
ENSG00000142765	SYTL1	protein_coding	EE	Up		20.2206	19.0715	26.3038	19.8127	34.8036	56.5497
ENSG00000196352	CD55	protein_coding	EE	Up		17.5934	17.9794	17.6204	17.2671	25.6795	58.6418
ENSG00000101336	HCK	protein_coding	EE	Up		50.3139	77.313	63.3162	44.5648	61.286	114.813
ENSG00000172932	ANKRD13D	protein_coding	EE	Up		52.8533	76.7602	100.673	51.3997	127.811	175.86
ENSG00000155090	KLF10	protein_coding	EE	Up		11.9863	14.733	17.2909	9.43168	13.8943	20.5197
ENSG00000139178	C1RL	protein_coding	EE	Up		10.9245	14.814	17.0094	13.9872	24.5883	46.0709
ENSG00000196189	SEMA4A	protein_coding	EE	Up		28.9284	39.9476	33.9399	32.0529	38.7461	57.7643
ENSG00000068024	HDAC4	protein_coding	EE	Up		5.80436	4.40363	5.68015	6.55333	8.20606	8.75187
ENSG00000105339	DENND3	protein_coding	EE	Up		40.7513	53.4939	54.0621	54.9208	88.118	122.617
ENSG00000124731	TREM1	protein_coding	EE	Up		5.04492	1.984	3.46251	1.1124	2.2824	7.44968
ENSG00000122359	ANXA11	protein_coding	EE	Up		67.6693	102.776	104.327	81.6702	117.548	139.846
ENSG00000081320	STK17B	protein_coding	EE	Up		7.48299	10.3576	8.95176	6.21338	10.336	13.7197
ENSG00000181274	FRAT2	protein_coding	EE	Up		14.8108	14.5709	17.4026	14.7268	21.0053	54.0853
ENSG00000196663	TECPR2	protein_coding	EE	Up		2.28507	2.9455	2.74518	2.81734	3.30011	8.59512
ENSG00000181381	DDX60L	protein_coding	EE	Up		8.44753	11.1842	11.7148	6.46768	10.7002	11.984
ENSG00000144320	KIAA1715	protein_coding	EE	Up		6.53997	6.97864	7.25364	6.81646	9.53356	13.133
ENSG00000150681	RGS18	protein_coding	EE	Up		19.5039	26.3928	28.9105	18.5399	30.5571	45.0283
ENSG00000138246	DNAJC13	protein_coding	EE	Up		12.31	13.569	14.4421	14.205	22.1486	30.4262
ENSG00000175895	PLEKHF2	protein_coding	EE	Up		7.65566	8.12361	10.8653	9.49215	13.1521	19.1642
ENSG00000100504	PYGL	protein_coding	EE	Up		49.0172	73.021	58.4806	49.7326	73.6786	149.028
ENSG00000185000	DGAT1	protein_coding	EE	Up		21.3392	28.9649	29.5557	22.309	31.1258	48.3542
ENSG00000135046	ANXA1	protein_coding	EE	Up		190.635	192.668	209.985	173.83	242.704	337.513
ENSG00000130305	NSUN5	protein_coding	EE	Up		28.7334	17.9749	23.8205	29.4876	42.1099	60.7556
ENSG00000126432	PRDX5	protein_coding	EE	Up		150.998	143.009	179.5	187.937	313.199	430.047
ENSG00000068650	ATP11A	protein_coding	EE	Up		13.9086	20.0614	18.6117	11.8975	17.659	27.0643
ENSG00000224152	AC009506.1	antisense	EE	Up		3.13748	3.71345	4.61925	4.54266	5.62167	15.4007
ENSG00000147454	SLC25A37	protein_coding	EE	Up		17.5855	16.6917	16.9177	20.137	26.7488	43.9133
ENSG00000158717	RNF166	protein_coding	EE	Up		42.192	59.5915	66.6571	33.7977	42.7968	61.2902
ENSG00000116260	QSOX1	protein_coding	EE	Up		73.4957	57.8006	58.064	74.7962	108.758	144.958
ENSG00000161955	TNFSF13	protein_coding	EE	Up		16.4375	31.6915	49.0251	18.3954	35.1044	55.677
ENSG00000165886	UBTD1	protein_coding	EE	Up		4.56062	6.18038	6.79976	3.91641	5.96661	11.739
ENSG00000134996	OSTF1	protein_coding	EE	Up		53.8189	54.7527	55.3081	45.9846	63.5937	95.2386
ENSG00000168461	RAB31	protein_coding	EE	Up		40.2394	39.4647	41.8598	26.5278	40.0288	69.3504
ENSG00000105639	JAK3	protein_coding	EE	Up		13.2562	16.4122	14.2358	20.7798	28.6781	43.2333
ENSG00000035403	VCL	protein_coding	EE	Up		15.967	20.7058	17.2119	20.4282	27.7655	38.3905
ENSG00000113441	LNPEP	protein_coding	EE	Up		7.51271	8.49665	9.23171	7.60897	11.7906	16.734
ENSG00000165813	CCDC186	protein_coding	EE	Up		4.18226	5.0598	6.36356	2.04821	4.22955	5.25712
ENSG00000167994	RAB3IL1	protein_coding	EE	Up		3.47342	3.9711	4.59719	1.77346	3.25462	7.87056
ENSG00000107560	RAB11FIP2	protein_coding	EE	Up		3.28468	3.83488	4.49196	3.99806	4.63366	6.55567
ENSG00000253210	RP11-809O17.1	antisense	EE	Up		2.50053	2.16453	4.14109	2.25842	6.24846	10.9272
ENSG00000188559	RALGAPA2	protein_coding	EE	Up		11.6357	9.1239	10.4454	14.4896	26.5842	34.7545
ENSG00000235944	ZNF815P	transcribed_unprocessed_pseudogene	EE	Up		2.36054	3.17812	3.36053	2.19107	5.36725	6.09286
ENSG00000116991	SIPA1L2	protein_coding	EE	Up		1.92498	2.26103	2.21551	2.99271	3.81123	5.37991
ENSG00000087157	PGS1	protein_coding	EE	Up		25.5403	25.4827	27.3627	26.0049	35.0323	52.0251
ENSG00000166664	CHRFAM7A	protein_coding	EE	Up		3.89421	2.51032	4.11268	2.41723	3.91515	3.15706
ENSG00000163932	PRKCD	protein_coding	EE	Up		57.1609	68.1026	54.0069	50.9392	68.5458	106.987
ENSG00000182534	MXRA7	protein_coding	EE	Up		4.46194	5.37653	5.17243	7.26018	11.3145	15.5687
ENSG00000089639	GMIP	protein_coding	EE	Up		31.2724	40.4098	36.3787	31.865	36.4632	62.0182
ENSG00000160318	CLDND2	protein_coding	EE	Up		1.60927	1.68447	2.42681	1.67821	4.0058	4.70692
ENSG00000154803	FLCN	protein_coding	EE	Up		13.4468	15.1238	15.2634	12.9026	15.4788	24.83
ENSG00000205133	TRIQK	protein_coding	EE	Up		7.51242	12.081	10.222	9.37373	10.2046	15.3779
ENSG00000254635	WAC-AS1	antisense	EE	Up		8.02501	12.5959	16.6155	8.92216	13.0113	17.8365
ENSG00000160766	GBAP1	transcribed_unprocessed_pseudogene	EE	Up		4.36831	4.02728	3.76316	3.70592	4.41106	5.63744
ENSG00000151689	INPP1	protein_coding	EE	Up		10.5487	5.625	8.11971	7.89526	12.6422	17.9019
ENSG00000101460	MAP1LC3A	protein_coding	EE	Up		2.50059	3.10463	4.06279	1.73674	3.66691	10.4486
ENSG00000223749	MIR503HG	lincRNA	EE	Up		4.07941	4.74994	7.92436	4.12226	7.62381	10.2681
ENSG00000140563	MCTP2	protein_coding	EE	Up		8.08394	4.41781	4.23247	12.8847	17.9423	22.4672
ENSG00000132359	RAP1GAP2	protein_coding	EE	Up		5.59547	10.0366	8.71091	6.60076	8.34621	13.5054
ENSG00000099377	HSD3B7	protein_coding	EE	Up		2.61678	3.75176	3.62236	3.39292	3.51374	6.25538
ENSG00000256967	RP11-273B20.1	antisense	EE	Up		2.15803	2.10425	1.47376	2.09264	4.49242	6.11225
ENSG00000132825	PPP1R3D	protein_coding	EE	Up		2.76786	3.23313	3.8539	3.10835	4.32979	10.3806
ENSG00000261716	RP11-196G18.22	sense_overlapping	EE	Up		3.23637	4.46442	4.69843	3.33457	5.30981	7.22407
ENSG00000235499	AC073046.25	lincRNA	EE	Up		3.62472	4.03886	5.79304	1.80853	4.22196	5.8055
ENSG00000157017	GHRL	protein_coding	EE	Up		4.69477	4.84857	7.29584	4.52351	4.04076	7.00278
ENSG00000229124	VIM-AS1	antisense	EE	Up		3.20232	3.15275	3.66028	2.39885	3.22647	5.3111
ENSG00000064932	SBNO2	protein_coding	EE	Up		21.267	18.1205	16.9004	27.3151	36.5638	46.2721
ENSG00000051523	CYBA	protein_coding	EE	Up		328.558	381.875	420.903	304.383	404.989	623.335
ENSG00000262089	RP11-589P10.5	lincRNA	EE	Up		3.47081	5.15885	1.87865	1.37293	3.1503	4.41185
ENSG00000139631	CSAD	protein_coding	EE	Up		9.70778	15.7081	11.3467	11.8803	12.9729	19.3899
ENSG00000133059	DSTYK	protein_coding	EE	Up		2.37538	3.41431	4.11255	2.73002	4.98202	6.4878
ENSG00000143797	MBOAT2	protein_coding	EE	Up		9.38528	10.6901	11.5565	16.8432	30.0702	44.5564
ENSG00000205885	C1RL-AS1	antisense	EE	Up		2.25885	3.07817	4.18734	4.16024	6.61108	11.7528
ENSG00000130755	GMFG	protein_coding	EE	Up		177.712	226.439	214.474	159.834	238.487	310.529
ENSG00000116815	CD58	protein_coding	EE	Up		18.1897	15.601	19.7168	19.3636	23.5844	34.2368
ENSG00000173598	NUDT4	protein_coding	EE	Up		18.9219	15.4164	18.3082	16.5399	21.9331	31.5649
ENSG00000116017	ARID3A	protein_coding	EE	Up		20.9481	20.9008	18.2272	20.4428	27.772	33.1955
ENSG00000143337	TOR1AIP1	protein_coding	EE	Up		26.0414	24.5727	27.7827	25.8643	43.6321	46.4829
ENSG00000142687	KIAA0319L	protein_coding	EE	Up		11.2233	17.0415	15.3726	13.1948	16.0049	19.9311
ENSG00000090376	IRAK3	protein_coding	EE	Up		14.8788	20.1527	20.439	18.3951	26.4741	34.2506
ENSG00000160588	MPZL3	protein_coding	EE	Up		3.70037	2.57888	3.09187	1.99583	2.71773	4.35468
ENSG00000246334	PRR7-AS1	antisense	EE	Up		1.81088	1.16616	2.23467	1.05565	1.8742	5.7935
ENSG00000058063	ATP11B	protein_coding	EE	Up		13.0907	15.8143	14.0588	14.6486	18.8183	30.9509
ENSG00000175505	CLCF1	protein_coding	EE	Up		1.70426	2.02161	3.11605	2.15634	4.39587	6.81011
ENSG00000005893	LAMP2	protein_coding	EE	Up		42.2069	61.2434	74.7257	44.4296	79.2406	103.523
ENSG00000152127	MGAT5	protein_coding	EE	Up		7.93634	8.18155	10.2549	8.74302	11.6115	13.9421
ENSG00000180815	MAP3K15	protein_coding	EE	Up		2.69006	1.51605	2.33563	2.57526	2.56283	2.74033
ENSG00000237765	FAM200B	protein_coding	EE	Up		22.7812	27.1662	25.7021	18.4492	25.5964	33.4778
ENSG00000183283	DAZAP2	protein_coding	EE	Up		219.85	234.2	245.309	216.762	273.926	396.344
ENSG00000147459	DOCK5	protein_coding	EE	Up		12.3022	13.3128	16.4937	13.0118	19.3941	24.5184
ENSG00000213904	LIPE-AS1	antisense	EE	Up		4.36439	11.4473	16.4783	8.04806	11.6227	6.84449
ENSG00000138829	FBN2	protein_coding	EE	Up		4.03167	3.39022	4.44121	6.29281	12.7874	16.8684
ENSG00000155629	PIK3AP1	protein_coding	EE	Up		34.2686	38.7197	37.9308	28.2163	36.1824	58.2913
ENSG00000163171	CDC42EP3	protein_coding	EE	Up		17.484	21.4824	20.5999	12.0812	17.1458	40.9304
ENSG00000172007	RAB33B	protein_coding	EE	Up		1.91118	2.26022	2.69483	2.69768	2.18334	4.73865
ENSG00000233461	RP11-295G20.2	antisense	EE	Up		4.95399	6.44331	3.80686	6.25224	8.36058	13.8688
ENSG00000245694	CRNDE	lincRNA	EE	Up		2.76625	2.27898	2.84844	3.77867	4.37954	6.37466
ENSG00000076258	FMO4	protein_coding	EE	Up		1.39319	1.83233	1.5973	1.39294	1.66887	3.03772
ENSG00000142197	DOPEY2	protein_coding	EE	Up		7.57328	9.68646	8.8713	7.98003	15.9693	21.365
ENSG00000220008	LINGO3	protein_coding	EE	Up		5.97537	5.92212	6.91677	6.46973	8.40403	16.4149
ENSG00000279777	AC004813.1	protein_coding	EE	Up		7.79073	7.68069	6.25386	3.10188	6.43114	8.46934
ENSG00000092421	SEMA6A	protein_coding	EE	Up		1.53011	1.24035	1.09557	1.29999	1.83128	1.79056
ENSG00000254901	BORCS8	protein_coding	EE	Up		16.3649	12.582	14.2847	15.2204	17.3881	21.0429
ENSG00000167604	NFKBID	protein_coding	EE	Up		12.9383	20.8842	17.731	11.9801	20.3339	25.6971
ENSG00000107745	MICU1	protein_coding	EE	Up		25.9565	26.5883	26.4225	27.2858	36.6626	49.9129
ENSG00000159314	ARHGAP27	protein_coding	EE	Up		35.2572	53.065	43.7213	30.3567	39.1144	56.756
ENSG00000114166	KAT2B	protein_coding	EE	Up		3.95823	6.02248	6.67886	5.14306	4.52004	8.48976
ENSG00000176788	BASP1	protein_coding	EE	Up		71.1354	61.8539	79.2528	58.2846	76.4882	133.088
ENSG00000141012	GALNS	protein_coding	EE	Up		11.2071	18.3242	15.3469	13.3537	15.5688	23.1598
ENSG00000267896	AC018766.4	antisense	EE	Up		5.39006	8.38799	9.23867	7.4001	9.08673	7.32266
ENSG00000168404	MLKL	protein_coding	EE	Up		15.7939	17.8926	16.9369	18.2424	29.2576	37.6713
ENSG00000146826	C7orf43	protein_coding	EE	Up		11.3262	19.1968	15.6422	11.5726	15.386	26.85
ENSG00000278993	RP3-424M6.4	TEC	EE	Up		1.75677	1.8411	2.05053	1.40304	1.63047	2.5044
ENSG00000163931	TKT	protein_coding	EE	Up		398.459	539.277	424.815	408.588	513.879	705.34
ENSG00000168610	STAT3	protein_coding	EE	Up		34.2521	32.374	34.4351	39.9531	49.2038	76.7886
ENSG00000172780	RAB43	protein_coding	EE	Up		3.5214	4.89023	4.69694	3.53289	5.06062	7.71232
ENSG00000104812	GYS1	protein_coding	EE	Up		26.0413	17.4321	17.4952	29.1199	34.2854	53.7237
ENSG00000267751	AC009005.2	antisense	EE	Up		16.0551	10.4263	12.2577	19.0477	17.957	19.8647
ENSG00000058091	CDK14	protein_coding	EE	Up		2.8442	2.25058	2.64821	4.7459	6.28983	10.2216
ENSG00000272669	RP3-508I15.21	antisense	EE	Up		3.49134	2.95304	5.20639	4.47766	4.29613	9.83584
ENSG00000087266	SH3BP2	protein_coding	EE	Up		34.2966	42.717	48.8417	28.9491	40.1765	82.8089
ENSG00000111911	HINT3	protein_coding	EE	Up		6.25795	9.26581	11.0822	6.17749	8.26912	10.9839
ENSG00000163956	LRPAP1	protein_coding	EE	Up		95.8611	138.174	162.549	113.76	184.305	232.881
ENSG00000180953	ST20	protein_coding	EE	Up		3.88495	4.72799	6.81197	3.49516	5.27625	10.8073
ENSG00000163512	AZI2	protein_coding	EE	Up		22.7898	31.6045	28.4853	29.8962	44.2193	56.2715
ENSG00000197043	ANXA6	protein_coding	EE	Up		117.577	115.014	120.002	100.354	142.92	183.07
ENSG00000135378	PRRG4	protein_coding	EE	Up		2.14744	2.71466	3.04612	2.56102	4.44041	5.6725
ENSG00000151229	SLC2A13	protein_coding	EE	Up		1.35434	2.64365	1.88616	1.41082	1.94548	2.57368
ENSG00000072818	ACAP1	protein_coding	EE	Up		56.0091	72.5691	51.4432	62.3029	79.3511	113.194
ENSG00000100731	PCNX	protein_coding	EE	Up		13.2686	14.0267	17.3514	16.7825	22.9678	29.3346
ENSG00000134313	KIDINS220	protein_coding	EE	Up		11.9834	13.6432	14.1494	10.6543	15.628	19.729
ENSG00000155640	C10orf12	protein_coding	EE	Up		1.44054	1.09812	1.17267	1.13011	1.55726	2.08637
ENSG00000168517	HEXIM2	protein_coding	EE	Up		1.76047	2.21057	1.41368	1.08994	1.31157	3.3298
ENSG00000139433	GLTP	protein_coding	EE	Up		11.3017	10.3399	8.30911	8.89299	11.3321	18.0251
ENSG00000197818	SLC9A8	protein_coding	EE	Up		4.66206	6.59559	7.25899	5.81756	7.08715	13.0989
ENSG00000101152	DNAJC5	protein_coding	EE	Up		27.1538	30.128	29.499	28.6801	36.4012	52.7001
ENSG00000275882	IKBKGP1	unprocessed_pseudogene	EE	Up		3.31411	4.64852	3.41198	4.34881	3.59017	5.73738
ENSG00000186376	ZNF75D	protein_coding	EE	Up		4.00214	5.00557	5.49062	4.52626	5.40468	6.6949
ENSG00000176463	SLCO3A1	protein_coding	EE	Up		8.49134	10.1894	12.4937	12.2376	12.4299	16.1563
ENSG00000090382	LYZ	protein_coding	EE	Up		4769.54	7109.05	6360.15	4417.33	6927.21	8142.93
ENSG00000197608	ZNF841	protein_coding	EE	Up		3.42064	3.62199	4.97373	2.33418	4.66051	4.42589
ENSG00000204427	ABHD16A	protein_coding	EE	Up		26.4525	28.8154	29.3512	27.8181	29.2745	26.2063
ENSG00000173442	EHBP1L1	protein_coding	EE	Up		44.7904	75.2804	60.3279	41.2042	61.1195	80.1811
ENSG00000272086	CTD-2186M15.3	lincRNA	EE	Up		1.6522	1.90493	3.12557	1.26699	2.75417	2.94302
ENSG00000225697	SLC26A6	protein_coding	EE	Up		16.3188	21.6328	21.6089	23.6155	25.6844	45.1517
ENSG00000244627	RP3-449O17.1	transcribed_unprocessed_pseudogene	EE	Up		5.10923	7.50781	10.507	6.65451	9.30426	12.8365
ENSG00000145779	TNFAIP8	protein_coding	EE	Up		54.3267	53.8589	62.5071	67.8535	90.4706	118.765
ENSG00000148700	ADD3	protein_coding	EE	Up		28.4031	35.9476	40.2035	27.9787	35.8147	55.758
ENSG00000120899	PTK2B	protein_coding	EE	Up		57.0762	59.2492	60.6952	54.3765	70.684	106.669
ENSG00000269386	RAB11B-AS1	antisense	EE	Up		3.31738	5.81516	7.99024	3.11195	4.46383	4.04636
ENSG00000120885	CLU	protein_coding	EE	Up		13.303	12.4548	17.1453	40.3185	162.29	211.484
ENSG00000169220	RGS14	protein_coding	EE	Up		21.3919	20.5114	19.1757	13.8586	20.9052	43.4564
ENSG00000135828	RNASEL	protein_coding	EE	Up		2.95644	3.89981	4.57473	3.26277	3.93823	5.90931
ENSG00000135842	FAM129A	protein_coding	EE	Up		14.2057	11.1279	11.7066	16.8577	24.5726	31.524
ENSG00000101751	POLI	protein_coding	EE	Up		7.58266	11.782	12.966	6.87496	11.5989	11.8981
ENSG00000026103	FAS	protein_coding	EE	Up		7.45873	7.46402	6.10655	6.20013	10.6233	13.9295
ENSG00000168214	RBPJ	protein_coding	EE	Up		30.1208	44.9838	40.2082	31.3465	47.5595	64.076
ENSG00000204282	TNRC6C-AS1	processed_transcript	EE	Up		3.56207	3.90434	5.60871	3.72501	4.58119	6.44897
ENSG00000237840	FAM21FP	transcribed_unprocessed_pseudogene	EE	Up		1.6827	2.56048	1.42445	1.89991	2.57522	3.34865
ENSG00000187775	DNAH17	protein_coding	EE	Up		1.14107	1.11095	1.33501	1.45957	1.73198	2.5695
ENSG00000213625	LEPROT	protein_coding	EE	Up		21.1344	21.996	27.8518	19.7148	27.4746	44.3184
ENSG00000232300	FAM215B	lincRNA	EE	Up		2.80044	3.49137	4.06752	3.22835	3.91357	5.75853
ENSG00000205542	TMSB4X	protein_coding	EE	Up		6323.88	7592.9	6932.26	4788.61	5963.53	9311.48
ENSG00000173281	PPP1R3B	protein_coding	EE	Up		1.24348	1.18062	1.25325	1.40311	1.71177	4.27583
ENSG00000154265	ABCA5	protein_coding	EE	Up		2.27881	1.94193	2.5092	2.42257	2.95812	5.03443
ENSG00000239521	GATS	protein_coding	EE	Up		1.9722	2.29824	2.79748	2.06761	3.91926	4.40949
ENSG00000037749	MFAP3	protein_coding	EE	Up		10.7424	7.08748	8.05077	7.57354	10.8896	20.8005
ENSG00000243679	RP11-274B21.3	processed_pseudogene	EE	Up		10.4017	13.7578	14.8015	9.86981	13.621	19.5197
ENSG00000169228	RAB24	protein_coding	EE	Up		31.6716	38.019	39.8418	27.9031	26.3798	47.9937
ENSG00000114480	GBE1	protein_coding	EE	Up		11.95	10.5334	12.2165	14.0781	25.0909	30.7065
ENSG00000168264	IRF2BP2	protein_coding	EE	Up		59.0867	65.5131	59.4307	57.3535	75.9086	88.8846
ENSG00000152380	FAM151B	protein_coding	EE	Up		3.13972	2.70688	2.19368	1.93078	3.74021	5.27611
ENSG00000038219	BOD1L1	protein_coding	EE	Up		15.0341	15.3919	15.0655	13.6196	15.303	23.6761
ENSG00000125910	S1PR4	protein_coding	EE	Up		21.6302	18.5215	15.2899	26.4814	27.1007	48.9784
ENSG00000155085	AK9	protein_coding	EE	Up		1.33185	3.95092	2.80373	2.36051	3.34039	3.75624
ENSG00000138641	HERC3	protein_coding	EE	Up		75.6532	52.2805	56.1593	73.9925	70.0551	56.8051
ENSG00000166971	AKTIP	protein_coding	EE	Up		4.65453	6.7862	7.68984	4.69987	6.45327	12.5637
ENSG00000129007	CALML4	protein_coding	EE	Up		12.5683	17.3523	16.1596	12.0209	13.7454	19.8316
ENSG00000237094	RP4-669L17.10	lincRNA	EE	Up		13.8976	19.1897	16.2961	20.8807	30.5293	31.5578
ENSG00000138735	PDE5A	protein_coding	EE	Up		1.29935	2.00351	2.79633	1.56388	2.62527	2.1533
ENSG00000154760	SLFN13	protein_coding	EE	Up		17.2795	15.2674	11.1043	19.633	21.0815	37.8946
ENSG00000157303	SUSD3	protein_coding	EE	Up		12.6759	15.6912	12.1214	12.3545	14.3106	44.0677
ENSG00000198873	GRK5	protein_coding	EE	Up		1.62254	1.5203	1.41896	1.1752	1.26765	2.30514
ENSG00000087253	LPCAT2	protein_coding	EE	Up		34.3907	31.7315	28.3948	34.1165	51.4191	60.2164
ENSG00000051382	PIK3CB	protein_coding	EE	Up		20.7197	19.552	23.922	23.2076	34.461	44.4981
ENSG00000109046	WSB1	protein_coding	EE	Up		84.6664	106.202	97.2614	68.9771	80.1171	118.029
ENSG00000227782	CTC-529I10.2	antisense	EE	Up		1.6522	2.22242	1.42071	1.14029	2.03569	2.15067
ENSG00000116691	MIIP	protein_coding	EE	Up		27.2993	22.7217	23.2563	25.9064	36.443	42.9067
ENSG00000001561	ENPP4	protein_coding	EE	Up		3.18998	1.7717	2.21902	3.02737	3.62553	10.1606
ENSG00000101745	ANKRD12	protein_coding	EE	Up		6.0809	8.75892	10.8034	4.69727	7.30382	10.3049
ENSG00000131408	NR1H2	protein_coding	EE	Up		18.3318	30.0922	27.7306	18.6131	26.2816	32.7693
ENSG00000075303	SLC25A40	protein_coding	EE	Up		26.0955	22.0043	19.407	18.8005	26.3558	42.0423
ENSG00000126005	MMP24-AS1	protein_coding	EE	Up		17.2911	21.416	19.969	17.6158	21.019	29.786
ENSG00000123684	LPGAT1	protein_coding	EE	Up		7.35306	8.54371	10.8173	7.68728	10.6594	18.3827
ENSG00000114853	ZBTB47	protein_coding	EE	Up		3.47574	3.47895	3.72364	3.61842	5.14947	6.22293
ENSG00000279007	AL136097.1	protein_coding	EE	Up		5.19382	5.00914	6.56656	6.59149	6.05284	10.3105
ENSG00000269335	IKBKG	protein_coding	EE	Up		10.8415	12.3835	13.463	9.82852	11.5359	18.326
ENSG00000173928	SWSAP1	protein_coding	EE	Up		2.44212	2.8503	2.82975	2.38395	3.67195	3.25702
ENSG00000198933	TBKBP1	protein_coding	EE	Up		6.54022	5.22022	6.60912	4.57796	6.17594	11.7217
ENSG00000112234	FBXL4	protein_coding	EE	Up		2.89548	3.5469	3.19863	3.0718	3.83304	5.71963
ENSG00000108582	CPD	protein_coding	EE	Up		13.428	11.8072	12.564	11.1712	20.8861	30.1744
ENSG00000134107	BHLHE40	protein_coding	EE	Up		11.847	19.1885	19.3892	16.6352	22.4527	25.2401
ENSG00000197548	ATG7	protein_coding	EE	Up		23.0531	28.2147	31.5164	25.8308	40.086	52.7946
ENSG00000111850	SMIM8	protein_coding	EE	Up		4.8246	3.84362	3.71624	5.35219	5.98864	8.3567
ENSG00000137767	SQRDL	protein_coding	EE	Up		37.0594	33.9284	29.3199	35.3762	38.4242	64.1325
ENSG00000269243	CTD-2231E14.8	antisense	EE	Up		81.8591	53.8487	52.4967	70.6509	60.255	48.082
ENSG00000137414	FAM8A1	protein_coding	EE	Up		4.42008	5.66603	4.99288	3.93603	4.73412	7.44828
ENSG00000182541	LIMK2	protein_coding	EE	Up		13.0732	8.73182	8.37658	17.0847	22.1471	32.0607
ENSG00000248971	KRT8P46	processed_pseudogene	EE	Up		1.34397	1.64039	1.96818	1.14918	2.33525	2.47337
ENSG00000110934	BIN2	protein_coding	EE	Up		39.8129	45.4728	49.0343	39.1672	47.1553	88.7902
ENSG00000114331	ACAP2	protein_coding	EE	Up		14.2083	18.3413	18.2292	11.6008	15.8059	24.389
ENSG00000215067	ALOX12-AS1	antisense	EE	Up		6.40664	8.41253	13.0338	7.48844	11.0373	17.6269
ENSG00000132522	GPS2	protein_coding	EE	Up		42.741	41.6843	35.2312	46.3228	37.2773	38.0475
ENSG00000239305	RNF103	protein_coding	EE	Up		4.53451	6.53008	8.38526	5.21409	5.013	7.06946
ENSG00000158109	TPRG1L	protein_coding	EE	Up		8.66016	13.5272	11.5414	8.76037	10.5278	16.5477
ENSG00000128923	FAM63B	protein_coding	EE	Up		1.4255	2.24477	2.42008	1.2838	1.49302	3.03545
ENSG00000172113	NME6	protein_coding	EE	Up		16.5711	15.7958	21.2473	19.8554	28.455	32.8907
ENSG00000181458	TMEM45A	protein_coding	EE	Up		2.34852	1.53361	1.31754	2.01857	2.03957	2.91421
ENSG00000013364	MVP	protein_coding	EE	Up		21.3708	32.9458	28.3603	24.8514	24.9927	36.3624
ENSG00000177054	ZDHHC13	protein_coding	EE	Up		7.97489	5.46213	6.47163	8.06701	9.95284	15.0882
ENSG00000198001	IRAK4	protein_coding	EE	Up		12.7985	19.8113	19.7603	12.6297	14.174	23.6079
ENSG00000122126	OCRL	protein_coding	EE	Up		5.91945	6.03351	6.9638	7.55526	9.47141	12.0755
ENSG00000169193	CCDC126	protein_coding	EE	Up		3.58299	3.50951	3.44403	4.88977	5.37828	10.2411
ENSG00000142192	APP	protein_coding	EE	Up		77.8933	80.3001	86.2568	106.282	164.689	198.14
ENSG00000123146	ADGRE5	protein_coding	EE	Up		29.6726	35.5713	25.6503	27.7424	36.1748	50.3086
ENSG00000160991	ORAI2	protein_coding	EE	Up		28.4549	19.9292	17.4302	28.4605	36.0167	53.7541
ENSG00000234684	SDCBP2-AS1	antisense	EE	Up		2.26204	1.56528	2.45319	1.42209	2.73184	2.98002
ENSG00000188895	MSL1	protein_coding	EE	Up		44.9141	47.2844	52.8114	47.3646	55.0758	77.1571
ENSG00000160446	ZDHHC12	protein_coding	EE	Up		38.9281	42.1894	39.3299	43.8297	51.1046	73.2897
ENSG00000058668	ATP2B4	protein_coding	EE	Up		16.189	15.4046	16.478	15.7143	23.0885	27.6027
ENSG00000132334	PTPRE	protein_coding	EE	Up		22.487	27.7991	23.3616	16.1667	18.3897	30.7096
ENSG00000115350	POLE4	protein_coding	EE	Up		39.4887	28.4536	33.7671	31.7842	54.0529	49.0054
ENSG00000165030	NFIL3	protein_coding	EE	Up		6.83606	6.47582	9.62544	6.32597	12.4224	14.6439
ENSG00000094975	SUCO	protein_coding	EE	Up		6.58425	7.06257	10.3053	9.75504	12.5148	17.2871
ENSG00000135299	ANKRD6	protein_coding	EE	Up		1.46755	2.28226	3.44003	1.38306	1.22891	1.53751
ENSG00000106261	ZKSCAN1	protein_coding	EE	Up		9.99366	12.9399	12.9316	11.191	17.465	18.9771
ENSG00000077044	DGKD	protein_coding	EE	Up		11.9779	12.5183	11.8253	14.8555	15.6414	18.8912
ENSG00000165097	KDM1B	protein_coding	EE	Up		10.3431	7.20589	6.70329	10.4764	12.3489	18.1143
ENSG00000131979	GCH1	protein_coding	EE	Up		2.60232	1.91675	2.11155	2.40232	2.36275	6.91283
ENSG00000115520	COQ10B	protein_coding	EE	Up		6.95195	8.61819	9.96087	5.73923	7.64157	10.3881
ENSG00000197782	ZNF780A	protein_coding	EE	Up		6.97916	8.97506	11.8495	6.33782	8.36212	15.2134
ENSG00000162688	AGL	protein_coding	EE	Up		2.87929	3.04835	3.32716	3.51982	4.02388	5.63484
ENSG00000112419	PHACTR2	protein_coding	EE	Up		6.15656	6.20271	5.58426	4.65077	5.34149	10.7895
ENSG00000119899	SLC17A5	protein_coding	EE	Up		5.51601	7.4363	9.87648	6.10795	8.68872	10.0837
ENSG00000188786	MTF1	protein_coding	EE	Up		4.84901	5.58519	3.26539	4.32877	4.48759	7.25855
ENSG00000152291	TGOLN2	protein_coding	EE	Up		36.0469	50.7694	47.8225	33.1348	41.256	55.8518
ENSG00000081087	OSTM1	protein_coding	EE	Up		10.9122	10.157	9.06084	9.89065	8.61702	13.6385
ENSG00000170802	FOXN2	protein_coding	EE	Up		15.9914	16.4436	13.9831	12.5187	15.6831	22.3426
ENSG00000151883	PARP8	protein_coding	EE	Up		18.4682	31.9025	28.5217	20.6956	31.0022	38.3309
ENSG00000166825	ANPEP	protein_coding	EE	Up		132.274	121.082	134.231	181.149	259.061	291.568
ENSG00000070214	SLC44A1	protein_coding	EE	Up		20.1214	20.2706	24.7321	20.035	27.3923	32.8111
ENSG00000112335	SNX3	protein_coding	EE	Up		91.9397	107.688	95.5191	89.3703	98.5521	141.587
ENSG00000070269	TMEM260	protein_coding	EE	Up		5.56218	6.44094	6.90381	4.0763	7.75319	9.26503
ENSG00000104904	OAZ1	protein_coding	EE	Up		764.153	1117.8	1048.87	694.799	1048.63	1227.37
ENSG00000152558	TMEM123	protein_coding	EE	Up		139.677	133.76	133.897	150.967	169.301	212.123
ENSG00000275074	NUDT18	protein_coding	EE	Up		5.02289	7.11398	8.51202	4.56166	6.62903	7.57151
ENSG00000155926	SLA	protein_coding	EE	Up		40.396	44.2652	38.7995	32.5559	35.8742	51.1011
ENSG00000123728	RAP2C	protein_coding	EE	Up		10.9429	14.0331	21.7552	11.4685	13.7339	17.0547
ENSG00000198055	GRK6	protein_coding	EE	Up		56.4583	35.1891	33.9829	59.624	70.5354	106.29
ENSG00000079277	MKNK1	protein_coding	EE	Up		46.9968	42.1179	44.9957	37.5399	41.5018	63.9941
ENSG00000198355	PIM3	protein_coding	EE	Up		26.4227	27.1877	27.3919	28.1139	50.7415	61.0518
ENSG00000115977	AAK1	protein_coding	EE	Up		5.89878	8.43506	9.31043	5.75563	10.17	14.2673
ENSG00000118596	SLC16A7	protein_coding	EE	Up		4.32284	3.96832	2.00815	2.83943	4.86673	6.4351
ENSG00000175471	MCTP1	protein_coding	EE	Up		10.159	14.0395	18.5574	13.773	21.1413	29.8025
ENSG00000198053	SIRPA	protein_coding	EE	Up		41.4388	63.2182	56.3476	31.6899	37.3558	69.4029
ENSG00000128340	RAC2	protein_coding	EE	Up		252.024	181.726	181.324	287.502	334.294	522.128
ENSG00000183386	FHL3	protein_coding	EE	Up		16.0208	17.7864	19.6255	16.5967	18.8745	27.9319
ENSG00000072401	UBE2D1	protein_coding	EE	Up		12.551	16.7751	16.9421	10.844	19.562	20.8553
ENSG00000106415	GLCCI1	protein_coding	EE	Up		4.24062	3.30004	4.2488	6.46587	7.63569	14.8306
ENSG00000165879	FRAT1	protein_coding	EE	Up		3.94444	5.77281	7.09143	4.36989	5.43575	12.8181
ENSG00000148411	NACC2	protein_coding	EE	Up		3.00311	3.98939	4.50139	3.54613	5.16837	5.61344
ENSG00000167895	TMC8	protein_coding	EE	Up		47.5603	39.7041	52.1508	50.5709	61.1086	74.9107
ENSG00000106829	TLE4	protein_coding	EE	Up		14.5966	17.0392	19.9901	17.3378	22.8478	27.6784
ENSG00000198520	C1orf228	protein_coding	EE	Up		68.9817	85.9218	99.8339	82.089	158.07	195.26
ENSG00000181826	RELL1	protein_coding	EE	Up		3.35738	5.26654	4.95938	3.55268	3.84698	6.18869
ENSG00000084110	HAL	protein_coding	EE	Up		8.29406	10.4557	10.6164	8.54064	16.4353	19.8396
ENSG00000092330	TINF2	protein_coding	EE	Up		24.0784	22.4477	28.0453	26.6418	25.3199	35.956
ENSG00000168813	ZNF507	protein_coding	EE	Up		2.95967	1.90663	2.7346	2.6508	3.78621	3.84921
ENSG00000174151	CYB561D1	protein_coding	EE	Up		3.67566	4.78438	4.40135	3.3908	3.8894	5.27999
ENSG00000136560	TANK	protein_coding	EE	Up		27.9566	30.8403	34.002	28.2203	30.6173	40.0334
ENSG00000148660	CAMK2G	protein_coding	EE	Up		17.9926	19.8016	18.0859	19.7237	22.8716	32.2953
ENSG00000160211	G6PD	protein_coding	EE	Up		50.9812	46.0752	42.0239	45.6552	56.4312	123.468
ENSG00000165025	SYK	protein_coding	EE	Up		52.2774	74.6296	72.1999	52.6701	74.5755	84.5017
ENSG00000100612	DHRS7	protein_coding	EE	Up		28.0375	39.5567	39.1184	32.5659	38.7198	57.1946
ENSG00000149781	FERMT3	protein_coding	EE	Up		107.454	125.421	117.778	97.6713	118.549	170.737
ENSG00000198858	R3HDM4	protein_coding	EE	Up		29.8151	25.8692	23.9844	31.1532	32.8509	52.5735
ENSG00000102879	CORO1A	protein_coding	EE	Up		586.141	490.681	439.191	462.967	486.886	753.349
ENSG00000197006	METTL9	protein_coding	EE	Up		84.9415	107.498	97.6981	69.2138	79.1989	145.11
ENSG00000074356	NCBP3	protein_coding	EE	Up		22.1037	22.4571	28.6674	24.9251	39.2171	46.7706
ENSG00000172216	CEBPB	protein_coding	EE	Up		39.5618	49.0282	56.5303	29.69	34.591	60.9951
ENSG00000166128	RAB8B	protein_coding	EE	Up		12.9028	19.6078	13.5829	12.1802	14.7757	24.8006
ENSG00000125449	ARMC7	protein_coding	EE	Up		6.71615	7.65382	8.0272	5.61025	6.30405	9.7744
ENSG00000213965	NUDT19	protein_coding	EE	Up		3.44864	4.14377	4.71177	3.32823	3.45657	5.61343
ENSG00000146904	EPHA1	protein_coding	EE	Up		5.42114	10.2277	4.71045	6.6525	5.33103	8.69223
ENSG00000105656	ELL	protein_coding	EE	Up		6.87768	9.63667	8.45563	6.90126	7.31399	10.5943
ENSG00000159882	ZNF230	protein_coding	EE	Up		2.96179	2.07792	3.19082	2.68498	3.64133	5.01428
ENSG00000047056	WDR37	protein_coding	EE	Up		10.3254	14.6487	15.9382	11.9765	13.2905	19.5192
ENSG00000167613	LAIR1	protein_coding	EE	Up		95.8983	117.221	144.742	125.599	210.884	246.615
ENSG00000148110	MFSD14B	protein_coding	EE	Up		29.5514	20.8581	24.984	27.6334	32.3588	49.4165
ENSG00000150403	TMCO3	protein_coding	EE	Up		14.0809	22.1113	20.4707	14.0099	15.5298	23.4842
ENSG00000163946	FAM208A	protein_coding	EE	Up		27.9137	28.3691	29.0337	23.6787	24.5872	32.9561
ENSG00000160703	NLRX1	protein_coding	EE	Up		7.27354	8.1595	7.52262	8.53156	9.45191	14.1994
ENSG00000089902	RCOR1	protein_coding	EE	Up		16.8793	16.2435	16.0512	17.6241	21.0809	28.3155
ENSG00000136286	MYO1G	protein_coding	EE	Up		68.4626	77.3831	71.9675	63.8155	73.1489	98.5097
ENSG00000132109	TRIM21	protein_coding	EE	Up		13.8969	13.8055	14.5057	11.7997	13.2254	22.7781
ENSG00000067992	PDK3	protein_coding	EE	Up		4.44719	6.06861	4.98202	5.02084	5.84736	7.43118
ENSG00000135334	AKIRIN2	protein_coding	EE	Up		18.99	20.8423	17.558	16.0085	19.2518	24.6527
ENSG00000152213	ARL11	protein_coding	EE	Up		10.2615	10.0095	10.3893	7.78027	8.86689	15.302
ENSG00000144815	NXPE3	protein_coding	EE	Up		6.73928	9.0234	7.26518	6.78203	8.56464	10.4594
ENSG00000130703	OSBPL2	protein_coding	EE	Up		7.70804	10.8734	10.0258	7.71235	8.31561	11.3508
ENSG00000100106	TRIOBP	protein_coding	EE	Up		14.5189	18.8825	14.7394	13.2264	13.2015	23.7428
ENSG00000075420	FNDC3B	protein_coding	EE	Up		15.4453	12.5218	16.6943	21.5305	33.5433	42.7238
ENSG00000282458	WASH5P	transcribed_processed_pseudogene	EE	Up		36.216	55.8965	47.8964	44.4903	63.0177	70.1167
ENSG00000170871	KIAA0232	protein_coding	EE	Up		4.61751	5.70213	6.91769	4.246	4.72435	6.59646
ENSG00000185201	IFITM2	protein_coding	EE	Up		53.1215	75.9524	73.5476	93.8171	113.073	250.396
ENSG00000054967	RELT	protein_coding	EE	Up		21.7191	28.6047	28.8592	21.3841	29.4523	32.1942
ENSG00000141526	SLC16A3	protein_coding	EE	Up		98.3055	108.55	106.267	82.7696	88.3146	173.425
ENSG00000182220	ATP6AP2	protein_coding	EE	Up		71.9545	101.144	109.763	68.6679	94.3004	104.409
ENSG00000215717	TMEM167B	protein_coding	EE	Up		14.9419	16.5456	17.331	13.0004	15.5958	17.3229
ENSG00000175711	B3GNTL1	protein_coding	EE	Up		15.7703	12.4125	15.6095	17.7502	26.939	24.1202
ENSG00000116731	PRDM2	protein_coding	EE	Up		9.03797	12.2506	10.5525	9.26305	9.91776	14.066
ENSG00000061938	TNK2	protein_coding	EE	Up		32.7306	37.676	40.7204	35.8166	41.0239	49.6892
ENSG00000214013	GANC	protein_coding	EE	Up		19.9206	24.337	23.0208	21.84	37.1081	40.8943
ENSG00000128294	TPST2	protein_coding	EE	Up		16.4568	27.4198	21.3874	16.2358	16.3244	26.1755
ENSG00000163154	TNFAIP8L2	protein_coding	EE	Up		28.183	38.4345	35.4743	21.8688	32.2072	34.5035
ENSG00000043462	LCP2	protein_coding	EE	Up		40.6662	44.139	48.4361	40.5569	44.2314	61.3328
ENSG00000111540	RAB5B	protein_coding	EE	Up		24.5706	33.3341	38.5035	35.7774	62.4079	67.9236
ENSG00000169385	RNASE2	protein_coding	EE	Up		308.385	194.679	230.658	530.009	823.613	891.424
ENSG00000034152	MAP2K3	protein_coding	EE	Up		24.8159	22.4297	27.7769	25.2639	25.8735	41.5128
ENSG00000160932	LY6E	protein_coding	EE	Down		54.2827	35.4666	34.8587	56.7472	25.5774	11.7237
ENSG00000134531	EMP1	protein_coding	EE	Down		72.0185	72.7139	49.5229	45.8882	13.6059	5.97387
ENSG00000060982	BCAT1	protein_coding	EE	Down		17.8004	15.9578	15.88	17.3496	11.6367	4.73918
ENSG00000134324	LPIN1	protein_coding	EE	Down		9.28549	7.72045	6.12035	8.35038	4.69081	1.79509
ENSG00000198721	ECI2	protein_coding	EE	Down		33.1219	18.7726	17.9745	34.9745	14.8278	6.63215
ENSG00000106211	HSPB1	protein_coding	EE	Down		73.6801	47.4689	55.7228	81.2941	49.3442	19.1678
ENSG00000058056	USP13	protein_coding	EE	Down		4.90066	2.80511	2.43102	4.3312	3.23605	1.19835
ENSG00000085662	AKR1B1	protein_coding	EE	Down		80.7544	100	80.314	74.5663	33.1016	19.5299
ENSG00000171843	MLLT3	protein_coding	EE	Down		11.9458	6.8758	6.40504	13.1028	4.18351	1.95543
ENSG00000141391	PRELID3A	protein_coding	EE	Down		8.82511	5.56232	4.6316	12.4798	4.04741	2.08882
ENSG00000050344	NFE2L3	protein_coding	EE	Down		13.2341	8.86415	8.17645	16.3045	7.1183	3.62508
ENSG00000203485	INF2	protein_coding	EE	Down		21.1602	17.0355	17.6914	15.2505	9.83693	5.56939
ENSG00000177732	SOX12	protein_coding	EE	Down		6.36482	4.37804	4.70954	7.38205	4.11786	2.20873
ENSG00000164237	CMBL	protein_coding	EE	Down		5.88773	3.92799	3.81904	5.97519	3.13889	1.07937
ENSG00000184205	TSPYL2	protein_coding	EE	Down		3.79563	3.4445	4.10709	5.2016	2.61193	1.17939
ENSG00000136193	SCRN1	protein_coding	EE	Down		10.9021	10.5272	10.2951	8.63974	4.10268	2.38074
ENSG00000118707	TGIF2	protein_coding	EE	Down		15.4397	9.69292	9.71339	15.2074	6.99197	3.6752
ENSG00000102226	USP11	protein_coding	EE	Down		19.3422	13.6278	10.6242	20.8179	10.1611	7.35951
ENSG00000122025	FLT3	protein_coding	EE	Down		11.9251	10.3002	10.8357	12.349	6.79405	3.88687
ENSG00000141753	IGFBP4	protein_coding	EE	Down		7.62853	5.51963	5.99204	6.63981	3.03062	1.48804
ENSG00000166428	PLD4	protein_coding	EE	Down		43.3361	63.8866	52.3256	30.7659	18.8142	11.7906
ENSG00000138443	ABI2	protein_coding	EE	Down		10.6346	10.6228	5.84679	7.41589	4.1109	1.94662
ENSG00000182986	ZNF320	protein_coding	EE	Down		5.32665	3.4153	3.60068	5.86429	3.1434	3.01354
ENSG00000198682	PAPSS2	protein_coding	EE	Down		3.698	4.28776	3.78298	3.18592	1.64487	1.00244
ENSG00000214223	HNRNPA1P10	processed_pseudogene	EE	Down		5.0981	4.29585	3.75303	6.27201	3.71716	1.88669
ENSG00000108578	BLMH	protein_coding	EE	Down		49.1899	31.2432	32.901	58.5669	35.5102	22.5461
ENSG00000172247	C1QTNF4	protein_coding	EE	Down		8.21474	7.99459	5.46132	13.8772	7.05144	3.2068
ENSG00000158321	AUTS2	protein_coding	EE	Down		2.43128	1.33179	1.70472	3.09819	2.41187	1.15053
ENSG00000167315	ACAA2	protein_coding	EE	Down		56.4449	39.9239	36.6163	57.6641	34.8233	20.7215
ENSG00000107438	PDLIM1	protein_coding	EE	Down		11.4948	8.46954	9.72978	10.1332	4.63387	2.69984
ENSG00000159433	STARD9	protein_coding	EE	Down		2.53464	3.18971	2.30197	2.89351	1.44757	1.03104
ENSG00000214194	LINC00998	lincRNA	EE	Down		48.1923	41.4795	38.901	43.0267	25.6097	15.6662
ENSG00000110042	DTX4	protein_coding	EE	Down		7.70549	4.72973	6.03513	6.55462	3.49511	1.77499
ENSG00000079819	EPB41L2	protein_coding	EE	Down		27.2673	18.594	17.1563	24.4658	14.7709	7.15713
ENSG00000114107	CEP70	protein_coding	EE	Down		4.19512	2.62998	3.32166	6.56077	4.62837	1.79927
ENSG00000082512	TRAF5	protein_coding	EE	Down		6.2403	4.79536	4.91931	6.62356	1.97686	1.60226
ENSG00000168961	LGALS9	protein_coding	EE	Down		243.094	246.775	151.899	203.055	132.32	69.0041
ENSG00000164929	BAALC	protein_coding	EE	Down		6.40311	7.13253	8.40637	11.7206	7.80871	2.81916
ENSG00000108262	GIT1	protein_coding	EE	Down		24.1036	16.7248	9.94687	25.7811	14.2347	7.62636
ENSG00000237506	RPSAP15	processed_pseudogene	EE	Down		4.81242	6.09134	4.14598	6.83865	3.93855	1.85928
ENSG00000126705	AHDC1	protein_coding	EE	Down		3.92532	2.13278	2.11229	4.03206	2.32911	1.72907
ENSG00000113719	ERGIC1	protein_coding	EE	Down		36.0383	21.6212	20.4006	40.8414	21.1499	12.993
ENSG00000071794	HLTF	protein_coding	EE	Down		15.0879	9.40781	7.87498	12.3387	8.54881	5.38669
ENSG00000205609	EIF3CL	protein_coding	EE	Down		66.8481	42.1865	30.0777	88.9072	48.5101	29.1691
ENSG00000179222	MAGED1	protein_coding	EE	Down		36.5855	21.5639	27.3491	42.4304	28.6218	17.3657
ENSG00000174032	SLC25A30	protein_coding	EE	Down		10.8829	9.09271	8.68054	11.2451	6.78443	3.93629
ENSG00000117394	SLC2A1	protein_coding	EE	Down		31.6844	17.4305	13.1721	30.3609	16.0241	10.6932
ENSG00000125148	MT2A	protein_coding	EE	Down		11.5511	9.62287	7.64802	12.8965	6.29897	3.83036
ENSG00000117318	ID3	protein_coding	EE	Down		6.0563	5.45113	5.19557	4.45723	2.18505	1.30654
ENSG00000123992	DNPEP	protein_coding	EE	Down		33.2964	29.9827	25.437	33.492	20.4072	12.6535
ENSG00000189369	GSPT2	protein_coding	EE	Down		6.07615	4.4295	3.98988	6.06733	3.58848	2.13127
ENSG00000115170	ACVR1	protein_coding	EE	Down		3.36828	5.97878	5.76588	3.31014	1.94976	1.10462
ENSG00000155254	MARVELD1	protein_coding	EE	Down		11.9235	9.67499	10.4797	11.2583	6.98766	4.31696
ENSG00000065057	NTHL1	protein_coding	EE	Down		16.7084	8.49975	9.79973	19.9129	12.8659	6.20936
ENSG00000171603	CLSTN1	protein_coding	EE	Down		25.3915	29.5236	22.8686	25.9302	17.0841	10.3031
ENSG00000108622	ICAM2	protein_coding	EE	Down		24.928	19.4606	18.1763	24.8591	15.361	8.10492
ENSG00000272602	ZNF595	protein_coding	EE	Down		4.1459	2.65301	1.93907	5.36984	2.28414	1.55888
ENSG00000166669	ATF7IP2	protein_coding	EE	Down		18.1049	10.9273	11.7941	19.6526	13.1845	7.76288
ENSG00000159228	CBR1	protein_coding	EE	Down		21.8392	14.4766	10.8657	20.8218	11.5946	8.24777
ENSG00000147872	PLIN2	protein_coding	EE	Down		54.1814	60.5054	60.265	50.2667	30.5405	20.6684
ENSG00000157657	ZNF618	protein_coding	EE	Down		3.58271	2.41229	2.90797	3.62529	2.08125	1.32505
ENSG00000187824	TMEM220	protein_coding	EE	Down		6.29092	3.27802	5.45883	4.49795	3.03524	2.29574
ENSG00000164323	CFAP97	protein_coding	EE	Down		7.6453	5.94579	6.27325	9.61485	5.84643	4.08142
ENSG00000125648	SLC25A23	protein_coding	EE	Down		4.19952	4.71209	3.31218	4.84111	1.73219	1.16176
ENSG00000142156	COL6A1	protein_coding	EE	Down		7.54643	6.47017	7.70797	9.00505	2.09507	1.44753
ENSG00000156535	CD109	protein_coding	EE	Down		7.30624	8.9991	7.85763	6.7044	3.23252	2.03793
ENSG00000234851	RPL23AP42	processed_pseudogene	EE	Down		188.601	195.558	147.071	247.148	189.168	128.026
ENSG00000136840	ST6GALNAC4	protein_coding	EE	Down		10.761	11.8893	8.40567	12.5442	5.00307	3.36969
ENSG00000162729	IGSF8	protein_coding	EE	Down		6.88374	5.85377	4.96987	7.70809	2.85806	1.69827
ENSG00000200087	SNORA73B	snoRNA	EE	Down		8.96385	7.57774	6.42355	18.1978	5.3196	3.70433
ENSG00000261269	RP11-389C8.2	sense_overlapping	EE	Down		4.42051	4.00761	3.50683	3.50074	2.00838	1.21259
ENSG00000112651	MRPL2	protein_coding	EE	Down		48.8914	26.3481	24.4482	53.8804	34.1161	21.9549
ENSG00000186314	PRELID2	protein_coding	EE	Down		3.25869	2.8825	2.65186	5.27693	3.05364	2.02806
ENSG00000123213	NLN	protein_coding	EE	Down		23.7555	15.816	12.7828	20.206	15.9451	7.72479
ENSG00000125454	SLC25A19	protein_coding	EE	Down		67.2614	43.7453	37.9343	58.6017	37.5786	22.0011
ENSG00000171861	RNMTL1	protein_coding	EE	Down		15.9837	8.62311	10.9833	16.8332	10.3711	5.66867
ENSG00000110108	TMEM109	protein_coding	EE	Down		68.3416	52.6325	53.245	66.0477	40.6451	27.4986
ENSG00000133818	RRAS2	protein_coding	EE	Down		5.80795	3.2812	2.13297	5.17289	2.17849	1.56151
ENSG00000076604	TRAF4	protein_coding	EE	Down		13.1257	8.18488	5.71922	8.99916	6.03114	3.96155
ENSG00000140968	IRF8	protein_coding	EE	Down		84.3281	65.988	69.896	69.1022	33.2013	21.8957
ENSG00000197965	MPZL1	protein_coding	EE	Down		20.6983	15.3363	15.4228	20.9522	11.3447	6.39395
ENSG00000065600	TMEM206	protein_coding	EE	Down		17.8068	16.4052	13.8635	16.8221	10.2158	6.81144
ENSG00000170915	PAQR8	protein_coding	EE	Down		5.89015	6.27092	4.98954	4.92027	3.17942	1.88304
ENSG00000137628	DDX60	protein_coding	EE	Down		2.36499	1.88357	2.73875	2.61538	1.52485	1.53042
ENSG00000116667	C1orf21	protein_coding	EE	Down		5.89516	10.4402	7.75392	9.23466	4.9423	1.97792
ENSG00000185527	PDE6G	protein_coding	EE	Down		8.37847	7.06112	7.75384	7.48722	3.65347	2.64696
ENSG00000078399	HOXA9	protein_coding	EE	Down		31.399	21.6053	18.2215	33.6605	17.2198	14.2989
ENSG00000166171	DPCD	protein_coding	EE	Down		12.5066	9.1162	6.16301	16.4783	8.50166	3.73517
ENSG00000069966	GNB5	protein_coding	EE	Down		10.2171	5.91038	4.88186	8.00279	3.91626	2.48512
ENSG00000213123	TCTEX1D2	protein_coding	EE	Down		8.32627	6.44389	5.2401	7.201	4.84489	2.43441
ENSG00000152580	IGSF10	protein_coding	EE	Down		5.98218	3.0479	3.76993	7.73479	3.79459	1.86759
ENSG00000139626	ITGB7	protein_coding	EE	Down		34.2632	34.0328	30.0569	18.3574	10.4911	5.21507
ENSG00000188070	C11orf95	protein_coding	EE	Down		4.27677	2.58834	3.14031	3.64317	1.76779	1.12156
ENSG00000241404	EGFL8	protein_coding	EE	Down		2.74132	2.5272	3.7588	3.9039	3.22558	1.21041
ENSG00000090971	NAT14	protein_coding	EE	Down		8.45789	6.65501	8.38974	9.06945	6.8278	3.21507
ENSG00000011028	MRC2	protein_coding	EE	Down		34.7603	27.0188	22.43	35.9898	23.335	12.3304
ENSG00000166532	RIMKLB	protein_coding	EE	Down		10.6325	5.06105	6.87375	13.1809	7.2633	3.1999
ENSG00000173706	HEG1	protein_coding	EE	Down		5.30273	3.94773	2.84932	4.30296	2.55873	1.98051
ENSG00000259479	SORD2P	transcribed_unprocessed_pseudogene	EE	Down		8.46478	3.69156	3.14634	9.27255	4.67536	2.98073
ENSG00000108588	CCDC47	protein_coding	EE	Down		47.8622	32.6617	27.5343	54.2036	32.4302	22.2158
[truncated: 297 more rows]
