# Supplementary material for: KSRP specifies monocytic and granulocytic differentiation through regulating miR-129 biogenesis and RUNX1 expression
Source: Nat Commun. 2017 Nov 10;8:1428. doi: 10.1038/s41467-017-01425-3 (PMC5681548; doi:10.1038/s41467-017-01425-3)
Supplement: Supplementary file 6 — Supplementary Data 3 [file 41467_2017_1425_MOESM6_ESM.xlsx]

## Sheet: DE Genes
Supplementary Data 3. Expression value (FPKM) and clusters of 646 common DEGs in the intersections of batch1 and batch2.
* In this column, 'Up' or 'Down'represents a gene that is monotonically up-regulated or down-regulated in the corresponding differentiatingon culture of cells, while whereas 'EE' stands for a gene that is not a DEG gene in this culture.
Gene_ID	Gene_Symbol	Gene_Categray	Cluster	Expression_Pattern*		Batch1						Batch2
				Monocyte	Granulocyte	M_5Day	M_10Day	M_15Day	G_5Day	G_10Day	G_15Day	M_5Day	M_10Day	M_15Day	G_5Day	G_10Day	G_15Day
ENSG00000173372	C1QA	protein_coding	Cluster1	Up	Up	1.52236	70.1811	205.437	1.51942	12.8062	20.3105	1.53709	63.32	198.725	1.72994	12.3124	22.3734
ENSG00000159189	C1QC	protein_coding	Cluster1	Up	Up	5.66066	82.2863	157.482	4.996	21.7612	24.2331	3.9096	74.9337	146.44	5.3635	17.0555	20.7968
ENSG00000179163	FUCA1	protein_coding	Cluster1	Up	Up	35.9302	256.86	466.715	32.3179	103.405	124.83	35.5653	257.657	470.545	33.2954	102.239	132.577
ENSG00000073737	DHRS9	protein_coding	Cluster1	Up	Up	3.25049	13.2501	25.9471	3.4153	5.72795	15.1683	3.15864	13.6305	26.5708	4.06911	5.61847	13.0797
ENSG00000151012	SLC7A11	protein_coding	Cluster1	Up	Up	2.32754	5.61899	10.0528	2.20549	4.75872	5.6235	1.97131	5.08539	9.92363	2.42596	4.52333	5.44424
ENSG00000250722	SEPP1	protein_coding	Cluster1	Up	Up	2.89361	207.888	390.179	5.51323	19.9602	29.9176	3.81604	203.308	381.123	4.62317	24.0405	27.0426
ENSG00000164821	DEFA4	protein_coding	Cluster2	Up	Up	3.98516	18.0282	233.744	28.7656	531.202	1028.01	2.34616	19.7056	248.993	26.6599	549.057	1078.07
ENSG00000161921	CXCL16	protein_coding	Cluster1	Up	Up	1.78859	22.9675	54.3752	2.83287	6.6382	6.64851	2.34773	23.6564	56.6799	2.26201	6.11167	8.42436
ENSG00000172232	AZU1	protein_coding	Cluster3	Up	Up	141.08	554.908	1973.2	336.791	1939.71	2434.48	134.085	487.488	1835.42	307.114	1776.59	2272.13
ENSG00000197561	ELANE	protein_coding	Cluster2	Up	Up	218.227	619.866	2553.28	977.066	6106.56	7051.65	206.657	564.872	2368.49	920.085	5596.19	6318.07
ENSG00000267519	CTD-3252C9.4	lincRNA	Cluster1	Up	Up	8.01593	22.0614	46.6574	9.60155	21.5338	28.8062	7.76264	19.2822	42.373	7.10107	18.4951	27.6076
ENSG00000197405	C5AR1	protein_coding	Cluster1	Up	Up	3.90056	23.8095	63.8258	3.89733	8.63075	30.4535	4.71496	24.8268	65.8469	4.68442	8.96909	30.5648
ENSG00000101425	BPI	protein_coding	Cluster2	Up	Up	1.93087	6.26703	68.1516	6.09937	148.67	614.966	1.21758	5.685	67.9203	7.48548	153.657	624.197
ENSG00000129538	RNASE1	protein_coding	Cluster1	Up	Up	20.1954	208.929	332.843	13.5674	19.9548	28.8164	21.9228	219.901	357.439	12.227	20.468	30.6883
ENSG00000197555	SIPA1L1	protein_coding	Cluster1	Up	Up	5.26223	10.1905	18.0089	3.75608	5.00543	10.2664	4.79021	9.25834	18.5557	3.58528	5.52748	7.19468
ENSG00000105352	CEACAM4	protein_coding	Cluster2	Up	Up	8.67807	16.5791	30.6005	19.5631	70.9413	97.2014	6.85706	18.2488	34.2399	25.156	72.9309	95.3728
ENSG00000113140	SPARC	protein_coding	Cluster1	Up	Up	22.3291	65.8881	93.2427	29.1808	53.4638	78.5143	24.5486	68.6912	108.632	32.5304	56.4238	87.7389
ENSG00000184557	SOCS3	protein_coding	Cluster3	Up	Up	6.28169	11.6064	22.3127	11.3303	29.0743	32.416	6.38924	10.8774	20.8015	9.45174	26.7232	34.0306
ENSG00000245532	NEAT1	lincRNA	Cluster3	Up	Up	130.573	454.692	792.925	177.861	646.029	1047.57	122.446	465.492	784.582	175.178	662.699	1097.21
ENSG00000163993	S100P	protein_coding	Cluster2	Up	Up	1.45441	3.49638	26.546	6.90932	79.5457	168.118	3.30118	3.86559	22.3811	5.56666	75.9192	170.435
ENSG00000211459	MT-RNR1	Mt_rRNA	Cluster1	Up	Up	473.211	885.63	1472.44	504.543	617.994	948.374	470.778	908.961	1535.53	513.614	628.705	981.498
ENSG00000118985	ELL2	protein_coding	Cluster3	Up	Up	3.35638	5.51461	9.62728	3.34882	8.51838	17.1373	3.41087	5.63241	11.8538	3.29972	6.59405	14.9098
ENSG00000100292	HMOX1	protein_coding	Cluster1	Up	Up	18.0733	100.913	160.647	12.0622	20.8525	24.8299	17.2206	101.245	166.912	12.3792	22.5265	25.0452
ENSG00000179862	CITED4	protein_coding	Cluster3	Up	Up	7.20093	11.9078	20.3705	8.40732	19.4819	39.1045	6.57504	8.87869	19.2911	7.41594	17.9267	30.6585
ENSG00000095917	TPSD1	protein_coding	Cluster1	Up	Up	2.92718	4.63662	8.40401	3.64638	5.11164	6.91553	3.03504	4.20876	11.6942	3.3296	4.38861	9.81038
ENSG00000112773	FAM46A	protein_coding	Cluster2	Up	Up	16.4294	23.2861	38.6321	24.7853	55.7171	62.4566	15.7951	21.8364	35.7942	26.9924	53.7835	61.2435
ENSG00000140678	ITGAX	protein_coding	Cluster1	Up	Up	15.4942	89.8011	141.164	13.8026	17.2225	54.3227	15.79	92.1942	142.367	12.3284	19.0778	54.1517
ENSG00000050767	COL23A1	protein_coding	Cluster3	Up	Up	4.89944	7.73282	14.6168	5.34193	15.2881	27.2572	4.07994	5.80187	14.0968	4.68375	14.2376	24.0246
ENSG00000278600	RP11-81A1.6	sense_intronic	Cluster3	Up	Up	2.20998	3.65106	7.07399	2.58427	5.33528	10.2218	2.32384	3.42404	6.82199	2.11039	4.44868	11.2184
ENSG00000172236	TPSAB1	protein_coding	Cluster1	Up	Up	7.76293	13.9198	36.9458	9.42691	15.0746	25.8773	9.04261	14.5253	39.082	8.4177	13.8418	24.2404
ENSG00000187116	LILRA5	protein_coding	Cluster2	Up	Up	4.93348	7.71826	21.1731	3.20994	7.2212	52.7535	4.71194	6.79846	22.3736	2.03091	5.80825	48.7307
ENSG00000274536	RP6-159A1.4	antisense	Cluster2	Up	Up	65.4106	87.8387	172.335	81.4646	200.974	458.159	64.0073	87.6419	185.399	80.7042	203.825	478.384
ENSG00000197506	SLC28A3	protein_coding	Cluster2	Up	Up	1.6435	2.50057	6.87721	4.05239	13.2821	21.9127	1.58992	3.22025	6.36595	4.48447	15.0208	19.0566
ENSG00000239636	RP4-728D4.2	antisense	Cluster2	Up	Up	4.80612	5.78394	8.78496	5.77424	10.9968	20.9553	4.22078	5.69861	9.86999	5.14664	10.823	21.5949
ENSG00000133246	PRAM1	protein_coding	Cluster2	Up	Up	55.2932	85.5701	126.253	66.3961	149.601	250.609	52.9858	87.7729	126.246	65.1182	157.103	262.564
ENSG00000133805	AMPD3	protein_coding	Cluster2	Up	Up	8.24727	12.7314	18.7295	10.6877	29.0013	72.7645	8.13494	12.6001	19.1669	10.7634	28.9432	80.0317
ENSG00000077984	CST7	protein_coding	Cluster2	Up	Up	86.717	116.938	301.005	447.362	1795.13	2045.97	87.8627	115.303	305.176	446.731	1833.92	2045
ENSG00000204634	TBC1D8	protein_coding	Cluster3	Up	Up	5.16089	6.84266	10.2897	5.12087	8.89994	18.9629	5.15479	6.44829	10.6351	4.26855	8.62426	18.7562
ENSG00000186431	FCAR	protein_coding	Cluster2	Up	Up	2.80322	4.12882	8.21517	2.83455	21.7425	79.7141	2.44844	2.95547	8.40912	2.93353	20.4693	73.2924
ENSG00000149927	DOC2A	protein_coding	Cluster1	Up	Up	2.25334	2.54194	4.25143	2.20002	2.40607	2.19263	2.26433	2.37226	3.03465	1.94773	2.07092	2.42097
ENSG00000238164	RP3-395M20.8	antisense	Cluster3	Up	Up	1.34631	6.45385	5.39016	1.61547	3.35871	7.18082	1.37338	5.39511	5.46467	1.91667	2.76518	7.88717
ENSG00000086548	CEACAM6	protein_coding	Cluster2	Up	Up	1.78424	2.48267	21.5801	5.61202	75.124	160.224	1.86837	2.77566	21.8446	6.21662	76.6994	163.771
ENSG00000164442	CITED2	protein_coding	Cluster2	Up	Up	59.9582	75.4397	129.485	82.3688	153.699	250.375	58.4822	68.3371	126.362	78.1441	149.208	248.365
ENSG00000258461	RP11-164J13.1	processed_transcript	Cluster3	Up	Up	1.28438	4.10402	4.97232	2.15592	5.03571	8.82739	1.5074	5.05014	5.121	2.17573	5.75584	8.6156
ENSG00000162078	ZG16B	protein_coding	Cluster3	Up	Up	1.69798	3.64147	5.60557	3.02548	5.9832	8.54105	2.61936	3.81001	5.83098	2.55194	6.63819	8.83755
ENSG00000163393	SLC22A15	protein_coding	Cluster2	Up	Up	6.93243	11.5698	16.5117	9.14819	23.0876	30.2465	6.6441	10.573	17.2708	10.934	23.6484	29.1338
ENSG00000242861	RP11-285F7.2	antisense	Cluster1	Up	Up	1.41209	3.52722	6.48574	1.53239	3.71577	6.34948	1.12407	1.5422	4.73649	3.11604	3.06006	2.99616
ENSG00000070404	FSTL3	protein_coding	Cluster2	Up	Up	5.06219	5.88932	9.37506	4.55797	17.8212	42.1311	4.1511	5.22956	9.36797	3.9439	18.0758	41.4956
ENSG00000124406	ATP8A1	protein_coding	Cluster2	Up	Up	5.0907	5.94509	10.707	6.57418	18.8141	32.3476	4.5667	6.08955	10.5846	5.44196	21.3716	29.3486
ENSG00000105223	PLD3	protein_coding	Cluster1	Up	Up	80.08	426.276	624.997	84.4927	168.064	197.44	70.729	418.131	608.346	75.0276	170.051	190.206
ENSG00000174501	ANKRD36C	protein_coding	Cluster3	Up	Up	2.07376	4.50898	7.19648	2.65684	7.27358	9.54315	2.45458	4.90681	8.28526	2.8677	6.93563	7.87438
ENSG00000158769	F11R	protein_coding	Cluster3	Up	Up	10.629	24.4152	28.8451	13.374	25.375	27.4491	13.1763	22.6264	22.9703	13.4531	22.3796	31.4279
ENSG00000229512	AC068580.5	sense_intronic	Cluster3	Up	Up	3.80492	3.22179	8.30461	2.31578	2.62426	12.8894	2.36394	7.27242	10.5105	3.61744	1.85342	21.6051
ENSG00000185950	IRS2	protein_coding	Cluster2	Up	Up	1.60027	3.77967	5.3839	2.9099	10.1355	14.5841	1.43588	3.19416	5.36743	2.73055	10.0646	13.916
ENSG00000113369	ARRDC3	protein_coding	Cluster1	Up	Up	2.37773	8.65548	13.6539	2.10113	6.01343	6.31122	2.69603	11.0849	13.0892	1.97479	7.38495	7.43906
ENSG00000259642	ST20-AS1	antisense	Cluster3	Up	Up	1.46163	3.35632	4.44978	2.40046	4.50275	6.01422	1.7822	2.45028	3.7181	1.9652	3.46595	5.97457
ENSG00000169252	ADRB2	protein_coding	Cluster3	Up	Up	1.57611	4.03963	5.54169	2.11393	4.86862	5.4764	1.46316	4.26782	5.62385	1.93718	4.53199	5.24229
ENSG00000143669	LYST	protein_coding	Cluster2	Up	Up	16.5024	21.4508	33.6384	17.7948	45.1641	61.4929	14.9407	26.1989	32.5111	17.0286	48.0233	59.1385
ENSG00000173334	TRIB1	protein_coding	Cluster1	Up	Up	1.85194	6.49232	7.90664	1.41775	3.39338	5.12544	2.16855	5.85633	8.76931	1.81692	2.71428	3.62142
ENSG00000146373	RNF217	protein_coding	Cluster3	Up	Up	2.25269	4.96452	5.34485	3.16497	5.15318	9.63723	2.53787	5.24428	5.67494	3.50839	4.75708	14.7457
ENSG00000187837	HIST1H1C	protein_coding	Cluster3	Up	Up	5.54254	9.61581	12.5873	3.67867	9.83193	19.5044	5.82789	7.40065	15.9105	4.74557	9.98382	21.8711
ENSG00000235027	AC068580.6	antisense	Cluster3	Up	Up	3.91751	9.76358	11.057	3.82413	4.69862	16.6324	3.19687	8.95146	10.2487	3.69595	4.51554	17.0718
ENSG00000147408	CSGALNACT1	protein_coding	Cluster3	Up	Up	1.37475	2.09823	2.70163	1.95511	2.28743	3.72338	1.43925	3.12606	3.28345	1.32278	2.7094	4.881
ENSG00000085514	PILRA	protein_coding	Cluster1	Up	Up	4.0473	58.5699	83.9635	3.9945	17.5485	23.31	4.91525	59.0722	88.9497	3.84351	20.2717	25.4593
ENSG00000135636	DYSF	protein_coding	Cluster2	Up	Up	1.19907	2.23423	2.54884	4.82896	23.9729	66.1637	1.12228	1.78918	2.45839	5.21226	23.8651	66.8244
ENSG00000204136	GGTA1P	unitary_pseudogene	Cluster3	Up	Up	2.64214	14.1989	18.048	2.80849	9.84769	19.9205	2.13411	14.8918	19.5018	2.22972	11.1313	20.2941
ENSG00000179104	TMTC2	protein_coding	Cluster3	Up	Up	1.34834	3.19035	3.70613	1.29994	2.63901	4.70329	1.68105	2.98915	3.69086	1.45513	2.1773	3.89002
ENSG00000134755	DSC2	protein_coding	Cluster3	Up	Up	1.09819	5.2696	7.08648	1.63211	4.51793	6.74826	1.34975	5.37556	7.52934	1.57413	5.02461	7.47819
ENSG00000126709	IFI6	protein_coding	Cluster1	Up	Up	10.3378	37.6292	48.1348	9.95646	16.5988	24.0693	8.38851	27.4953	39.9171	8.53445	17.2936	20.2134
ENSG00000117151	CTBS	protein_coding	Cluster3	Up	Up	9.11104	16.4319	18.9781	9.29265	13.5019	19.7406	7.46621	16.5216	20.2685	8.43507	13.5038	21.6141
ENSG00000251562	MALAT1	lincRNA	Cluster3	Up	Up	25.769	46.5682	69.3132	31.3395	64.9397	85.6389	24.4621	45.7966	69.4261	30.896	65.2402	104.894
ENSG00000188811	NHLRC3	protein_coding	Cluster3	Up	Up	13.8994	28.1836	37.7602	16.6327	29.4603	34.3891	15.1265	27.8288	36.0919	16.4702	30.36	36.9048
ENSG00000100644	HIF1A	protein_coding	Cluster1	Up	Up	38.3983	61.3072	74.942	32.5961	46.3356	56.4379	36.452	60.4025	73.6666	33.0669	42.0876	52.1738
ENSG00000157514	TSC22D3	protein_coding	Cluster1	Up	Up	4.85761	31.4849	45.1634	6.15995	20.4668	33.0747	3.58217	32.6762	45.2385	5.7442	18.6746	29.3758
ENSG00000221817	PPP3CB-AS1	processed_transcript	Cluster1	Up	Up	5.00963	6.52183	9.2736	5.01183	7.3456	6.98689	4.06662	5.66345	8.13201	4.8901	6.50158	6.14852
ENSG00000180953	ST20	protein_coding	Cluster3	EE	Up	3.82471	6.31315	9.00961	4.81976	5.00284	9.61167	3.88495	4.72799	6.81197	3.49516	5.27625	10.8073
ENSG00000223749	MIR503HG	lincRNA	Cluster3	EE	Up	3.33802	4.09425	8.2933	3.95938	8.49291	8.86517	4.07941	4.74994	7.92436	4.12226	7.62381	10.2681
ENSG00000135299	ANKRD6	protein_coding	Cluster1	EE	Up	1.82397	2.64446	3.05892	1.79136	2.16623	2.33334	1.46755	2.28226	3.44003	1.38306	1.22891	1.53751
ENSG00000241860	RP11-34P13.13	processed_transcript	Cluster2	EE	Up	4.38715	7.88846	7.59482	5.303	12.3262	29.9945	3.88844	7.03456	7.653	6.71481	11.9052	27.6986
ENSG00000250575	RP4-669L17.8	unprocessed_pseudogene	Cluster2	EE	Up	1.77035	2.07634	1.92865	2.20485	4.20666	9.4817	1.94526	2.3652	2.09845	1.94981	5.21188	7.67915
ENSG00000000938	FGR	protein_coding	Cluster2	EE	Up	23.8048	28.0113	37.7115	22.6489	44.9656	151.928	30.5664	33.0972	42.1412	25.1509	40.3913	157.436
ENSG00000163220	S100A9	protein_coding	Cluster2	EE	Up	1610.34	1429.4	1284.49	1084.76	4093.98	18719.4	1567.82	1397.33	1278.59	1084.31	4083.1	18757.6
ENSG00000143546	S100A8	protein_coding	Cluster2	EE	Up	591.565	538.845	679.263	376.08	2940.03	15249.2	611.252	544.352	710.138	371.882	3118.45	16253
ENSG00000115828	QPCT	protein_coding	Cluster2	EE	Up	3.99967	3.43705	4.59671	3.33675	7.037	44.6218	4.74068	4.02314	4.11252	2.70969	7.6122	44.2793
ENSG00000160796	NBEAL2	protein_coding	Cluster2	EE	Up	39.2754	50.1075	58.0467	50.6466	96.1443	181.666	35.8322	46.3763	58.8645	48.6726	101.643	175.496
ENSG00000163412	EIF4E3	protein_coding	Cluster2	EE	Up	2.7105	2.33195	3.31712	2.94786	6.29319	17.7357	2.09568	2.70376	3.64454	4.22257	5.34524	16.5396
ENSG00000163959	SLC51A	protein_coding	Cluster2	EE	Up	2.12735	1.7917	3.32882	1.87695	7.45028	22.1846	1.42859	2.67803	1.49502	3.80995	6.99015	18.9617
ENSG00000151726	ACSL1	protein_coding	Cluster2	EE	Up	22.2982	20.8188	29.4921	19.8455	37.2784	89.0457	23.8722	20.5664	28.3553	21.3482	39.3237	96.3459
ENSG00000135604	STX11	protein_coding	Cluster2	EE	Up	3.55146	5.24817	5.47643	4.15508	7.32886	15.6607	3.43334	4.87362	5.33715	3.97445	6.4555	14.3001
ENSG00000105835	NAMPT	protein_coding	Cluster2	EE	Up	31.9002	23.5254	25.8915	28.6955	49.7266	180.434	32.7298	24.8348	21.6513	34.8125	55.3843	168.57
ENSG00000155099	TMEM55A	protein_coding	Cluster2	EE	Up	10.3934	12.8941	12.5632	8.06157	15.8118	45.7921	11.8794	13.2173	15.5094	8.13549	17.8214	48.0855
ENSG00000148175	STOM	protein_coding	Cluster2	EE	Up	46.6618	48.3721	57.6819	60.8637	127.539	253.611	46.4343	49.1428	56.717	64.0469	128.42	253.798
ENSG00000197321	SVIL	protein_coding	Cluster2	EE	Up	3.36673	2.0913	4.34288	3.13832	6.10648	16.9703	2.88514	2.22082	4.92336	2.49441	8.42828	14.736
ENSG00000140379	BCL2A1	protein_coding	Cluster2	EE	Up	17.0407	10.5688	14.5026	14.6326	36.3583	103.445	14.2026	12.117	13.4691	13.0568	35.5744	103.523
ENSG00000198736	MSRB1	protein_coding	Cluster2	EE	Up	24.7071	22.5407	32.0973	31.9963	76.9696	199.115	25.5225	20.6233	29.2302	30.9125	77.997	200.716
ENSG00000260528	FAM157C	lincRNA	Cluster2	EE	Up	1.56131	1.64691	1.56662	2.72793	5.03395	9.80736	1.63092	1.05347	2.75173	2.89243	5.28054	9.71344
ENSG00000197632	SERPINB2	protein_coding	Cluster2	EE	Up	7.74085	6.02436	7.09326	7.80189	13.1734	33.1919	8.09042	5.2255	7.53849	7.08571	13.551	35.9755
ENSG00000282508	LINC01002	processed_transcript	Cluster2	EE	Up	21.6755	28.1404	28.3698	25.9027	44.7659	100.038	21.3616	25.0467	29.8126	26.3468	47.5159	96.8422
ENSG00000076662	ICAM3	protein_coding	Cluster2	EE	Up	44.9268	40.1568	52.4064	47.2473	80.6442	165.281	46.9218	39.7268	52.8976	48.9054	80.9489	164.942
ENSG00000105501	SIGLEC5	protein_coding	Cluster2	EE	Up	3.61318	3.60621	4.21979	2.51325	7.70853	17.4183	2.72655	3.66018	2.65615	2.3621	7.01977	21.5319
ENSG00000101307	SIRPB1	protein_coding	Cluster2	EE	Up	18.7182	22.3587	18.4958	12.0347	24.5345	50.9884	17.8083	21.5997	16.7904	15.522	25.0191	51.5646
ENSG00000049239	H6PD	protein_coding	Cluster2	EE	Up	5.49149	7.31967	9.36603	7.79892	13.9835	24.8828	6.35742	7.17966	8.33089	7.50942	13.1084	23.4242
ENSG00000196352	CD55	protein_coding	Cluster2	EE	Up	14.9979	17.5176	15.5966	16.2098	25.1757	58.6119	17.5934	17.9794	17.6204	17.2671	25.6795	58.6418
ENSG00000163754	GYG1	protein_coding	Cluster2	EE	Up	30.8184	27.2586	28.5393	36.8601	65.3285	123.069	33.1606	30.1818	29.2355	37.3807	72.4399	124.722
ENSG00000183696	UPP1	protein_coding	Cluster2	EE	Up	10.7388	10.2136	12.6299	7.81182	11.2986	23.9212	12.9077	9.81477	13.3518	8.36973	11.3525	24.6939
ENSG00000139178	C1RL	protein_coding	Cluster2	EE	Up	11.5928	14.0015	16.6455	14.1056	24.1474	45.3906	10.9245	14.814	17.0094	13.9872	24.5883	46.0709
ENSG00000072110	ACTN1	protein_coding	Cluster2	EE	Up	47.0858	34.3715	49.8254	62.6252	116.763	200.745	47.2837	35.4034	50.4793	63.3792	115.359	207.18
ENSG00000122694	GLIPR2	protein_coding	Cluster2	EE	Up	19.9701	21.3301	25.7245	19.1466	46.2168	82.4899	16.1039	21.1504	24.3262	18.6651	44.5622	75.1001
ENSG00000228327	RP11-206L10.2	transcribed_unprocessed_pseudogene	Cluster2	EE	Up	3.32242	4.70408	4.54014	3.87301	6.17586	9.83903	3.40715	4.19219	4.44204	4.10242	5.83143	10.5098
ENSG00000180871	CXCR2	protein_coding	Cluster2	EE	Up	2.14168	2.91265	4.30609	3.59498	6.22186	21.5272	5.31503	2.31582	2.31224	5.22041	9.79104	17.0131
ENSG00000011198	ABHD5	protein_coding	Cluster2	EE	Up	8.28088	9.89628	12.8462	6.96937	14.4562	23.9598	6.91083	10.9088	11.679	6.83987	13.2789	25.3149
ENSG00000132356	PRKAA1	protein_coding	Cluster2	EE	Up	19.0035	19.5137	25.1451	21.9577	32.4474	58.7303	26.1252	19.0355	24.6877	21.1018	40.9411	56.6684
ENSG00000170571	EMB	protein_coding	Cluster2	EE	Up	53.9614	50.8832	69.1544	58.8205	110.685	193.059	57.1581	55.845	72.0781	67.2318	114.687	200.44
ENSG00000173221	GLRX	protein_coding	Cluster2	EE	Up	80.2007	78.1088	55.6012	73.6485	109.369	160.602	94.0562	72.2403	64.4183	78.4157	104.98	185.773
ENSG00000132589	FLOT2	protein_coding	Cluster2	EE	Up	46.9548	44.6528	38.8172	62.1678	98.6054	170.652	46.0633	45.6324	39.5358	64.3617	96.0242	170.808
ENSG00000244479	OR2A1-AS1	antisense	Cluster2	EE	Up	3.65771	2.25857	3.32005	2.60386	3.62626	7.25058	2.54074	0.930299	1.38693	3.60119	5.20533	7.43691
ENSG00000213903	LTB4R	protein_coding	Cluster2	EE	Up	12.5821	15.7318	19.7524	12.5947	21.3976	56.0704	11.3935	15.7894	20.1648	11.2198	18.5811	54.6459
ENSG00000163162	RNF149	protein_coding	Cluster3	EE	Up	15.0854	18.5094	26.1272	13.897	22.627	46.5321	11.1568	16.63	18.605	12.4116	21.5592	45.336
ENSG00000258227	CLEC5A	protein_coding	Cluster2	EE	Up	30.279	21.6446	22.9835	31.778	54.8941	89.9733	29.2459	23.2134	23.691	31.0936	59.4395	98.4507
ENSG00000140853	NLRC5	protein_coding	Cluster2	EE	Up	11.0534	13.7398	15.1585	12.4722	20.844	46.0596	17.1715	16.1424	14.7937	17.6603	22.0019	45.536
ENSG00000177628	GBA	protein_coding	Cluster2	EE	Up	45.3383	56.2075	36.854	45.8092	60.7008	139.553	50.555	62.0065	37.3167	57.4888	79.2517	147.668
ENSG00000134242	PTPN22	protein_coding	Cluster2	EE	Up	8.10001	8.30607	10.456	9.54798	16.0841	28.1848	10.0373	11.9928	13.6993	9.57297	19.4658	26.8335
ENSG00000230724	LINC01001	lincRNA	Cluster2	EE	Up	6.32636	8.3579	7.65278	7.91665	9.57956	18.5554	5.56936	5.42683	6.38263	8.73981	9.61205	18.0547
ENSG00000253210	RP11-809O17.1	antisense	Cluster2	EE	Up	1.99782	3.31109	3.85758	3.09924	6.22359	7.79899	2.50053	2.16453	4.14109	2.25842	6.24846	10.9272
ENSG00000265531	FCGR1C	unprocessed_pseudogene	Cluster2	EE	Up	2.01602	2.20418	1.99018	2.51665	4.81536	8.57867	1.83472	2.43556	2.04038	2.34507	5.66943	8.22312
ENSG00000220008	LINGO3	protein_coding	Cluster2	EE	Up	7.37203	7.53567	8.46312	6.80558	10.5735	19.8182	5.97537	5.92212	6.91677	6.46973	8.40403	16.4149
ENSG00000246334	PRR7-AS1	antisense	Cluster2	EE	Up	1.14852	1.23389	1.3141	1.40002	1.99172	5.20056	1.81088	1.16616	2.23467	1.05565	1.8742	5.7935
ENSG00000181274	FRAT2	protein_coding	Cluster2	EE	Up	15.5505	15.6638	17.8173	14.5052	22.1342	56.9681	14.8108	14.5709	17.4026	14.7268	21.0053	54.0853
ENSG00000187808	SOWAHD	protein_coding	Cluster2	EE	Up	3.30344	4.64359	5.23073	4.41993	7.0678	14.9427	3.56865	3.74895	5.06026	3.82999	7.17918	11.532
ENSG00000248996	RP11-1334A24.6	antisense	Cluster2	EE	Up	8.74178	7.94086	10.8752	9.62084	15.4908	28.1801	7.27137	12.3708	9.75086	11.7797	15.7516	29.2502
ENSG00000069974	RAB27A	protein_coding	Cluster2	EE	Up	43.7491	34.397	40.2752	50.5569	82.4017	127.289	46.8721	34.3401	41.8786	53.5336	85.6908	127.328
ENSG00000153317	ASAP1	protein_coding	Cluster2	EE	Up	9.50587	13.1323	12.5866	11.0659	17.4257	31.3188	11.3325	13.7705	15.9095	9.82765	19.6975	30.5275
ENSG00000085719	CPNE3	protein_coding	Cluster2	EE	Up	9.36705	12.9899	14.8062	10.5731	17.9737	36.06	9.09102	13.3644	13.0703	10.0942	15.2877	34.1257
ENSG00000140044	JDP2	protein_coding	Cluster2	EE	Up	15.9138	17.1647	16.3592	15.4918	28.9554	42.0106	15.5071	17.9636	15.8931	16.9906	25.9859	44.7389
ENSG00000092421	SEMA6A	protein_coding	Cluster2	EE	Up	1.15544	1.43134	1.25246	1.0419	1.63084	2.67645	1.53011	1.24035	1.09557	1.29999	1.83128	1.79056
ENSG00000104043	ATP8B4	protein_coding	Cluster2	EE	Up	28.9784	32.3245	46.6527	38.6429	70.5434	109.1	28.9282	31.8773	45.8003	40.3405	67.4897	104.089
ENSG00000224152	AC009506.1	antisense	Cluster2	EE	Up	4.12372	4.707	4.68971	3.43086	6.22489	14.5309	3.13748	3.71345	4.61925	4.54266	5.62167	15.4007
ENSG00000164691	TAGAP	protein_coding	Cluster2	EE	Up	10.9144	13.003	14.2838	8.4681	21.2356	30.1581	11.1321	14.1531	15.0811	8.00587	18.8664	31.7411
ENSG00000144118	RALB	protein_coding	Cluster2	EE	Up	37.3118	36.1732	40.3962	37.2169	59.8492	89.8576	30.8747	37.7033	41.1513	41.2404	62.7902	89.9077
ENSG00000169193	CCDC126	protein_coding	Cluster2	EE	Up	3.82574	2.86255	3.91602	3.58238	5.38008	9.83983	3.58299	3.50951	3.44403	4.88977	5.37828	10.2411
ENSG00000135378	PRRG4	protein_coding	Cluster2	EE	Up	2.50149	2.44251	3.40304	2.32818	4.05636	6.09108	2.14744	2.71466	3.04612	2.56102	4.44041	5.6725
ENSG00000142657	PGD	protein_coding	Cluster2	EE	Up	187.085	220.038	216.002	210.076	313.297	472.48	187.541	230.625	223.127	208.678	315.473	490.121
ENSG00000143797	MBOAT2	protein_coding	Cluster2	EE	Up	9.99239	8.76063	9.84269	14.1441	32.6564	49.7935	9.38528	10.6901	11.5565	16.8432	30.0702	44.5564
ENSG00000112062	MAPK14	protein_coding	Cluster2	EE	Up	39.4956	32.6455	38.0692	45.1646	70.5613	106.601	39.7224	37.2239	40.6284	47.5194	73.4672	105.514
ENSG00000112697	TMEM30A	protein_coding	Cluster2	EE	Up	24.7704	28.1465	33.4017	24.1123	42.7312	64.2853	22.3734	30.2418	33.8267	24.6744	43.038	66.5367
ENSG00000160746	ANO10	protein_coding	Cluster2	EE	Up	6.82261	7.33456	10.4601	8.58312	15.317	24.1817	9.33015	9.33164	12.8563	7.33186	15.3731	24.8046
ENSG00000132825	PPP1R3D	protein_coding	Cluster2	EE	Up	3.35643	3.41046	3.89909	3.32288	4.85418	11.5811	2.76786	3.23313	3.8539	3.10835	4.32979	10.3806
ENSG00000152380	FAM151B	protein_coding	Cluster2	EE	Up	1.85666	3.18425	2.75105	2.18016	3.90803	4.87958	3.13972	2.70688	2.19368	1.93078	3.74021	5.27611
ENSG00000161955	TNFSF13	protein_coding	Cluster3	EE	Up	17.4256	32.0521	40.7401	16.4745	35.4145	49.0698	16.4375	31.6915	49.0251	18.3954	35.1044	55.677
ENSG00000105339	DENND3	protein_coding	Cluster2	EE	Up	44.77	50.0943	51.8801	47.926	83.1295	125.269	40.7513	53.4939	54.0621	54.9208	88.118	122.617
ENSG00000196663	TECPR2	protein_coding	Cluster2	EE	Up	2.86313	3.6741	3.38651	3.5779	5.95986	8.89776	2.28507	2.9455	2.74518	2.81734	3.30011	8.59512
ENSG00000244627	RP3-449O17.1	transcribed_unprocessed_pseudogene	Cluster3	EE	Up	4.33803	8.93822	11.1662	6.15042	7.88962	15.7284	5.10923	7.50781	10.507	6.65451	9.30426	12.8365
ENSG00000172780	RAB43	protein_coding	Cluster2	EE	Up	2.89594	6.14438	5.46975	4.78223	5.36517	10.057	3.5214	4.89023	4.69694	3.53289	5.06062	7.71232
ENSG00000105639	JAK3	protein_coding	Cluster2	EE	Up	14.6238	15.7351	16.0617	20.8563	29.9572	44.6004	13.2562	16.4122	14.2358	20.7798	28.6781	43.2333
ENSG00000112146	FBXO9	protein_coding	Cluster2	EE	Up	38.3894	40.9886	38.8005	42.9741	68.7458	102.664	42.0435	48.6589	43.8727	44.5179	71.1002	104.143
ENSG00000059804	SLC2A3	protein_coding	Cluster2	EE	Up	26.7604	29.63	23.424	26.2775	35.9476	107.652	25.5867	31.0769	25.1862	23.3853	40.9717	109.578
ENSG00000068024	HDAC4	protein_coding	Cluster2	EE	Up	3.86816	3.89672	6.55255	5.80337	6.83602	9.78987	5.80436	4.40363	5.68015	6.55333	8.20606	8.75187
ENSG00000107560	RAB11FIP2	protein_coding	Cluster2	EE	Up	3.38622	4.43351	4.42703	3.30436	4.77489	8.00699	3.28468	3.83488	4.49196	3.99806	4.63366	6.55567
ENSG00000167994	RAB3IL1	protein_coding	Cluster3	EE	Up	3.15758	4.29359	4.17104	1.91989	3.21457	5.61435	3.47342	3.9711	4.59719	1.77346	3.25462	7.87056
ENSG00000099377	HSD3B7	protein_coding	Cluster3	EE	Up	3.23259	3.70361	4.74547	3.60614	4.4983	6.66969	2.61678	3.75176	3.62236	3.39292	3.51374	6.25538
ENSG00000133318	RTN3	protein_coding	Cluster2	EE	Up	59.1333	70.4519	74.423	62.9885	91.3084	148.994	52.7139	65.043	63.5934	54.5423	84.6057	143.424
ENSG00000131979	GCH1	protein_coding	Cluster2	EE	Up	2.8698	1.78843	2.2879	2.32925	3.10544	7.02749	2.60232	1.91675	2.11155	2.40232	2.36275	6.91283
ENSG00000155090	KLF10	protein_coding	Cluster3	EE	Up	10.9473	14.1559	18.6544	9.10393	13.4601	19.2632	11.9863	14.733	17.2909	9.43168	13.8943	20.5197
ENSG00000135049	AGTPBP1	protein_coding	Cluster2	EE	Up	14.0454	17.5203	18.7685	14.7363	19.2792	31.0248	14.8463	19.3436	19.6457	12.8249	19.4658	32.3794
ENSG00000204792	LINC01291	lincRNA	Cluster2	EE	Up	1.0368	1.43045	1.63686	1.20512	1.74397	2.64038	1.1118	0.966716	1.13384	1.12623	1.95198	2.43169
ENSG00000114853	ZBTB47	protein_coding	Cluster2	EE	Up	3.39807	3.4606	4.01854	3.6832	4.91572	7.37422	3.47574	3.47895	3.72364	3.61842	5.14947	6.22293
ENSG00000123684	LPGAT1	protein_coding	Cluster2	EE	Up	7.22755	9.55361	8.93219	7.20857	9.26583	20.0797	7.35306	8.54371	10.8173	7.68728	10.6594	18.3827
ENSG00000188559	RALGAPA2	protein_coding	Cluster2	EE	Up	11.1679	7.38895	11.2338	14.8793	25.5843	36.1473	11.6357	9.1239	10.4454	14.4896	26.5842	34.7545
ENSG00000142765	SYTL1	protein_coding	Cluster2	EE	Up	18.4037	23.0577	28.77	23.0234	41.349	57.3725	20.2206	19.0715	26.3038	19.8127	34.8036	56.5497
ENSG00000081320	STK17B	protein_coding	Cluster2	EE	Up	7.44234	9.26184	7.46564	5.60723	9.50898	13.7916	7.48299	10.3576	8.95176	6.21338	10.336	13.7197
ENSG00000175895	PLEKHF2	protein_coding	Cluster2	EE	Up	8.48768	7.89331	11.3931	9.96032	14.5016	19.5093	7.65566	8.12361	10.8653	9.49215	13.1521	19.1642
ENSG00000186376	ZNF75D	protein_coding	Cluster3	EE	Up	3.93083	4.71648	6.07709	3.9505	5.63723	7.50633	4.00214	5.00557	5.49062	4.52626	5.40468	6.6949
ENSG00000122359	ANXA11	protein_coding	Cluster3	EE	Up	68.5816	89.0693	101.019	75.4459	105.933	135.998	67.6693	102.776	104.327	81.6702	117.548	139.846
ENSG00000126432	PRDX5	protein_coding	Cluster2	EE	Up	152.902	150.619	183.154	179.503	325.743	450.212	150.998	143.009	179.5	187.937	313.199	430.047
ENSG00000130150	MOSPD2	protein_coding	Cluster3	EE	Up	7.27487	10.7288	12.2251	7.86681	12.8063	16.2003	7.31831	12.6056	12.8596	8.70381	12.4272	21.7125
ENSG00000147454	SLC25A37	protein_coding	Cluster2	EE	Up	18.2045	17.1964	16.875	21.7904	28.8585	45.3789	17.5855	16.6917	16.9177	20.137	26.7488	43.9133
ENSG00000205885	C1RL-AS1	antisense	Cluster2	EE	Up	4.2819	3.73059	4.194	3.84766	8.09019	9.46483	2.25885	3.07817	4.18734	4.16024	6.61108	11.7528
ENSG00000051523	CYBA	protein_coding	Cluster3	EE	Up	349.644	409.909	432.794	311.395	430.236	671.729	328.558	381.875	420.903	304.383	404.989	623.335
ENSG00000141012	GALNS	protein_coding	Cluster3	EE	Up	11.0952	13.5273	15.9966	11.7709	16.4096	26.2572	11.2071	18.3242	15.3469	13.3537	15.5688	23.1598
ENSG00000114166	KAT2B	protein_coding	Cluster3	EE	Up	4.5542	6.25434	6.26924	3.95692	6.02089	8.23032	3.95823	6.02248	6.67886	5.14306	4.52004	8.48976
ENSG00000130305	NSUN5	protein_coding	Cluster2	EE	Up	25.2487	19.693	25.8606	27.1014	41.3614	57.2845	28.7334	17.9749	23.8205	29.4876	42.1099	60.7556
ENSG00000163932	PRKCD	protein_coding	Cluster2	EE	Up	55.0746	66.9965	52.3376	49.6007	68.0859	106.736	57.1609	68.1026	54.0069	50.9392	68.5458	106.987
ENSG00000196189	SEMA4A	protein_coding	Cluster2	EE	Up	28.8379	39.0375	32.2912	30.209	37.5375	56.7443	28.9284	39.9476	33.9399	32.0529	38.7461	57.7643
ENSG00000135842	FAM129A	protein_coding	Cluster2	EE	Up	15.0157	11.8896	10.3016	15.8793	22.6896	30.9058	14.2057	11.1279	11.7066	16.8577	24.5726	31.524
ENSG00000225697	SLC26A6	protein_coding	Cluster2	EE	Up	19.441	24.8188	21.4397	20.6689	26.0512	41.2972	16.3188	21.6328	21.6089	23.6155	25.6844	45.1517
ENSG00000138246	DNAJC13	protein_coding	Cluster2	EE	Up	12.8425	13.7851	14.5471	13.8019	21.9491	29.4239	12.31	13.569	14.4421	14.205	22.1486	30.4262
ENSG00000064932	SBNO2	protein_coding	Cluster2	EE	Up	21.8266	21.3346	17.2707	27.3147	37.5362	53.841	21.267	18.1205	16.9004	27.3151	36.5638	46.2721
ENSG00000213904	LIPE-AS1	antisense	Cluster1	EE	Up	7.65308	7.82208	13.203	7.48369	11.9388	16.8703	4.36439	11.4473	16.4783	8.04806	11.6227	6.84449
ENSG00000113441	LNPEP	protein_coding	Cluster2	EE	Up	7.66204	8.09764	8.84713	7.82794	11.3039	16.7334	7.51271	8.49665	9.23171	7.60897	11.7906	16.734
ENSG00000175471	MCTP1	protein_coding	Cluster3	EE	Up	11.4498	15.5327	20.6892	11.9038	19.2581	32.3157	10.159	14.0395	18.5574	13.773	21.1413	29.8025
ENSG00000149177	PTPRJ	protein_coding	Cluster2	EE	Up	10.7657	11.8344	11.6187	8.2783	10.8496	23.7807	10.7893	12.1951	11.3561	7.07879	10.707	23.3172
ENSG00000197818	SLC9A8	protein_coding	Cluster3	EE	Up	5.10178	6.87933	8.02962	5.47392	7.10119	13.4823	4.66206	6.59559	7.25899	5.81756	7.08715	13.0989
ENSG00000168461	RAB31	protein_coding	Cluster2	EE	Up	38.0037	40.8066	43.8297	28.8598	38.6663	74.6676	40.2394	39.4647	41.8598	26.5278	40.0288	69.3504
ENSG00000272086	CTD-2186M15.3	lincRNA	Cluster3	EE	Up	2.08432	2.51886	2.53393	1.57823	3.11602	4.24565	1.6522	1.90493	3.12557	1.26699	2.75417	2.94302
ENSG00000035403	VCL	protein_coding	Cluster2	EE	Up	17.2688	19.5614	17.0977	19.8708	27.3202	39.2033	15.967	20.7058	17.2119	20.4282	27.7655	38.3905
ENSG00000120899	PTK2B	protein_coding	Cluster2	EE	Up	59.8487	62.0963	60.9613	53.1548	73.9586	107.046	57.0762	59.2492	60.6952	54.3765	70.684	106.669
ENSG00000134996	OSTF1	protein_coding	Cluster2	EE	Up	52.8172	55.2923	55.5276	43.5441	58.8065	89.0435	53.8189	54.7527	55.3081	45.9846	63.5937	95.2386
ENSG00000026103	FAS	protein_coding	Cluster2	EE	Up	6.66108	6.5979	6.68762	6.42784	10.2459	13.0136	7.45873	7.46402	6.10655	6.20013	10.6233	13.9295
ENSG00000182534	MXRA7	protein_coding	Cluster2	EE	Up	5.27606	4.96894	5.31615	6.71244	12.0892	16.1198	4.46194	5.37653	5.17243	7.26018	11.3145	15.5687
ENSG00000163874	ZC3H12A	protein_coding	Cluster2	EE	Up	5.42875	5.80448	6.81823	5.04451	14.4952	19.7314	5.32394	5.69695	5.45187	5.4582	14.8891	18.0383
ENSG00000237094	RP4-669L17.10	lincRNA	Cluster2	EE	Up	16.6822	20.6028	16.9594	20.0702	26.8808	32.7297	13.8976	19.1897	16.2961	20.8807	30.5293	31.5578
ENSG00000120885	CLU	protein_coding	Cluster2	EE	Up	12.455	15.0123	17.5517	38.9377	151.848	209.499	13.303	12.4548	17.1453	40.3185	162.29	211.484
ENSG00000118596	SLC16A7	protein_coding	Cluster2	EE	Up	3.36742	4.08681	3.14479	2.69765	5.58164	7.57521	4.32284	3.96832	2.00815	2.83943	4.86673	6.4351
ENSG00000163512	AZI2	protein_coding	Cluster2	EE	Up	24.7811	28.8006	31.8024	26.4914	42.7024	55.2221	22.7898	31.6045	28.4853	29.8962	44.2193	56.2715
ENSG00000090376	IRAK3	protein_coding	Cluster2	EE	Up	14.3227	19.339	20.1098	18.0281	26.4088	35.5342	14.8788	20.1527	20.439	18.3951	26.4741	34.2506
ENSG00000138829	FBN2	protein_coding	Cluster2	EE	Up	4.296	3.33665	4.07937	5.98436	12.8022	16.4401	4.03167	3.39022	4.44121	6.29281	12.7874	16.8684
ENSG00000114480	GBE1	protein_coding	Cluster2	EE	Up	11.4171	12.4388	11.4826	16.0814	23.7294	29.573	11.95	10.5334	12.2165	14.0781	25.0909	30.7065
ENSG00000160766	GBAP1	transcribed_unprocessed_pseudogene	Cluster2	EE	Up	4.37753	3.94479	3.61302	3.96455	4.06264	5.24723	4.36831	4.02728	3.76316	3.70592	4.41106	5.63744
ENSG00000144040	SFXN5	protein_coding	Cluster2	EE	Up	7.67668	7.63578	9.65024	8.16741	9.58356	21.9435	7.68793	7.28977	9.49301	6.46276	11.4099	22.4581
ENSG00000168404	MLKL	protein_coding	Cluster2	EE	Up	14.1315	17.5306	18.0516	16.9395	25.9128	33.9088	15.7939	17.8926	16.9369	18.2424	29.2576	37.6713
ENSG00000072818	ACAP1	protein_coding	Cluster2	EE	Up	58.7216	66.8702	51.3181	58.7994	79.8688	119.201	56.0091	72.5691	51.4432	62.3029	79.3511	113.194
ENSG00000160318	CLDND2	protein_coding	Cluster2	EE	Up	2.19201	1.97959	3.10276	1.91863	4.48703	5.00293	1.60927	1.68447	2.42681	1.67821	4.0058	4.70692
ENSG00000104812	GYS1	protein_coding	Cluster2	EE	Up	24.1392	16.5453	18.0425	26.2242	35.2764	53.2957	26.0413	17.4321	17.4952	29.1199	34.2854	53.7237
ENSG00000172007	RAB33B	protein_coding	Cluster2	EE	Up	2.43348	2.41517	2.41925	1.90116	2.15983	4.36304	1.91118	2.26022	2.69483	2.69768	2.18334	4.73865
ENSG00000165813	CCDC186	protein_coding	Cluster1	EE	Up	2.94682	3.97291	6.19804	2.3261	4.20555	5.13029	4.18226	5.0598	6.36356	2.04821	4.22955	5.25712
ENSG00000144320	KIAA1715	protein_coding	Cluster2	EE	Up	6.02729	5.45726	5.3782	7.46642	8.70872	17.4267	6.53997	6.97864	7.25364	6.81646	9.53356	13.133
ENSG00000101152	DNAJC5	protein_coding	Cluster2	EE	Up	27.1929	30.9726	30.8404	28.7026	37.0715	53.6467	27.1538	30.128	29.499	28.6801	36.4012	52.7001
ENSG00000237840	FAM21FP	transcribed_unprocessed_pseudogene	Cluster2	EE	Up	1.88993	1.49284	1.63592	1.12434	1.44656	2.20948	1.6827	2.56048	1.42445	1.89991	2.57522	3.34865
ENSG00000254901	BORCS8	protein_coding	Cluster2	EE	Up	17.5809	13.0312	12.2172	15.1823	18.5012	21.4758	16.3649	12.582	14.2847	15.2204	17.3881	21.0429
ENSG00000129007	CALML4	protein_coding	Cluster3	EE	Up	13.7446	16.1142	18.5554	12.4252	15.493	19.4239	12.5683	17.3523	16.1596	12.0209	13.7454	19.8316
ENSG00000173928	SWSAP1	protein_coding	Cluster3	EE	Up	3.08123	2.82377	3.48602	2.25036	3.23453	3.3268	2.44212	2.8503	2.82975	2.38395	3.67195	3.25702
ENSG00000139433	GLTP	protein_coding	Cluster2	EE	Up	11.5297	10.7213	10.8259	9.68702	12.768	19.3647	11.3017	10.3399	8.30911	8.89299	11.3321	18.0251
ENSG00000254635	WAC-AS1	antisense	Cluster3	EE	Up	8.95564	11.917	14.4437	8.40282	10.9992	16.3332	8.02501	12.5959	16.6155	8.92216	13.0113	17.8365
ENSG00000165030	NFIL3	protein_coding	Cluster2	EE	Up	5.88374	7.15606	7.5651	5.48165	10.9159	13.4333	6.83606	6.47582	9.62544	6.32597	12.4224	14.6439
ENSG00000122126	OCRL	protein_coding	Cluster2	EE	Up	5.12626	5.20345	6.93762	6.4805	9.44303	11.2657	5.91945	6.03351	6.9638	7.55526	9.47141	12.0755
ENSG00000125910	S1PR4	protein_coding	Cluster2	EE	Up	24.3339	19.8793	18.0177	24.9651	32.2658	51.7386	21.6302	18.5215	15.2899	26.4814	27.1007	48.9784
ENSG00000110934	BIN2	protein_coding	Cluster2	EE	Up	43.5599	42.7771	48.9522	36.7169	46.8359	86.1234	39.8129	45.4728	49.0343	39.1672	47.1553	88.7902
ENSG00000124731	TREM1	protein_coding	Cluster2	EE	Up	2.64074	2.28841	2.0756	2.47118	1.82437	5.86352	5.04492	1.984	3.46251	1.1124	2.2824	7.44968
ENSG00000145779	TNFAIP8	protein_coding	Cluster2	EE	Up	56.8577	53.5109	53.954	63.8262	94.5962	119.979	54.3267	53.8589	62.5071	67.8535	90.4706	118.765
ENSG00000229124	VIM-AS1	antisense	Cluster2	EE	Up	2.73597	3.16134	3.47117	2.21766	2.58852	5.01839	3.20232	3.15275	3.66028	2.39885	3.22647	5.3111
ENSG00000183386	FHL3	protein_coding	Cluster2	EE	Up	15.0095	20.6154	17.6314	16.3002	19.7502	30.4887	16.0208	17.7864	19.6255	16.5967	18.8745	27.9319
ENSG00000198355	PIM3	protein_coding	Cluster2	EE	Up	27.1624	29.0888	28.8153	29.0015	53.9917	66.6343	26.4227	27.1877	27.3919	28.1139	50.7415	61.0518
ENSG00000075420	FNDC3B	protein_coding	Cluster2	EE	Up	15.686	12.7989	16.9009	19.5263	32.4545	44.7478	15.4453	12.5218	16.6943	21.5305	33.5433	42.7238
ENSG00000137414	FAM8A1	protein_coding	Cluster3	EE	Up	4.05902	5.4973	5.7988	4.05956	5.07916	7.55429	4.42008	5.66603	4.99288	3.93603	4.73412	7.44828
ENSG00000058091	CDK14	protein_coding	Cluster2	EE	Up	2.40466	3.03638	2.86716	3.64682	4.88099	7.76825	2.8442	2.25058	2.64821	4.7459	6.28983	10.2216
ENSG00000163728	TTC14	protein_coding	Cluster3	EE	Up	11.326	15.4786	17.9559	12.3975	17.5504	19.8982	11.8303	14.0489	18.7585	14.6804	16.7724	18.662
ENSG00000106261	ZKSCAN1	protein_coding	Cluster2	EE	Up	10.0117	13.6612	13.0485	10.6967	17.6667	20.2632	9.99366	12.9399	12.9316	11.191	17.465	18.9771
ENSG00000094975	SUCO	protein_coding	Cluster2	EE	Up	7.75629	7.42805	10.8698	9.13414	13.3481	15.8753	6.58425	7.06257	10.3053	9.75504	12.5148	17.2871
ENSG00000108582	CPD	protein_coding	Cluster2	EE	Up	10.9018	13.4925	13.0828	15.6482	20.7968	21.9151	13.428	11.8072	12.564	11.1712	20.8861	30.1744
ENSG00000176788	BASP1	protein_coding	Cluster2	EE	Up	76.0712	65.725	85.9236	63.0892	80.0266	140.58	71.1354	61.8539	79.2528	58.2846	76.4882	133.088
ENSG00000165879	FRAT1	protein_coding	Cluster2	EE	Up	4.77353	5.57799	6.90423	4.01268	4.90062	13.9947	3.94444	5.77281	7.09143	4.36989	5.43575	12.8181
ENSG00000116991	SIPA1L2	protein_coding	Cluster2	EE	Up	1.96562	1.77336	2.69274	2.86146	3.90953	5.39273	1.92498	2.26103	2.21551	2.99271	3.81123	5.37991
ENSG00000198520	C1orf228	protein_coding	Cluster2	EE	Up	63.5037	81.9623	87.8542	84.6678	156.957	191.023	68.9817	85.9218	99.8339	82.089	158.07	195.26
ENSG00000173281	PPP1R3B	protein_coding	Cluster2	EE	Up	1.26173	1.63417	1.14702	1.44668	1.73903	4.84843	1.24348	1.18062	1.25325	1.40311	1.71177	4.27583
ENSG00000151689	INPP1	protein_coding	Cluster2	EE	Up	7.66301	6.31901	6.99083	8.73212	9.81809	16.132	10.5487	5.625	8.11971	7.89526	12.6422	17.9019
ENSG00000172216	CEBPB	protein_coding	Cluster3	EE	Up	44.1224	53.0416	61.0783	31.3335	38.3351	63.0456	39.5618	49.0282	56.5303	29.69	34.591	60.9951
ENSG00000058668	ATP2B4	protein_coding	Cluster2	EE	Up	16.5809	14.2799	16.9659	17.0567	22.5421	26.65	16.189	15.4046	16.478	15.7143	23.0885	27.6027
ENSG00000166825	ANPEP	protein_coding	Cluster2	EE	Up	121.271	122.373	129.801	170.773	258.312	289.142	132.274	121.082	134.231	181.149	259.061	291.568
ENSG00000269335	IKBKG	protein_coding	Cluster3	EE	Up	11.1916	13.6429	13.7935	11.0567	13.7221	18.871	10.8415	12.3835	13.463	9.82852	11.5359	18.326
ENSG00000070269	TMEM260	protein_coding	Cluster3	EE	Up	5.45635	6.3673	7.29702	4.69197	6.10194	10.198	5.56218	6.44094	6.90381	4.0763	7.75319	9.26503
ENSG00000197782	ZNF780A	protein_coding	Cluster3	EE	Up	7.68768	8.23792	10.3212	5.54811	7.27732	11.1217	6.97916	8.97506	11.8495	6.33782	8.36212	15.2134
ENSG00000142192	APP	protein_coding	Cluster2	EE	Up	81.8298	77.9192	87.9955	101.357	165.905	196.415	77.8933	80.3001	86.2568	106.282	164.689	198.14
ENSG00000165097	KDM1B	protein_coding	Cluster2	EE	Up	10.4324	6.42756	6.92854	9.18838	10.9164	16.4737	10.3431	7.20589	6.70329	10.4764	12.3489	18.1143
ENSG00000168610	STAT3	protein_coding	Cluster2	EE	Up	34.0861	33.1065	32.5541	41.4343	51.1478	79.1856	34.2521	32.374	34.4351	39.9531	49.2038	76.7886
ENSG00000081087	OSTM1	protein_coding	Cluster2	EE	Up	8.41187	10.5361	8.80445	8.70713	9.0007	13.5298	10.9122	10.157	9.06084	9.89065	8.61702	13.6385
ENSG00000154760	SLFN13	protein_coding	Cluster2	EE	Up	17.4753	14.2907	17.8348	20.9874	22.3787	31.8129	17.2795	15.2674	11.1043	19.633	21.0815	37.8946
ENSG00000075303	SLC25A40	protein_coding	Cluster2	EE	Up	23.4903	19.6154	19.8052	18.3277	24.6917	47.5875	26.0955	22.0043	19.407	18.8005	26.3558	42.0423
ENSG00000182541	LIMK2	protein_coding	Cluster2	EE	Up	13.3249	9.714	7.47782	17.6622	22.6065	32.8797	13.0732	8.73182	8.37658	17.0847	22.1471	32.0607
ENSG00000205542	TMSB4X	protein_coding	Cluster3	EE	Up	6574.45	7760.96	7114.94	4895.62	6078.8	9379.95	6323.88	7592.9	6932.26	4788.61	5963.53	9311.48
ENSG00000087157	PGS1	protein_coding	Cluster2	EE	Up	26.3586	28.1492	25.0109	30.2978	32.5633	46.4277	25.5403	25.4827	27.3627	26.0049	35.0323	52.0251
ENSG00000160211	G6PD	protein_coding	Cluster2	EE	Up	45.7822	48.4623	40.2483	47.0243	56.3653	113.405	50.9812	46.0752	42.0239	45.6552	56.4312	123.468
ENSG00000173598	NUDT4	protein_coding	Cluster2	EE	Up	18.5792	15.5712	18.6827	17.812	21.8919	31.6617	18.9219	15.4164	18.3082	16.5399	21.9331	31.5649
ENSG00000067992	PDK3	protein_coding	Cluster2	EE	Up	4.69076	6.64466	5.74762	4.551	5.07123	8.26888	4.44719	6.06861	4.98202	5.02084	5.84736	7.43118
ENSG00000038219	BOD1L1	protein_coding	Cluster2	EE	Up	14.4735	13.714	16.7029	14.1114	16.2633	24.8608	15.0341	15.3919	15.0655	13.6196	15.303	23.6761
ENSG00000112335	SNX3	protein_coding	Cluster2	EE	Up	90.2067	97.8426	91.565	85.5499	98.1832	140.499	91.9397	107.688	95.5191	89.3703	98.5521	141.587
ENSG00000160446	ZDHHC12	protein_coding	Cluster2	EE	Up	44.9803	46.998	37.2261	43.7943	51.9075	79.1205	38.9281	42.1894	39.3299	43.8297	51.1046	73.2897
ENSG00000160991	ORAI2	protein_coding	Cluster2	EE	Up	25.8683	19.633	20.7832	32.5236	33.8705	56.2716	28.4549	19.9292	17.4302	28.4605	36.0167	53.7541
ENSG00000130703	OSBPL2	protein_coding	Cluster3	EE	Up	8.09306	9.62662	9.24753	7.48227	9.34967	12.6669	7.70804	10.8734	10.0258	7.71235	8.31561	11.3508
ENSG00000114331	ACAP2	protein_coding	Cluster3	EE	Up	14.4811	18.702	18.1703	12.3039	14.6218	21.456	14.2083	18.3413	18.2292	11.6008	15.8059	24.389
ENSG00000135951	TSGA10	protein_coding	Cluster3	Up	EE	1.60597	3.89796	4.41016	3.00746	7.31114	5.84649	4.17607	5.22289	4.25249	3.69112	5.08902	5.12265
ENSG00000276724	RP11-1000B6.7	sense_intronic	Cluster1	Up	EE	2.62043	5.73042	8.49412	2.68757	3.98996	4.94686	2.58613	7.19715	8.62362	3.31577	5.57182	5.82259
ENSG00000129667	RHBDF2	protein_coding	Cluster1	Up	EE	7.35947	13.0099	17.3241	7.31346	10.9725	14.1135	7.07904	12.5798	20.1365	5.73671	8.091	11.7248
ENSG00000099250	NRP1	protein_coding	Cluster1	Up	EE	10.456	21.4318	25.5109	10.1355	4.50619	3.9645	9.99614	19.2206	29.61	6.83393	6.86214	5.04748
ENSG00000082781	ITGB5	protein_coding	Cluster1	Up	EE	3.29829	10.6786	20.7384	2.96132	1.21187	2.2284	3.89403	10.4459	15.8159	1.95988	1.96798	2.71654
ENSG00000038945	MSR1	protein_coding	Cluster1	Up	EE	8.17678	30.9951	68.3166	6.11667	4.51698	3.81276	6.76614	31.8486	68.1806	5.57441	5.43729	4.22646
ENSG00000164684	ZNF704	protein_coding	Cluster1	Up	EE	2.00877	5.5032	11.3846	2.19339	2.05873	3.18258	3.14977	4.64579	9.36019	1.91948	1.65966	2.24307
ENSG00000102575	ACP5	protein_coding	Cluster1	Up	EE	41.6492	114.19	256.69	43.2846	32.7161	26.8029	38.3892	119.681	271.438	49.594	33.6787	24.3066
ENSG00000129757	CDKN1C	protein_coding	Cluster1	Up	EE	1.39706	5.99372	10.9834	1.6068	2.1057	2.09269	1.64278	5.87746	10.8562	1.50929	2.65746	2.41078
ENSG00000170873	MTSS1	protein_coding	Cluster1	Up	EE	3.88867	7.75693	13.3855	5.00309	3.79527	3.73549	3.93117	7.92332	11.6729	3.92363	3.01929	4.70041
ENSG00000173275	ZNF449	protein_coding	Cluster1	Up	EE	1.57074	3.41553	5.53438	1.76904	2.2024	2.58409	1.63287	3.83784	5.20944	1.55905	2.00936	2.40959
ENSG00000145431	PDGFC	protein_coding	Cluster1	Up	EE	6.28904	7.43676	12.0899	5.5603	5.02671	5.25595	6.18286	7.69445	12.6375	5.57661	4.03149	4.15479
ENSG00000095794	CREM	protein_coding	Cluster1	Up	EE	11.2539	15.3376	23.1083	9.11355	8.52515	6.68806	9.53182	15.6255	26.3228	7.89085	7.35475	5.54347
ENSG00000154511	FAM69A	protein_coding	Cluster6	Up	EE	2.97737	3.20265	3.11704	2.8849	3.87713	1.3648	2.8849	2.85803	2.80466	2.5441	1.84351	2.22587
ENSG00000167996	FTH1	protein_coding	Cluster1	Up	EE	1301.2	4905.72	8352.76	1174.86	1460.99	1382.58	1303.26	4805.83	8530.91	1153.84	1419.06	1385.5
ENSG00000178789	CD300LB	protein_coding	Cluster1	Up	EE	3.75793	9.28441	13.9293	2.27392	3.2499	4.05296	3.12296	9.39599	14.331	2.48171	2.50495	3.40783
ENSG00000151474	FRMD4A	protein_coding	Cluster1	Up	EE	2.91908	5.48591	5.7313	2.84015	3.40304	4.15693	2.85347	4.83582	6.95104	3.2324	2.26541	4.18236
ENSG00000189136	UBE2Q2P1	transcribed_unprocessed_pseudogene	Cluster1	Up	EE	2.02292	3.9083	5.26509	1.1099	2.0371	2.56734	1.59157	3.03175	3.891	2.3485	2.0251	1.71066
ENSG00000177706	FAM20C	protein_coding	Cluster1	Up	EE	15.1681	16.9807	43.7866	13.0128	8.23355	9.32781	12.5054	16.4485	45.6717	12.5517	8.3993	8.01306
ENSG00000106178	CCL24	protein_coding	Cluster1	Up	EE	2.46394	2.97291	28.1287	1.5853	1.29517	2.58249	1.59293	2.94217	29.451	1.94059	2.21899	1.05685
ENSG00000146070	PLA2G7	protein_coding	Cluster1	Up	EE	10.2052	33.6443	50.4119	10.9931	10.6786	7.98109	11.8932	35.8669	55.7234	11.0894	9.90727	8.01367
ENSG00000178104	PDE4DIP	protein_coding	Cluster1	Up	EE	10.1749	28.7056	46.6417	12.801	12.4499	9.38114	12.5703	25.2132	46.068	11.8376	10.8752	9.921
ENSG00000134028	ADAMDEC1	protein_coding	Cluster1	Up	EE	16.0808	41.7186	57.3792	17.6406	22.3799	18.6702	16.8559	42.0832	55.2	18.0678	22.5726	18.326
ENSG00000109099	PMP22	protein_coding	Cluster1	Up	EE	12.1693	25.6601	34.9329	10.32	7.9354	5.03268	11.3927	25.2516	35.9491	10.0329	7.8955	5.25626
ENSG00000077585	GPR137B	protein_coding	Cluster1	Up	EE	3.80477	11.6414	14.4886	3.11124	2.94554	2.6903	3.1812	11.0279	14.1004	2.9962	3.5408	2.47895
ENSG00000256043	CTSO	protein_coding	Cluster1	Up	EE	2.93461	6.3764	8.05954	2.49751	2.79561	2.91698	2.72067	5.99497	8.14824	2.36369	2.96127	2.89543
ENSG00000186076	RP11-887P2.3	processed_pseudogene	Cluster5	Down	EE	29.2221	13.5841	12.5635	32.9473	22.0751	16.4471	26.9998	15.525	11.3925	32.0239	20.3669	16.0174
ENSG00000123975	CKS2	protein_coding	Cluster5	Down	EE	222.949	102.618	81.7951	221.955	150.541	111.758	236.915	94.1207	92.0118	228.196	163.689	118.096
ENSG00000240087	RPSAP12	processed_pseudogene	Cluster7	Down	EE	70.4327	61.6281	37.4144	85.6851	54.4706	36.6932	70.9901	61.3874	39.6048	79.878	57.4634	39.8266
ENSG00000179091	CYC1	protein_coding	Cluster5	Down	EE	142.099	79.4129	63.7229	123.269	80.2346	62.8346	133.53	76.5661	62.8848	120.575	84.7148	62.2239
ENSG00000030066	NUP160	protein_coding	Cluster5	Down	EE	28.2597	13.3839	13.0974	28.0194	19.1559	12.7347	26.9204	14.7119	13.7186	28.094	20.234	14.724
ENSG00000140854	KATNB1	protein_coding	Cluster5	Down	EE	22.8365	9.60447	8.90102	29.4115	18.414	15.1547	22.713	11.977	10.3414	30.2574	18.0873	12.9826
ENSG00000138180	CEP55	protein_coding	Cluster5	Down	EE	23.2745	12.6357	8.28218	16.5267	12.7877	15.1288	22.1022	12.1483	8.70959	17.0115	12.9509	16.3087
ENSG00000162063	CCNF	protein_coding	Cluster5	Down	EE	17.0634	9.895	6.5343	15.3237	10.3054	12.5887	16.9217	9.98592	6.5536	15.3962	10.6055	12.9836
ENSG00000149503	INCENP	protein_coding	Cluster5	Down	EE	44.5686	24.7878	15.5952	40.1206	28.5547	33.3808	44.7711	24.8269	17.1089	34.4219	26.3784	33.491
ENSG00000090889	KIF4A	protein_coding	Cluster5	Down	EE	14.2512	8.46255	5.32788	13.3499	9.70412	10.5255	15.4267	9.07083	6.34078	13.6658	9.74781	11.1419
ENSG00000076382	SPAG5	protein_coding	Cluster5	Down	EE	53.6983	37.4824	26.7715	48.358	40.9618	39.6739	52.1601	41.7199	27.9435	49.6901	44.9742	38.835
ENSG00000186185	KIF18B	protein_coding	Cluster5	Down	EE	24.7064	15.4578	9.41999	23.2521	16.1788	18.369	25.7988	16.7841	10.6477	21.8334	15.5274	17.5665
ENSG00000123485	HJURP	protein_coding	Cluster5	Down	EE	30.0142	18.8598	12.4792	28.7171	19.7395	27.4464	30.1414	21.3264	13.5217	28.4575	18.7095	28.0076
ENSG00000237649	KIFC1	protein_coding	Cluster5	Down	EE	48.1786	32.678	19.7628	43.7829	32.632	39.4045	45.4265	32.2229	18.5579	40.6218	30.037	39.0459
ENSG00000184661	CDCA2	protein_coding	Cluster5	Down	EE	10.4158	6.15844	3.94704	8.24063	5.95112	5.66865	11.9043	6.54119	4.51639	8.66573	5.55729	6.10787
ENSG00000108932	SLC16A6	protein_coding	Cluster7	Down	EE	7.25649	4.87197	3.4454	3.98714	3.20475	2.49219	7.02579	4.38703	2.85926	4.65596	2.84243	2.35434
ENSG00000102384	CENPI	protein_coding	Cluster5	Down	EE	6.64262	3.56335	2.39551	6.41775	4.51183	5.75651	6.58324	2.7065	2.63365	6.63912	4.56234	5.06135
ENSG00000135476	ESPL1	protein_coding	Cluster5	Down	EE	24.7093	16.1429	10.5362	22.6713	19.0198	23.1277	23.2887	19.0718	9.19159	22.2156	19.2387	23.4915
ENSG00000142945	KIF2C	protein_coding	Cluster5	Down	EE	37.5854	25.6259	16.116	36.2148	29.5763	28.8923	38.8624	25.6232	15.1946	34.9352	25.9535	29.2941
ENSG00000134690	CDCA8	protein_coding	Cluster5	Down	EE	36.2212	21.6649	16.0851	34.2566	24.2285	23.0047	39.3622	23.1161	15.6976	33.8526	25.9078	22.133
ENSG00000087586	AURKA	protein_coding	Cluster5	Down	EE	43.6477	22.9458	16.3952	36.021	25.4928	26.0531	42.7447	24.1642	14.9199	36.3033	23.7583	25.3527
ENSG00000104689	TNFRSF10A	protein_coding	Cluster5	Down	EE	4.40714	2.15454	2.24559	3.91822	3.85071	4.79741	5.10244	2.27648	1.93217	4.86091	4.08924	4.71112
ENSG00000134594	RAB33A	protein_coding	Cluster7	Down	EE	6.48213	4.59796	2.99074	6.53074	4.70888	3.67784	6.03185	4.89176	3.25435	6.77903	4.70504	3.64145
ENSG00000131747	TOP2A	protein_coding	Cluster5	Down	EE	91.743	69.2888	48.6887	75.8092	59.866	64.3077	93.5276	69.5134	47.0528	75.9467	63.2489	67.9621
ENSG00000112984	KIF20A	protein_coding	Cluster5	Down	EE	26.899	20.9827	12.3463	27.6991	20.5048	24.064	27.3414	23.9892	12.1473	28.603	24.0808	24.5217
ENSG00000171320	ESCO2	protein_coding	Cluster5	Down	EE	10.2011	6.04616	3.66053	12.0276	6.321	10.6634	17.592	8.15457	4.4643	14.8426	7.37709	9.92305
ENSG00000184983	NDUFA6	protein_coding	Cluster5	Down	EE	76.7041	49.2746	37.0118	70.7476	53.7188	40.5871	82.8163	41.3656	41.039	71.9484	55.3622	38.5298
ENSG00000133027	PEMT	protein_coding	Cluster5	Down	EE	21.6038	10.5352	8.12282	20.0705	14.0602	9.80174	22.7145	11.3054	9.12014	18.2004	12.9765	9.30162
ENSG00000149485	FADS1	protein_coding	Cluster4	Down	EE	41.4624	33.0306	20.0809	46.831	43.997	28.4927	40.4001	34.178	19.0333	44.8357	42.3171	33.2962
ENSG00000198901	PRC1	protein_coding	Cluster5	Down	EE	74.8968	65.3954	41.9208	69.4217	63.7183	76.8478	75.3576	60.9541	40.6085	70.0219	56.3814	77.9686
ENSG00000108106	UBE2S	protein_coding	Cluster5	Down	EE	112.441	54.7129	40.9083	78.8357	57.6565	75.315	88.5625	46.8979	35.1694	61.8108	53.2858	66.7083
ENSG00000236498	AC107081.5	antisense	Cluster7	Down	EE	9.59886	4.91777	8.21344	8.27209	6.34334	2.41766	7.95121	7.40806	6.25114	8.36214	5.62809	4.64091
ENSG00000105281	SLC1A5	protein_coding	Cluster5	Down	EE	69.5011	38.9429	30.0393	62.4977	46.1367	28.1574	71.3306	38.3365	30.5833	60.4549	46.0643	28.9585
ENSG00000164611	PTTG1	protein_coding	Cluster5	Down	EE	98.0718	82.4992	56.498	89.6607	74.2465	68.3593	105.369	89.9934	61.0723	94.8187	75.6881	84.2719
ENSG00000109805	NCAPG	protein_coding	Cluster5	Down	EE	28.5531	14.576	10.5305	23.1413	16.5262	17.0917	28.4019	15.0826	12.4409	23.5508	19.1047	17.0925
ENSG00000182199	SHMT2	protein_coding	Cluster7	Down	EE	147.462	119.949	74.0533	144.371	101.183	77.9318	151.443	113.571	74.3491	159.545	103.101	70.7533
ENSG00000126787	DLGAP5	protein_coding	Cluster5	Down	EE	26.3209	14.9448	12.2224	22.1108	15.5922	19.8253	29.0273	16.465	11.6545	22.9108	15.824	19.5048
ENSG00000010292	NCAPD2	protein_coding	Cluster5	Down	EE	71.9481	61.0233	42.1812	68.9055	53.3863	58.7481	76.7961	61.6638	39.8348	72.1632	54.965	66.7403
ENSG00000167553	TUBA1C	protein_coding	Cluster5	Down	EE	291.086	125.193	103.013	252.964	164.974	133.038	306.803	136.58	121.417	279.034	179.182	135.527
ENSG00000137807	KIF23	protein_coding	Cluster5	Down	EE	26.3122	15.3324	13.4757	26.4168	15.6461	18.7375	32.5888	18.9784	12.4364	27.6169	18.2891	21.7292
ENSG00000111206	FOXM1	protein_coding	Cluster5	Down	EE	38.5388	23.7087	18.641	35.883	28.2895	33.804	38.9227	25.1271	19.2735	37.3189	29.9484	33.0471
ENSG00000113161	HMGCR	protein_coding	Cluster5	Down	EE	28.6953	16.2598	11.6263	36.3077	25.5524	21.384	29.9342	20.6324	14.9932	35.1065	27.3725	23.7147
ENSG00000140403	DNAJA4	protein_coding	Cluster5	Down	EE	9.78612	5.09793	3.58464	7.96508	6.69624	6.09906	10.2106	4.64959	5.01847	8.20233	7.67528	5.97455
ENSG00000088325	TPX2	protein_coding	Cluster5	Down	EE	54.4401	30.5912	24.7381	49.1127	36.3527	39.1946	57.1466	30.952	23.3389	50.1768	37.0846	40.7491
ENSG00000089685	BIRC5	protein_coding	Cluster5	Down	EE	59.4189	30.2607	22.9719	57.2041	37.2713	38.8155	61.8869	30.7755	21.3481	55.5846	38.4848	39.0923
ENSG00000156970	BUB1B	protein_coding	Cluster5	Down	EE	45.6454	23.7602	18.8646	42.5862	31.9434	33.1058	51.8174	23.2441	21.1086	48.4575	33.8379	32.476
ENSG00000100401	RANGAP1	protein_coding	Cluster5	Down	EE	77.9636	41.594	33.7844	75.2401	56.506	41.4245	79.6996	42.0027	33.8126	76.2653	57.9466	41.7608
ENSG00000167900	TK1	protein_coding	Cluster5	Down	EE	94.6382	50.4391	40.7761	100.65	77.4843	77.5334	96.2459	50.0538	43.9113	111.325	73.1877	76.2354
ENSG00000100162	CENPM	protein_coding	Cluster5	Down	EE	58.6272	25.1789	21.96	52.9111	39.5935	37.3963	54.0688	29.7699	20.2942	52.5487	38.9804	32.6632
ENSG00000239900	ADSL	protein_coding	Cluster5	Down	EE	81.0626	45.6056	41.2669	82.3859	55.3954	36.757	86.0822	45.364	46.1262	82.7686	54.9551	42.6186
ENSG00000171241	SHCBP1	protein_coding	Cluster5	Down	EE	28.6502	15.9724	11.4901	25.2809	18.3372	18.6711	27.226	14.4237	11.4487	26.7006	17.5985	19.9152
ENSG00000129235	TXNDC17	protein_coding	Cluster5	Down	EE	136.858	76.8569	65.483	131.033	104.17	79.3307	148.613	75.2388	70.4767	113.822	90.7102	82.7771
ENSG00000147155	EBP	protein_coding	Cluster5	Down	EE	88.6596	45.5017	37.8115	108.666	97.4851	73.996	96.5574	47.722	44.8511	102.987	99.0202	74.7052
ENSG00000170312	CDK1	protein_coding	Cluster5	Down	EE	76.0749	41.9175	35.7944	59.9075	45.7928	52.8604	77.2254	42.9255	35.4274	61.2208	44.7565	53.9253
ENSG00000131174	COX7B	protein_coding	Cluster5	Down	EE	153.226	85.7321	58.1012	180.532	118.701	75.0504	161.506	92.7066	68.3813	170.561	109.876	83.6177
ENSG00000085999	RAD54L	protein_coding	Cluster5	Down	EE	19.9508	8.7405	8.91761	19.309	10.9441	9.93694	18.3332	7.75903	10.2798	20.1158	13.4912	12.5193
ENSG00000140534	TICRR	protein_coding	Cluster5	Down	EE	10.2933	5.24834	4.71205	10.3026	7.8419	7.87825	10.4838	5.31893	4.21541	10.9546	7.49499	7.63472
ENSG00000065978	YBX1	protein_coding	Cluster5	Down	EE	792.614	456.681	394.77	781.995	566.786	415.308	809.997	457.928	402.852	792.333	585.674	419.097
ENSG00000116830	TTF2	protein_coding	Cluster5	Down	EE	32.4274	13.9905	14.864	28.3637	19.2484	20.619	35.6706	17.207	12.0301	31.4868	16.8688	23.503
ENSG00000119013	NDUFB3	protein_coding	Cluster5	Down	EE	103.081	57.6302	54.4326	97.4854	77.9919	67.5603	116.298	57.453	55.3563	100.058	86.8924	63.0058
ENSG00000145386	CCNA2	protein_coding	Cluster5	Down	EE	52.4532	21.9423	21.0193	44.6342	36.3659	38.3146	53.0152	23.5262	21.2758	46.5232	37.6083	39.2103
ENSG00000083720	OXCT1	protein_coding	Cluster5	Down	EE	20.2299	9.66069	8.16845	23.1643	17.9705	12.7118	27.1696	10.4432	8.13135	23.2523	19.4866	12.0454
ENSG00000113368	LMNB1	protein_coding	Cluster5	Down	EE	215.051	106.464	100.809	200.811	141.318	127.994	230.837	109.824	102.124	207.089	151.432	146.809
ENSG00000106554	CHCHD3	protein_coding	Cluster5	Down	EE	51.3058	26.6628	27.3639	51.4867	36.5648	26.1663	53.3687	27.0697	25.0883	51.4333	39.0337	26.2227
ENSG00000106462	EZH2	protein_coding	Cluster5	Down	EE	41.9725	24.0467	22.9471	42.5422	30.2716	29.9078	42.9648	23.4227	21.9469	38.9598	29.1727	33.964
ENSG00000138160	KIF11	protein_coding	Cluster5	Down	EE	31.3913	16.9924	15.1593	26.1596	21.2147	25.6038	30.6693	16.8556	15.7427	27.3847	21.3089	25.9279
ENSG00000109919	MTCH2	protein_coding	Cluster5	Down	EE	118.618	63.9315	57.8929	117.478	86.2039	67.3815	132.723	73.676	58.58	115.938	92.6104	62.4349
ENSG00000134809	TIMM10	protein_coding	Cluster5	Down	EE	97.3105	47.8373	47.3742	87.3608	66.1883	49.6263	108.38	50.9739	48.1278	88.873	74.8742	52.4075
ENSG00000151503	NCAPD3	protein_coding	Cluster5	Down	EE	39.6358	22.9628	20.9365	39.4135	31.0957	31.5367	39.937	21.5219	20.682	36.7167	37.6408	32.025
ENSG00000111602	TIMELESS	protein_coding	Cluster5	Down	EE	32.5154	16.8068	15.4363	32.7822	24.6018	23.3202	30.6797	17.6648	16.8129	32.0761	25.0385	23.3657
ENSG00000103512	NOMO1	protein_coding	Cluster4	Down	EE	28.2799	15.7662	18.2036	35.1114	30.241	20.6664	29.1774	16.0571	16.1395	35.7111	29.8714	18.6119
ENSG00000065427	KARS	protein_coding	Cluster5	Down	EE	107.527	58.766	60.7457	99.7319	73.7222	47.5071	105.894	59.2153	59.0055	103.814	75.6049	49.5351
ENSG00000103257	SLC7A5	protein_coding	Cluster5	Down	EE	54.1003	16.4233	15.0101	47.4378	33.5832	22.5113	52.6514	15.7257	13.7678	46.9492	32.1138	22.7852
ENSG00000174231	PRPF8	protein_coding	Cluster5	Down	EE	100.402	62.8754	56.3727	102.924	75.9897	55.6052	102.756	63.623	56.4722	105.273	78.0003	58.8061
ENSG00000131473	ACLY	protein_coding	Cluster5	Down	EE	66.5187	34.0398	30.5579	67.6531	50.6844	38.1496	65.4774	34.4797	30.4329	68.9894	49.0643	36.9303
ENSG00000088247	KSRP	protein_coding	Cluster5	Down	EE	211.255	112.786	102.857	206.348	144.027	112.318	221.673	116.154	101.387	192.707	141.278	113.152
ENSG00000130816	DNMT1	protein_coding	Cluster5	Down	EE	132.642	80.3173	78.9451	135.168	100.585	93.242	129.293	87.0066	72.3988	135.366	104.787	91.843
ENSG00000161847	RAVER1	protein_coding	Cluster5	Down	EE	35.2531	20.2435	17.5317	33.5448	23.4915	23.2672	33.3273	18.1884	17.4617	34.0349	23.5784	23.3157
ENSG00000129351	ILF3	protein_coding	Cluster5	Down	EE	173.909	93.0978	91.8124	174.748	128.243	104.051	172.577	92.2224	94.439	170.936	123.752	108.451
ENSG00000105011	ASF1B	protein_coding	Cluster5	Down	EE	53.5149	27.992	24.1871	49.6631	37.9959	53.7882	56.0446	28.1025	23.4514	55.2087	38.156	49.8469
ENSG00000105063	PPP6R1	protein_coding	Cluster5	Down	EE	110.417	66.3444	60.0592	114.829	92.2999	75.0407	109.277	62.9828	61.5088	114.766	85.9083	79.6318
ENSG00000063244	U2AF2	protein_coding	Cluster5	Down	EE	178.249	102.288	96.4878	182.349	134.941	113.021	188.247	108.485	93.9574	187.613	138.793	117.929
ENSG00000101182	PSMA7	protein_coding	Cluster5	Down	EE	301.533	159.178	154.003	258.389	198.907	176.626	289.642	151.035	149.228	254.749	199.622	172.464
ENSG00000072501	SMC1A	protein_coding	Cluster5	Down	EE	67.8301	37.6511	28.8839	71.792	57.247	55.4109	69.4851	30.6059	27.7831	85.1102	64.3205	52.8859
ENSG00000102144	PGK1	protein_coding	Cluster5	Down	EE	362.465	204.482	180.003	326.509	269.469	235.598	380.207	201.603	197.305	337.592	273.006	257.105
ENSG00000123342	MMP19	protein_coding	Cluster1	Up	Down	2.79522	8.44383	12.6975	2.91277	3.15525	6.69356	3.56533	9.16868	13.0478	2.34176	3.19265	1.61572
ENSG00000130208	APOC1	protein_coding	Cluster1	Up	Down	43.2274	96.5423	172.043	49.986	23.469	12.511	42.2233	100.485	171.377	47.416	28.8212	10.4762
ENSG00000135047	CTSL	protein_coding	Cluster1	Up	Down	115.963	163.981	531.556	68.0418	39.5264	24.1546	123.046	176.321	562.093	72.9528	37.6088	25.3999
ENSG00000072422	RHOBTB1	protein_coding	Cluster1	Up	Down	3.4196	5.33371	9.63235	3.75253	2.14349	1.51498	3.67429	4.95273	8.6444	4.11588	2.01124	1.05715
ENSG00000025434	NR1H3	protein_coding	Cluster1	Up	Down	6.83241	19.3188	38.2358	8.37374	6.58173	4.16065	7.1708	23.4539	40.9074	7.2453	6.00444	3.54151
ENSG00000180581	SRP9P1	processed_pseudogene	Cluster4	EE	Down	11.1893	5.46464	3.42114	12.7464	10.7596	7.64779	10.774	8.10951	8.05136	19.88	12.6559	5.10769
ENSG00000214223	HNRNPA1P10	processed_pseudogene	Cluster7	EE	Down	5.36392	3.90978	3.04114	6.08106	4.19995	2.1021	5.0981	4.29585	3.75303	6.27201	3.71716	1.88669
ENSG00000247627	MTND4P12	processed_pseudogene	Cluster7	EE	Down	3.67304	2.80172	1.47911	5.74466	3.17237	2.06401	3.28187	2.64376	1.8055	5.91238	2.61766	2.10695
ENSG00000234851	RPL23AP42	processed_pseudogene	Cluster7	EE	Down	203.51	188.502	145.072	252.246	191.918	119.028	188.601	195.558	147.071	247.148	189.168	128.026
ENSG00000166171	DPCD	protein_coding	Cluster7	EE	Down	11.8797	8.57364	4.84515	14.6285	7.02394	3.05885	12.5066	9.1162	6.16301	16.4783	8.50166	3.73517
ENSG00000136840	ST6GALNAC4	protein_coding	Cluster6	EE	Down	12.7194	10.7109	7.15346	11.6412	6.37133	3.20949	10.761	11.8893	8.40567	12.5442	5.00307	3.36969
ENSG00000104783	KCNN4	protein_coding	Cluster7	EE	Down	34.9943	22.4497	18.5248	27.8462	18.8921	11.2492	28.9834	25.1932	19.335	29.9957	16.9007	13.1764
ENSG00000101447	FAM83D	protein_coding	Cluster5	EE	Down	11.5763	6.07955	4.96524	10.8911	6.03938	5.10807	10.9068	6.20171	4.9875	12.3787	6.23204	5.44755
ENSG00000237506	RPSAP15	processed_pseudogene	Cluster7	EE	Down	6.01072	7.50298	3.90139	7.64111	5.68948	3.06469	4.81242	6.09134	4.14598	6.83865	3.93855	1.85928
ENSG00000022556	NLRP2	protein_coding	Cluster7	EE	Down	6.61425	4.77144	3.70526	6.89527	3.86515	2.99238	8.50016	4.77185	4.82729	5.40433	5.3412	3.85906
ENSG00000121988	ZRANB3	protein_coding	Cluster5	EE	Down	3.90359	2.75953	2.03096	3.81056	2.91971	2.5442	5.4679	3.85979	2.59168	4.95446	3.18069	3.72268
ENSG00000117394	SLC2A1	protein_coding	Cluster7	EE	Down	30.9214	19.0883	16.2785	31.8682	18.6275	11.2601	31.6844	17.4305	13.1721	30.3609	16.0241	10.6932
ENSG00000071794	HLTF	protein_coding	Cluster7	EE	Down	14.4924	8.61001	8.52335	14.202	7.64994	4.9052	15.0879	9.40781	7.87498	12.3387	8.54881	5.38669
ENSG00000058056	USP13	protein_coding	Cluster7	EE	Down	4.96415	2.40097	1.95259	4.19578	2.18299	1.42372	4.90066	2.80511	2.43102	4.3312	3.23605	1.19835
ENSG00000066117	SMARCD1	protein_coding	Cluster7	EE	Down	37.8785	25.1275	24.1352	39.4651	26.097	19.0831	43.0437	23.5082	24.1136	45.5618	22.3786	17.6377
ENSG00000004142	POLDIP2	protein_coding	Cluster5	EE	Down	58.5942	32.4142	31.9905	58.9391	39.9459	30.8177	62.0287	35.3604	30.6086	60.7402	39.2696	29.6294
ENSG00000125454	SLC25A19	protein_coding	Cluster7	EE	Down	67.7654	43.1435	35.876	58.8119	36.7735	19.7255	67.2614	43.7453	37.9343	58.6017	37.5786	22.0011
ENSG00000105202	FBL	protein_coding	Cluster7	EE	Down	328.715	186.881	188.318	342.065	263.862	146.118	345.333	189.224	190.928	365.931	270.665	154.429
ENSG00000125743	SNRPD2	protein_coding	Cluster7	EE	Down	322.678	190.546	180.692	329.995	232.536	149.425	350.449	205.55	204.862	351.787	249.674	151.759
ENSG00000144647	POMGNT2	protein_coding	Cluster5	EE	Down	7.38009	3.67187	2.68234	7.12884	4.78318	3.22668	6.30183	3.76812	3.04995	7.40221	4.42196	3.5763
ENSG00000072506	HSD17B10	protein_coding	Cluster7	EE	Down	83.4494	58.6941	42.9061	80.658	72.5049	48.589	82.3284	57.5553	48.9411	75.2232	69.1254	43.3258
ENSG00000242071	RPL7AP6	processed_pseudogene	Cluster7	EE	Down	7.63654	9.37086	5.60138	12.9729	6.79947	3.42572	9.3085	6.46596	6.07164	12.563	6.71657	3.74144
ENSG00000134684	YARS	protein_coding	Cluster5	EE	Down	101.435	56.0674	43.8097	99.101	74.4911	48.6613	104.75	57.0901	47.9239	100.848	72.9793	49.9189
ENSG00000148335	NTMT1	protein_coding	Cluster7	EE	Down	30.1805	16.5483	14.0852	29.5915	22.7887	16.0988	27.9868	20.3374	14.8242	32.5257	24.8439	13.4027
ENSG00000160049	DFFA	protein_coding	Cluster5	EE	Down	17.6096	9.98645	8.51545	15.9823	11.7808	6.76415	18.5976	8.10997	8.86752	16.6687	11.7737	8.43323
ENSG00000132300	PTCD3	protein_coding	Cluster7	EE	Down	91.4319	49.7326	44.0404	93.3354	61.5254	39.9684	91.1614	59.8763	52.4127	82.32	73.5387	35.2548
ENSG00000178952	TUFM	protein_coding	Cluster7	EE	Down	197.215	135.447	126.253	213.684	164.974	102.605	205.737	135.234	130.75	219.319	166.028	101.321
ENSG00000278540	ACACA	protein_coding	Cluster7	EE	Down	19.0822	9.06283	9.12984	18.7504	14.589	8.45383	17.7437	9.60735	10.2795	20.5773	16.8592	8.66142
ENSG00000101166	PRELID3B	protein_coding	Cluster5	EE	Down	34.5664	19.5427	16.0292	31.494	20.9946	12.8482	32.3053	19.2502	19.8901	32.2244	19.0892	16.467
ENSG00000134531	EMP1	protein_coding	Cluster6	EE	Down	66.5371	69.8398	43.7408	44.2044	13.3624	5.25371	72.0185	72.7139	49.5229	45.8882	13.6059	5.97387
ENSG00000060982	BCAT1	protein_coding	Cluster7	EE	Down	18.2996	15.4575	16.4273	16.9669	8.79965	3.53699	17.8004	15.9578	15.88	17.3496	11.6367	4.73918
ENSG00000160932	LY6E	protein_coding	Cluster7	EE	Down	53.3821	36.282	35.5604	58.8439	28.1178	12.6205	54.2827	35.4666	34.8587	56.7472	25.5774	11.7237
ENSG00000107438	PDLIM1	protein_coding	Cluster7	EE	Down	11.5564	7.33072	9.80084	11.4165	5.45042	2.14634	11.4948	8.46954	9.72978	10.1332	4.63387	2.69984
ENSG00000065923	SLC9A7	protein_coding	Cluster6	EE	Down	4.02232	4.48174	4.64887	4.93352	3.19209	1.43701	4.6091	7.16523	4.65147	3.58939	2.40999	2.13881
ENSG00000106211	HSPB1	protein_coding	Cluster7	EE	Down	64.5895	50.3928	50.1767	73.8961	46.3563	20.7444	73.6801	47.4689	55.7228	81.2941	49.3442	19.1678
ENSG00000141391	PRELID3A	protein_coding	Cluster7	EE	Down	7.7457	6.15658	6.72062	10.1019	4.91495	2.15528	8.82511	5.56232	4.6316	12.4798	4.04741	2.08882
ENSG00000122025	FLT3	protein_coding	Cluster7	EE	Down	11.2676	10.0486	11.161	11.5605	6.31153	3.05476	11.9251	10.3002	10.8357	12.349	6.79405	3.88687
ENSG00000108176	DNAJC12	protein_coding	Cluster7	EE	Down	4.63722	4.84867	5.06151	5.46753	2.93941	1.12489	4.54871	4.6522	4.53075	4.8769	2.04395	2.04186
ENSG00000082512	TRAF5	protein_coding	Cluster7	EE	Down	6.37402	4.27038	4.37252	6.8045	2.11996	1.30077	6.2403	4.79536	4.91931	6.62356	1.97686	1.60226
ENSG00000120093	HOXB3	protein_coding	Cluster6	EE	Down	4.16239	5.19509	3.88114	5.00017	2.42279	1.70801	3.92441	4.84869	4.15755	4.07326	2.36025	1.85347
ENSG00000102226	USP11	protein_coding	Cluster7	EE	Down	17.8018	15.2725	10.9739	20.0023	11.0782	5.47971	19.3422	13.6278	10.6242	20.8179	10.1611	7.35951
ENSG00000198721	ECI2	protein_coding	Cluster7	EE	Down	32.378	18.3242	15.9424	33.3296	15.6303	6.43788	33.1219	18.7726	17.9745	34.9745	14.8278	6.63215
ENSG00000132541	HRSP12	protein_coding	Cluster7	EE	Down	13.3789	9.81284	10.7863	14.4992	9.2703	4.16239	16.9749	9.48173	10.4986	14.185	10.1694	3.84188
ENSG00000085662	AKR1B1	protein_coding	Cluster6	EE	Down	79.8766	96.8861	81.5904	68.8506	31.8066	16.6421	80.7544	100	80.314	74.5663	33.1016	19.5299
ENSG00000164237	CMBL	protein_coding	Cluster7	EE	Down	5.54113	4.47522	4.31645	6.83055	3.07208	1.41638	5.88773	3.92799	3.81904	5.97519	3.13889	1.07937
ENSG00000118707	TGIF2	protein_coding	Cluster7	EE	Down	13.2769	10.443	10.482	14.6854	8.86261	4.44703	15.4397	9.69292	9.71339	15.2074	6.99197	3.6752
ENSG00000151135	TMEM263	protein_coding	Cluster7	EE	Down	6.85878	4.52561	5.80234	9.31041	5.21151	2.73088	5.84166	5.09878	4.9361	7.27824	7.14771	2.32308
ENSG00000123213	NLN	protein_coding	Cluster7	EE	Down	25.3186	16.1448	12.3838	22.9707	14.0235	6.62222	23.7555	15.816	12.7828	20.206	15.9451	7.72479
ENSG00000022267	FHL1	protein_coding	Cluster7	EE	Down	6.8414	5.6164	4.20832	6.23344	2.05224	1.07275	9.07019	6.06992	3.84503	8.13183	1.37973	1.40872
ENSG00000166532	RIMKLB	protein_coding	Cluster7	EE	Down	10.9679	5.71447	8.02588	11.5891	6.22484	3.7545	10.6325	5.06105	6.87375	13.1809	7.2633	3.1999
ENSG00000108622	ICAM2	protein_coding	Cluster7	EE	Down	24.6367	19.1967	18.8402	28.4636	18.07	8.48452	24.928	19.4606	18.1763	24.8591	15.361	8.10492
ENSG00000147872	PLIN2	protein_coding	Cluster6	EE	Down	52.1202	58.0069	57.6338	49.1051	34.6776	18.5346	54.1814	60.5054	60.265	50.2667	30.5405	20.6684
ENSG00000215492	HNRNPA1P7	processed_pseudogene	Cluster7	EE	Down	17.3342	12.0477	10.7682	19.0445	11.2591	8.16425	17.1637	10.9363	7.72123	15.4582	11.1373	6.55004
ENSG00000164929	BAALC	protein_coding	Cluster7	EE	Down	8.7719	6.16886	10.8996	9.49266	7.72076	3.36481	6.40311	7.13253	8.40637	11.7206	7.80871	2.81916
ENSG00000184205	TSPYL2	protein_coding	Cluster7	EE	Down	4.37599	3.50069	4.53349	5.30046	2.99296	1.60046	3.79563	3.4445	4.10709	5.2016	2.61193	1.17939
ENSG00000198208	RPS6KL1	protein_coding	Cluster6	EE	Down	2.26531	2.63294	2.31508	2.86175	1.82101	1.02503	2.84401	3.49219	3.8052	4.47711	1.18074	1.4513
ENSG00000221968	FADS3	protein_coding	Cluster7	EE	Down	5.90605	5.04028	3.95729	6.29767	3.00971	1.58179	6.04641	5.14191	4.89723	6.20568	3.57157	2.33127
ENSG00000134324	LPIN1	protein_coding	Cluster7	EE	Down	8.58828	7.58578	4.96901	8.13514	3.99056	2.83011	9.28549	7.72045	6.12035	8.35038	4.69081	1.79509
ENSG00000122378	FAM213A	protein_coding	Cluster7	EE	Down	9.59112	8.74024	12.2528	11.364	8.28359	4.07678	12.936	9.56936	12.03	10.8685	8.69332	4.32192
ENSG00000185986	SDHAP3	transcribed_unprocessed_pseudogene	Cluster7	EE	Down	3.53221	2.29771	3.16963	2.91395	2.26163	1.00009	4.31466	2.99161	2.67788	3.56842	2.03782	1.66448
ENSG00000132846	ZBED3	protein_coding	Cluster7	EE	Down	8.34143	6.25598	6.87731	8.08245	4.63391	3.20245	7.66413	6.36824	5.21713	7.98171	4.98195	3.32198
ENSG00000181019	NQO1	protein_coding	Cluster7	EE	Down	16.3649	8.89993	8.14974	10.849	3.22032	2.21889	18.9989	7.91404	10.6766	10.5259	4.21329	2.71488
ENSG00000166428	PLD4	protein_coding	Cluster6	EE	Down	51.6908	54.1308	55.1311	36.9072	21.5527	12.7044	43.3361	63.8866	52.3256	30.7659	18.8142	11.7906
ENSG00000163013	FBXO41	protein_coding	Cluster7	EE	Down	10.1122	7.94275	7.78166	9.67779	6.14801	3.48774	10.8239	8.19901	7.29989	8.79061	6.57229	3.92898
ENSG00000155254	MARVELD1	protein_coding	Cluster7	EE	Down	11.4051	11.6082	9.15008	11.895	7.446	4.35794	11.9235	9.67499	10.4797	11.2583	6.98766	4.31696
ENSG00000154134	ROBO3	protein_coding	Cluster7	EE	Down	6.92628	5.68342	4.7328	7.59033	3.0387	2.31324	6.82176	4.774	4.62725	5.87438	5.30392	2.2574
ENSG00000171843	MLLT3	protein_coding	Cluster7	EE	Down	10.5368	5.36256	3.98827	12.3094	4.67119	2.65585	11.9458	6.8758	6.40504	13.1028	4.18351	1.95543
ENSG00000141753	IGFBP4	protein_coding	Cluster7	EE	Down	9.00587	6.02929	5.65189	6.93451	2.68005	1.57627	7.62853	5.51963	5.99204	6.63981	3.03062	1.48804
ENSG00000110042	DTX4	protein_coding	Cluster7	EE	Down	8.04872	5.25815	6.22395	6.17071	2.77681	1.81835	7.70549	4.72973	6.03513	6.55462	3.49511	1.77499
ENSG00000172247	C1QTNF4	protein_coding	Cluster7	EE	Down	9.70044	7.99156	6.82504	15.096	8.71514	4.33517	8.21474	7.99459	5.46132	13.8772	7.05144	3.2068
ENSG00000184232	OAF	protein_coding	Cluster6	EE	Down	9.67981	8.31783	6.20852	8.37261	3.84623	2.50669	8.56096	7.32719	5.40601	7.88133	3.43715	2.05663
ENSG00000146540	C7orf50	protein_coding	Cluster7	EE	Down	37.3158	27.3117	36.0384	32.7795	22.8465	12.1876	34.2995	28.6847	28.6828	30.2803	20.3659	11.5287
ENSG00000128805	ARHGAP22	protein_coding	Cluster6	EE	Down	10.5277	15.771	14.0502	10.1728	5.44347	2.90774	9.75949	13.9157	14.0329	10.2405	4.26277	2.66698
ENSG00000139626	ITGB7	protein_coding	Cluster6	EE	Down	32.0811	31.4157	29.6007	17.7634	8.5962	5.60406	34.2632	34.0328	30.0569	18.3574	10.4911	5.21507
ENSG00000152580	IGSF10	protein_coding	Cluster7	EE	Down	5.80658	3.10068	3.62504	7.25472	3.55849	1.68797	5.98218	3.0479	3.76993	7.73479	3.79459	1.86759
ENSG00000174775	HRAS	protein_coding	Cluster7	EE	Down	26.7237	15.7515	15.7187	19.3036	14.2206	7.28836	25.0401	15.5908	16.6639	25.5012	13.5829	8.07524
ENSG00000079819	EPB41L2	protein_coding	Cluster7	EE	Down	25.9992	17.4588	15.4751	23.1689	13.4398	8.14015	27.2673	18.594	17.1563	24.4658	14.7709	7.15713
ENSG00000090971	NAT14	protein_coding	Cluster7	EE	Down	8.04665	7.07613	8.13219	8.53267	5.77198	3.00698	8.45789	6.65501	8.38974	9.06945	6.8278	3.21507
ENSG00000065600	TMEM206	protein_coding	Cluster7	EE	Down	17.9648	14.6592	11.3209	17.2047	8.32901	6.81391	17.8068	16.4052	13.8635	16.8221	10.2158	6.81144
ENSG00000136193	SCRN1	protein_coding	Cluster6	EE	Down	9.43641	9.4181	7.81109	8.5418	3.70313	2.32447	10.9021	10.5272	10.2951	8.63974	4.10268	2.38074
ENSG00000007312	CD79B	protein_coding	Cluster6	EE	Down	3.90117	4.44927	2.81865	4.66121	2.32508	2.12966	4.42972	3.04308	4.92552	3.97313	2.61742	2.07892
ENSG00000162729	IGSF8	protein_coding	Cluster6	EE	Down	7.29493	6.07042	4.99516	6.91428	3.13805	1.79932	6.88374	5.85377	4.96987	7.70809	2.85806	1.69827
ENSG00000154328	NEIL2	protein_coding	Cluster7	EE	Down	5.26804	3.94504	4.71479	4.76307	3.21094	1.40889	5.43072	3.66484	4.17073	4.19689	2.13487	1.6202
ENSG00000050344	NFE2L3	protein_coding	Cluster7	EE	Down	12.7261	9.70257	8.65678	14.129	7.50242	3.87408	13.2341	8.86415	8.17645	16.3045	7.1183	3.62508
ENSG00000177732	SOX12	protein_coding	Cluster7	EE	Down	7.01038	5.20299	5.53455	7.57054	4.23579	2.62454	6.36482	4.37804	4.70954	7.38205	4.11786	2.20873
ENSG00000184117	NIPSNAP1	protein_coding	Cluster7	EE	Down	22.7158	17.177	14.1234	23.0225	15.6865	9.40052	22.2467	17.1915	15.5397	25.5215	14.8082	9.5487
ENSG00000156535	CD109	protein_coding	Cluster6	EE	Down	7.37427	8.37337	8.26069	6.44078	3.24761	2.02138	7.30624	8.9991	7.85763	6.7044	3.23252	2.03793
ENSG00000109113	RAB34	protein_coding	Cluster7	EE	Down	64.0609	57.848	47.0073	62.5111	42.521	26.1798	58.5423	59.3134	49.8616	61.8482	42.8537	22.8651
ENSG00000157617	C2CD2	protein_coding	Cluster6	EE	Down	4.37259	4.1463	4.65973	4.97169	2.56988	1.42489	3.6094	4.9383	4.03222	5.60159	2.30719	1.7366
ENSG00000171130	ATP6V0E2	protein_coding	Cluster6	EE	Down	11.6589	11.0126	9.62733	11.6822	7.53683	5.0316	12.0952	11.456	9.4113	13.7139	7.05689	5.18105
ENSG00000162694	EXTL2	protein_coding	Cluster7	EE	Down	6.91556	4.61332	6.54528	7.07095	5.4197	3.4671	6.71899	5.76954	7.02354	7.11881	4.69034	2.8745
ENSG00000256269	HMBS	protein_coding	Cluster7	EE	Down	27.7344	16.4572	15.2499	27.4278	18.6527	12.9001	26.7083	13.8599	15.8269	23.3927	21.1431	12.0196
ENSG00000078399	HOXA9	protein_coding	Cluster7	EE	Down	35.7505	24.6509	22.7079	32.1567	19.9477	11.5624	31.399	21.6053	18.2215	33.6605	17.2198	14.2989
ENSG00000123992	DNPEP	protein_coding	Cluster7	EE	Down	34.5784	29.9923	22.0197	32.8243	20.9761	15.8411	33.2964	29.9827	25.437	33.492	20.4072	12.6535
ENSG00000140968	IRF8	protein_coding	Cluster7	EE	Down	87.0504	64.3796	68.8863	69.6043	33.5763	20.3627	84.3281	65.988	69.896	69.1022	33.2013	21.8957
ENSG00000088826	SMOX	protein_coding	Cluster6	EE	Down	14.168	14.5031	15.3616	10.1861	6.27966	3.85444	12.8877	14.0639	16.3067	10.1506	5.8171	3.91548
ENSG00000187601	MAGEH1	protein_coding	Cluster7	EE	Down	4.65209	4.03989	4.64104	5.15383	3.12303	1.9825	5.0746	3.44596	4.46234	5.15155	4.71417	1.8573
ENSG00000224094	RPS24P8	processed_pseudogene	Cluster7	EE	Down	37.349	49.2369	40.3881	56.5938	38.2719	25.4033	40.3427	33.5427	33.0885	55.6048	44.6403	23.5567
ENSG00000168778	TCTN2	protein_coding	Cluster7	EE	Down	2.08534	1.76773	2.0652	2.84702	1.81776	1.20588	2.36085	1.65832	1.72841	3.00639	1.44895	1.51713
ENSG00000049759	NEDD4L	protein_coding	Cluster6	EE	Down	4.9037	5.4854	5.6263	6.53664	4.03106	2.95894	5.88201	5.86271	6.97113	5.88838	5.85438	4.50794
ENSG00000188070	C11orf95	protein_coding	Cluster7	EE	Down	4.59538	2.76147	2.71314	4.62628	1.90406	1.41115	4.27677	2.58834	3.14031	3.64317	1.76779	1.12156
ENSG00000221988	PPT2	protein_coding	Cluster7	EE	Down	8.25246	5.79171	7.96551	11.2463	6.31016	3.24621	9.23181	7.56219	8.07532	11.7186	6.75256	3.3922
ENSG00000260260	SNHG19	lincRNA	Cluster7	EE	Down	91.0716	78.5176	80.423	87.519	66.5027	35.0493	87.6679	75.8418	75.2396	85.1415	61.5684	27.5224
ENSG00000189369	GSPT2	protein_coding	Cluster7	EE	Down	6.1187	4.3744	3.96022	5.65614	3.70721	2.39783	6.07615	4.4295	3.98988	6.06733	3.58848	2.13127
ENSG00000233024	RP11-1212A22.4	protein_coding	Cluster7	EE	Down	9.00965	8.0281	7.05083	11.8228	6.8551	4.36852	10.7109	8.97189	6.09377	13.6839	7.17286	5.32392
ENSG00000073060	SCARB1	protein_coding	Cluster7	EE	Down	41.8581	41.5186	33.567	45.7315	32.1026	15.9619	43.6562	39.2606	34.9529	43.101	32.2599	16.9422
ENSG00000129680	MAP7D3	protein_coding	Cluster7	EE	Down	7.20802	5.24584	3.7018	8.05485	5.59502	3.09768	6.61132	3.70476	3.79429	7.97454	7.45045	2.74398
ENSG00000197965	MPZL1	protein_coding	Cluster7	EE	Down	23.9069	17.227	15.2113	23.7375	11.315	8.27835	20.6983	15.3363	15.4228	20.9522	11.3447	6.39395
ENSG00000135185	TMEM243	protein_coding	Cluster6	EE	Down	20.6519	20.2193	17.615	15.4111	9.81653	6.73956	19.8645	20.7745	16.0831	13.6978	9.10653	6.94027
ENSG00000124006	OBSL1	protein_coding	Cluster7	EE	Down	11.5816	9.18846	11.5173	14.1187	10.6248	5.42046	11.5114	8.7351	9.43097	14.1185	9.07713	6.55388
ENSG00000176490	DIRAS1	protein_coding	Cluster7	EE	Down	2.60375	2.58261	2.93471	3.52567	2.34767	1.32429	2.28713	2.48209	2.3272	2.71308	2.3253	1.18375
ENSG00000125648	SLC25A23	protein_coding	Cluster6	EE	Down	5.26317	4.38374	4.22911	4.34437	2.61808	1.28135	4.19952	4.71209	3.31218	4.84111	1.73219	1.16176
ENSG00000110108	TMEM109	protein_coding	Cluster7	EE	Down	73.1892	59.7365	61.4008	64.3135	50.1606	30.0826	68.3416	52.6325	53.245	66.0477	40.6451	27.4986
ENSG00000203485	INF2	protein_coding	Cluster6	EE	Down	19.1598	19.2623	17.6878	17.6308	8.82903	5.93588	21.1602	17.0355	17.6914	15.2505	9.83693	5.56939
ENSG00000160050	CCDC28B	protein_coding	Cluster7	EE	Down	13.7694	7.15917	7.99265	12.9243	6.89328	3.22183	15.5935	8.2936	9.99437	12.847	6.78329	3.4081
ENSG00000167840	ZNF232	protein_coding	Cluster7	EE	Down	3.90599	2.36387	3.59902	4.49804	2.9891	1.35391	4.53335	2.74537	3.27365	4.70766	2.44201	1.67233
ENSG00000104814	MAP4K1	protein_coding	Cluster6	EE	Down	20.2734	22.9759	21.5242	16.1403	10.3918	7.79911	21.3522	17.6876	14.3036	17.0694	10.0107	5.20947
ENSG00000145391	SETD7	protein_coding	Cluster6	EE	Down	6.52765	8.02862	5.73017	4.83674	3.47176	1.99232	6.66754	6.97792	5.7072	4.41074	3.37648	1.82586
ENSG00000214194	LINC00998	lincRNA	Cluster6	EE	Down	47.0136	40.316	36.9974	39.589	22.9813	15.3764	48.1923	41.4795	38.901	43.0267	25.6097	15.6662
ENSG00000076604	TRAF4	protein_coding	Cluster7	EE	Down	13.1463	9.03481	5.82479	11.8249	5.16872	3.05758	13.1257	8.18488	5.71922	8.99916	6.03114	3.96155
ENSG00000122970	IFT81	protein_coding	Cluster7	EE	Down	2.69198	2.47358	2.41679	2.83622	2.23174	1.25503	3.44962	1.93989	2.77541	3.04304	1.67105	1.92963
ENSG00000171291	ZNF439	protein_coding	Cluster7	EE	Down	4.11991	3.07367	3.48441	4.19352	2.51234	1.7955	4.17753	3.16526	3.26927	4.03824	2.7194	1.52487
ENSG00000185527	PDE6G	protein_coding	Cluster6	EE	Down	6.94911	4.84523	4.97446	8.26091	3.30316	3.09163	8.37847	7.06112	7.75384	7.48722	3.65347	2.64696
ENSG00000011028	MRC2	protein_coding	Cluster7	EE	Down	33.9542	29.1584	24.2974	34.8597	22.119	13.5788	34.7603	27.0188	22.43	35.9898	23.335	12.3304
ENSG00000149115	TNKS1BP1	protein_coding	Cluster7	EE	Down	6.06809	3.61725	4.04823	6.16282	3.37707	2.06045	5.74	3.39153	4.46222	5.9316	3.02297	1.65807
ENSG00000174032	SLC25A30	protein_coding	Cluster7	EE	Down	11.4001	9.61146	8.61193	11.4948	6.89925	3.99877	10.8829	9.09271	8.68054	11.2451	6.78443	3.93629
ENSG00000142453	CARM1	protein_coding	Cluster7	EE	Down	36.5081	23.612	19.283	36.7356	23.6533	15.4477	36.2728	24.6424	21.0222	37.1306	24.9848	15.3422
ENSG00000257093	KIAA1147	protein_coding	Cluster6	EE	Down	8.88553	12.2609	12.5293	9.09153	5.8419	3.88831	9.38752	12.4324	12.7564	9.13678	5.71157	4.43009
ENSG00000142156	COL6A1	protein_coding	Cluster7	EE	Down	8.24491	6.30013	8.19372	8.92036	2.40308	1.95681	7.54643	6.47017	7.70797	9.00505	2.09507	1.44753
ENSG00000163872	YEATS2	protein_coding	Cluster7	EE	Down	15.6206	12.271	8.51353	17.0294	10.7384	8.1446	15.8111	11.0559	10.0868	16.3	11.62	7.18341
ENSG00000205609	EIF3CL	protein_coding	Cluster5	EE	Down	69.9029	44.2746	30.2853	83.4968	45.6526	26.9333	66.8481	42.1865	30.0777	88.9072	48.5101	29.1691
ENSG00000159228	CBR1	protein_coding	Cluster7	EE	Down	24.7558	13.4615	10.4225	20.4082	12.1428	8.61268	21.8392	14.4766	10.8657	20.8218	11.5946	8.24777
ENSG00000108262	GIT1	protein_coding	Cluster7	EE	Down	23.1627	14.173	10.0839	23.0845	13.6969	8.66672	24.1036	16.7248	9.94687	25.7811	14.2347	7.62636
ENSG00000185222	WBP5	protein_coding	Cluster7	EE	Down	22.0144	17.7405	26.416	22.7915	16.6551	9.26395	21.9192	18.9802	26.2185	26.57	17.114	9.80782
ENSG00000269837	IPO5P1	transcribed_processed_pseudogene	Cluster5	EE	Down	4.13552	3.30193	2.91192	3.85393	2.3091	3.53707	9.40938	3.12294	3.78131	3.74513	5.09201	1.56779
ENSG00000116874	WARS2	protein_coding	Cluster7	EE	Down	5.49116	4.31867	3.63549	5.75064	4.12484	2.06719	5.65406	3.60371	3.28089	4.75809	4.20686	2.13118
ENSG00000253187	HOXA10-AS	antisense	Cluster7	EE	Down	6.4159	3.43871	3.24628	5.82627	3.96342	1.29679	7.60216	4.40711	3.08367	6.73973	3.03483	1.1863
ENSG00000213339	QTRT1	protein_coding	Cluster7	EE	Down	27.1485	18.6018	17.023	28.7875	21.2282	11.9556	28.1834	17.8713	17.5954	28.1133	20.8305	9.8975
ENSG00000121895	TMEM156	protein_coding	Cluster7	EE	Down	7.94602	5.93831	7.4252	7.37554	5.18756	3.50014	10.377	5.9641	7.25344	8.09812	6.67079	3.07534
ENSG00000182986	ZNF320	protein_coding	Cluster7	EE	Down	6.63245	4.04786	4.42339	7.36121	3.92378	2.66386	5.32665	3.4153	3.60068	5.86429	3.1434	3.01354
ENSG00000102804	TSC22D1	protein_coding	Cluster7	EE	Down	17.474	14.7308	16.1427	17.7917	10.3159	7.01956	18.3404	15.9962	16.7255	21.4785	10.4508	8.42808
ENSG00000171603	CLSTN1	protein_coding	Cluster6	EE	Down	25.4792	28.283	22.7941	25.2093	16.3576	10.8917	25.3915	29.5236	22.8686	25.9302	17.0841	10.3031
ENSG00000142875	PRKACB	protein_coding	Cluster6	EE	Down	18.8327	19.0431	18.3668	18.4907	11.7328	8.26593	21.058	19.1489	19.4616	18.9573	13.3219	8.79742
ENSG00000126705	AHDC1	protein_coding	Cluster7	EE	Down	4.21366	2.5437	2.10991	4.18943	2.86104	1.94333	3.92532	2.13278	2.11229	4.03206	2.32911	1.72907
ENSG00000116667	C1orf21	protein_coding	Cluster6	EE	Down	7.5609	7.82731	8.72892	6.73918	4.66064	3.42364	5.89516	10.4402	7.75392	9.23466	4.9423	1.97792
ENSG00000251259	AC004069.2	lincRNA	Cluster7	EE	Down	68.326	55.8822	43.8099	85.1564	52.619	35.2628	67.2816	50.3703	39.1144	79.9221	58.1998	29.402
ENSG00000111674	ENO2	protein_coding	Cluster7	EE	Down	8.24606	6.08987	7.06852	9.07029	3.37282	2.01598	7.5859	5.40641	8.18979	9.00827	3.19218	2.26126
ENSG00000166669	ATF7IP2	protein_coding	Cluster7	EE	Down	20.0885	12.0674	10.1502	20.7091	14.8574	5.98095	18.1049	10.9273	11.7941	19.6526	13.1845	7.76288
ENSG00000167315	ACAA2	protein_coding	Cluster7	EE	Down	54.2406	38.5448	37.0856	54.0202	29.4873	20.1145	56.4449	39.9239	36.6163	57.6641	34.8233	20.7215
ENSG00000176903	PNMA1	protein_coding	Cluster7	EE	Down	9.96465	6.45923	8.24611	10.0771	5.99344	4.2447	10.2226	7.99486	7.7923	10.7432	6.28956	5.07335
ENSG00000069966	GNB5	protein_coding	Cluster7	EE	Down	10.1309	5.95179	7.31863	8.49339	3.68827	2.69036	10.2171	5.91038	4.88186	8.00279	3.91626	2.48512
ENSG00000147324	MFHAS1	protein_coding	Cluster7	EE	Down	7.20333	4.38221	4.62234	6.89259	3.918	3.16494	7.56596	4.9507	5.0885	5.47058	4.1079	2.8006
ENSG00000182173	TSEN54	protein_coding	Cluster7	EE	Down	20.9927	14.6701	15.6852	20.7134	15.7717	7.39602	24.8814	12.1848	14.2902	14.935	15.5018	8.84959
ENSG00000125534	PPDPF	protein_coding	Cluster7	EE	Down	60.5796	37.6928	34.646	49.4118	23.9945	17.7017	54.7261	36.7584	35.7332	47.2699	21.3379	17.1065
ENSG00000184517	ZFP1	protein_coding	Cluster7	EE	Down	6.19221	3.79083	2.48677	5.23312	3.45603	2.06612	5.37376	3.07694	3.6321	6.74564	2.54291	3.34383
ENSG00000115170	ACVR1	protein_coding	Cluster6	EE	Down	3.61982	5.48974	6.22786	3.22002	2.16987	1.38811	3.36828	5.97878	5.76588	3.31014	1.94976	1.10462
ENSG00000139641	ESYT1	protein_coding	Cluster6	EE	Down	47.8032	46.8883	32.2946	47.9682	30.2789	22.5141	50.2697	40.1509	30.4968	52.0728	27.6409	22.3891
ENSG00000116857	TMEM9	protein_coding	Cluster7	EE	Down	16.0214	16.4833	14.8442	16.1141	10.725	5.60701	15.1906	15.6976	15.038	17.1459	9.92622	6.32355
ENSG00000112137	PHACTR1	protein_coding	Cluster6	EE	Down	14.8051	13.8196	13.5678	13.2847	8.09618	6.51668	15.0619	14.3257	12.793	13.754	8.06611	6.46728
ENSG00000105750	ZNF85	protein_coding	Cluster7	EE	Down	6.88553	4.57816	5.88362	7.36917	4.17213	2.71264	8.81553	4.57639	8.99254	9.46808	4.42137	4.10527
ENSG00000110031	LPXN	protein_coding	Cluster6	EE	Down	125.079	108.809	105.994	94.5799	48.9802	38.2835	114.092	114.276	108.911	101.987	52.3325	38.7361
ENSG00000165752	STK32C	protein_coding	Cluster7	EE	Down	20.7443	15.01	14.8954	17.5585	11.1736	7.95637	21.0934	15.9911	16.2211	18.027	12.1389	7.27474
ENSG00000165914	TTC7B	protein_coding	Cluster7	EE	Down	9.70808	8.73333	11.1823	11.0921	5.80869	3.69743	12.7971	7.91279	8.4212	9.59357	5.37661	5.40903
ENSG00000100342	APOL1	protein_coding	Cluster6	EE	Down	3.63046	3.61308	4.0885	3.13933	1.89315	1.41416	3.69123	3.51571	4.47588	2.8756	1.81158	1.3453
ENSG00000157657	ZNF618	protein_coding	Cluster7	EE	Down	3.84577	2.63803	3.46271	3.80418	2.15455	1.53807	3.58271	2.41229	2.90797	3.62529	2.08125	1.32505
ENSG00000041880	PARP3	protein_coding	Cluster6	EE	Down	3.86829	3.46967	2.53676	2.83658	2.62514	1.06811	3.4607	3.49929	3.70391	4.21382	1.81035	1.02647
ENSG00000145335	SNCA	protein_coding	Cluster6	EE	Down	20.03	21.1053	18.3324	21.3676	9.21757	7.18806	20.3415	24.1125	16.2037	23.4346	10.4774	7.93453
ENSG00000160789	LMNA	protein_coding	Cluster6	EE	Down	106.986	88.5927	63.816	61.6843	37.8283	25.1759	109.15	84.5728	62.8902	67.7726	38.4333	29.3964
ENSG00000129993	CBFA2T3	protein_coding	Cluster7	EE	Down	18.877	12.0124	14.2081	18.4842	10.9714	7.53155	16.719	10.371	12.1721	21.1285	11.2388	6.6913
ENSG00000151131	C12orf45	protein_coding	Cluster7	EE	Down	27.4026	15.8022	14.0863	18.249	14.4364	8.16211	24.8464	18.2618	15.5177	18.2723	13.711	7.68267
ENSG00000214784	AC010468.1	processed_pseudogene	Cluster7	EE	Down	6.21254	6.61699	4.94538	7.92102	6.0302	2.58984	5.14304	5.06392	4.71469	6.1885	4.67745	2.87301
ENSG00000151929	BAG3	protein_coding	Cluster6	EE	Down	6.07336	4.76409	3.89446	3.91917	2.2816	1.78911	5.66484	5.06584	3.93941	3.93763	2.05267	1.66563
ENSG00000279117	CTD-2562J17.6	TEC	Cluster6	EE	Down	15.991	21.5212	18.3093	13.8358	7.90865	6.38567	15.2093	21.2183	19.4085	14.6926	9.20296	6.38004
ENSG00000138031	ADCY3	protein_coding	Cluster6	EE	Down	50.6239	59.2331	49.9894	59.3206	36.5692	36.0259	65.0089	65.0464	52.7318	67.2117	44.5925	38.566
ENSG00000146535	GNA12	protein_coding	Cluster7	EE	Down	22.8745	16.85	18.7947	22.2954	12.9657	9.50846	23.193	15.3898	19.4872	21.1602	13.3442	8.84708
ENSG00000139629	GALNT6	protein_coding	Cluster7	EE	Down	7.88891	5.41919	6.00286	6.0106	3.01107	3.49368	8.17739	6.25301	5.0739	7.2988	3.6214	3.12366
ENSG00000140577	CRTC3	protein_coding	Cluster6	EE	Down	8.79829	10.733	8.26721	8.56549	6.7171	4.3454	9.32815	11.442	8.91889	9.1247	5.06026	4.29911
ENSG00000019991	HGF	protein_coding	Cluster4	EE	Down	12.9415	11.965	14.5741	46.2479	33.3361	12.1725	12.2472	13.3923	15.7287	48.4933	34.3415	10.8959
ENSG00000162522	KIAA1522	protein_coding	Cluster7	EE	Down	2.64627	1.60728	1.33624	3.13369	1.23313	1.0192	2.44283	2.10538	1.87585	2.7234	1.2572	1.14698
ENSG00000143891	GALM	protein_coding	Cluster6	EE	Down	12.3554	13.1298	12.9593	9.27414	5.04604	3.49951	11.336	12.2491	12.665	8.41379	3.92141	4.05261
ENSG00000108798	ABI3	protein_coding	Cluster6	EE	Down	32.9673	30.5783	25.7661	20.0527	10.4195	8.61148	30.9853	28.9846	26.1657	18.247	10.1151	7.9986
ENSG00000164985	PSIP1	protein_coding	Cluster7	EE	Down	51.028	37.7963	35.0409	51.7689	32.7806	24.715	55.6626	35.5441	37.0078	52.4684	32.9386	25.2195
ENSG00000162433	AK4	protein_coding	Cluster4	EE	Down	8.52761	5.30836	5.54504	10.9338	9.50675	6.02633	7.03199	6.01352	5.3251	11.0156	8.65997	5.20617
ENSG00000185418	TARSL2	protein_coding	Cluster7	EE	Down	3.42637	2.51281	3.88493	3.98755	3.40393	1.66875	3.54672	2.96263	3.55957	5.10646	3.52954	1.60868
ENSG00000125354	Sep-06	protein_coding	Cluster7	EE	Down	95.0678	68.944	67.1118	99.1626	67.9834	52.9493	96.7832	67.5452	68.051	97.8857	70.6471	51.8383
ENSG00000170915	PAQR8	protein_coding	Cluster6	EE	Down	5.96968	6.68979	5.5345	5.10938	2.66807	2.15992	5.89015	6.27092	4.98954	4.92027	3.17942	1.88304
ENSG00000106683	LIMK1	protein_coding	Cluster6	EE	Down	23.4834	23.4823	17.6368	19.3335	10.9684	8.49607	23.4794	24.0058	17.3807	21.2806	11.4642	8.31231
ENSG00000174233	ADCY6	protein_coding	Cluster6	EE	Down	3.87641	4.7403	5.4999	4.48896	2.57326	2.0784	3.92611	5.14797	6.32784	4.83524	2.89656	2.82367
ENSG00000043143	JADE2	protein_coding	Cluster7	EE	Down	13.589	10.9535	11.5084	12.4988	7.92911	7.06898	11.2597	10.1756	10.0416	12.2663	8.16059	8.44953
ENSG00000157557	ETS2	protein_coding	Cluster7	EE	Down	45.877	36.1646	39.4787	49.4246	29.3074	24.3199	43.7936	38.0768	38.2964	48.3127	32.3436	22.8459
ENSG00000158158	CNNM4	protein_coding	Cluster6	EE	Down	3.20953	4.31942	3.52892	2.99634	1.95368	1.65479	3.53427	4.1131	3.23981	3.10588	1.94031	1.39463
ENSG00000071246	VASH1	protein_coding	Cluster6	EE	Down	20.1575	18.2963	17.7107	16.2969	7.79902	7.07103	19.8824	19.1598	17.9049	15.1999	8.66062	5.39516
ENSG00000164292	RHOBTB3	protein_coding	Cluster7	EE	Down	5.91286	4.53801	6.27065	5.73166	3.88745	3.01276	7.23107	3.97264	5.89717	5.98843	3.75757	2.89026
ENSG00000095303	PTGS1	protein_coding	Cluster6	EE	Down	17.1828	19.2565	16.7442	15.4868	9.02864	7.05538	16.5737	20.0318	16.7731	14.5063	9.94903	7.2079
ENSG00000054277	OPN3	protein_coding	Cluster6	EE	Down	25.0285	23.3867	19.2659	21.7091	15.7958	9.70128	25.5679	24.4042	21.1105	27.2824	12.4437	9.66742
ENSG00000167123	CERCAM	protein_coding	Cluster4	EE	Down	12.4113	9.74911	8.78778	14.5052	14.1427	7.22576	11.3078	9.25458	9.05438	13.4327	13.7367	8.8257
ENSG00000106665	CLIP2	protein_coding	Cluster6	EE	Down	10.0651	11.3868	8.77943	9.09902	5.31751	4.29359	9.86112	10.8926	8.83454	8.92459	5.07319	4.09953
ENSG00000275832	ARHGAP23	protein_coding	Cluster4	EE	Down	2.19254	3.16614	1.81338	4.39167	4.60345	1.96905	3.32088	1.0729	2.0877	2.8522	4.24045	1.62536
ENSG00000188010	MORN2	protein_coding	Cluster7	EE	Down	8.63769	9.21311	11.1697	11.235	10.7412	5.76575	9.61145	7.5069	8.93896	12.4771	10.6175	5.15136
ENSG00000135108	FBXO21	protein_coding	Cluster7	EE	Down	8.61321	4.048	4.93615	6.27126	3.10547	3.08676	8.06262	4.76934	3.14728	6.76868	3.32901	1.93168
ENSG00000114126	TFDP2	protein_coding	Cluster5	EE	Down	16.0421	9.30388	10.86	20.0298	12.8499	12.3529	17.8604	9.30282	12.1741	21.135	13.6817	12.166
ENSG00000180530	NRIP1	protein_coding	Cluster7	EE	Down	9.33494	6.93212	7.12688	10.1069	6.49115	5.6075	9.69251	7.16819	7.23694	10.642	6.76484	5.71512
ENSG00000156515	HK1	protein_coding	Cluster7	EE	Down	65.6802	45.1079	36.7252	63.7388	37.2964	30.8955	70.4099	47.0298	38.0378	66.3374	37.4779	30.7888
ENSG00000166681	NGFRAP1	protein_coding	Cluster6	EE	Down	62.6966	71.4003	86.7688	75.8764	68.7384	38.2993	59.3413	69.4854	84.3145	69.0683	65.6159	37.014
ENSG00000161970	RPL26	protein_coding	Cluster6	EE	Down	2811.91	2995.14	2936.16	2871.85	3012.05	1984.64	2876.43	3072.37	3063.66	3006.82	3110.18	2028.52
ENSG00000139428	MMAB	protein_coding	Cluster5	EE	Down	23.9717	14.2024	11.71	26.6708	26.4238	16.5709	24.9773	13.6603	11.3961	22.2433	19.5474	14.3736
ENSG00000124422	USP22	protein_coding	Cluster7	EE	Down	43.4405	33.906	31.4878	46.0122	31.2382	27.1536	42.7659	33.0778	30.6286	45.9859	30.6328	26.7785
ENSG00000118785	SPP1	protein_coding	Cluster7	Down	Down	1762.66	552.573	115.423	1443.89	86.3676	16.4745	1839.92	572.593	116.015	1478.18	87.5581	14.9399
ENSG00000134057	CCNB1	protein_coding	Cluster5	Down	Down	126.345	61.3454	38.3197	111	64.459	50.8389	124.171	61.7599	42.9775	119.554	67.5341	51.8286
ENSG00000117399	CDC20	protein_coding	Cluster5	Down	Down	97.8669	56.2117	35.9301	83.9045	52.2909	44.1576	101.852	55.7137	34.085	82.4341	55.3814	46.5349
ENSG00000224861	YBX1P1	processed_pseudogene	Cluster5	Down	Down	30.255	14.4364	9.4245	32.899	17.9955	12.1771	28.0287	15.3695	10.8368	33.1634	19.1111	11.7097
ENSG00000176014	TUBB6	protein_coding	Cluster5	Down	Down	59.7947	22.8987	13.1612	66.4305	29.9578	17.6228	53.6483	19.1851	14.6335	60.7665	28.5439	12.178
ENSG00000140545	MFGE8	protein_coding	Cluster5	Down	Down	16.5705	8.18309	4.99409	20.872	9.29778	5.09049	17.8446	7.13608	5.09487	21.8742	9.29582	4.18823
ENSG00000136960	ENPP2	protein_coding	Cluster7	Down	Down	11.0612	6.48421	4.66415	15.8731	8.56246	3.04814	13.6652	6.47379	4.50155	16.0144	9.11647	2.45175
ENSG00000099194	SCD	protein_coding	Cluster7	Down	Down	45.8495	29.7146	18.1218	50.0426	41.361	20.6341	47.9648	27.6186	18.7922	50.5271	40.4227	20.5722
ENSG00000151967	SCHIP1	protein_coding	Cluster5	Down	Down	3.24808	1.20548	1.1737	5.36952	2.78441	1.23087	5.13685	1.69624	1.40769	3.70267	3.59312	2.29507
ENSG00000164904	ALDH7A1	protein_coding	Cluster7	Down	Down	23.2914	14.1685	8.81512	21.6889	5.77207	2.22453	24.9808	15.6943	10.0438	21.0225	5.33723	3.39979
ENSG00000163923	RPL39L	protein_coding	Cluster7	Down	Down	21.9788	14.9578	10.0233	18.4383	8.48071	4.91084	24.2033	15.9425	10.5874	19.2627	8.5346	4.77515
ENSG00000186281	GPAT2	protein_coding	Cluster7	Down	Down	3.0221	1.55587	1.22157	3.88669	2.49388	1.20984	3.95375	2.30226	1.02614	2.7565	2.52441	1.09834
ENSG00000182481	KPNA2	protein_coding	Cluster5	Down	Down	155.39	77.1601	57.7281	132.617	86.2833	75.8971	161.655	82.225	61.243	136.381	87.4903	75.22
ENSG00000166123	GPT2	protein_coding	Cluster5	Down	Down	19.1903	8.40769	5.66456	22.5254	10.0216	4.3117	18.4482	7.39446	5.4709	21.7828	10.3933	4.82727
ENSG00000152556	PFKM	protein_coding	Cluster7	Down	Down	16.3727	14.7264	11.4853	14.7058	6.30252	4.43554	21.2688	13.8981	9.08923	14.3182	7.55756	4.85544
ENSG00000107719	PALD1	protein_coding	Cluster7	Down	Down	10.5162	5.3528	4.2007	8.24292	4.48856	3.34693	10.3403	4.61692	4.42956	8.07269	4.14897	3.04656
ENSG00000151376	ME3	protein_coding	Cluster7	Down	Down	5.05975	2.80768	2.69371	8.48749	2.63873	1.98518	6.32254	2.37403	2.08787	7.04773	3.25176	1.28315
ENSG00000123416	TUBA1B	protein_coding	Cluster5	Down	Down	1116.65	479.043	387.124	1078.39	715.89	583.822	1124.23	486.322	389.407	1080.52	705.733	602.499
ENSG00000121053	EPX	protein_coding	Cluster4	Down	Down	11.992	4.30145	3.56064	32.6438	19.6898	7.70527	13.0883	4.35915	3.38009	34.3999	19.5837	8.06911
ENSG00000125841	NRSN2	protein_coding	Cluster7	Down	Down	4.75598	2.12005	2.5729	4.81882	1.02289	1.0539	5.01762	2.5121	1.75402	3.64647	1.24509	1.21609
ENSG00000143995	MEIS1	protein_coding	Cluster5	Down	Down	6.03186	2.30416	2.0283	5.14989	2.47608	3.45966	7.50506	2.72245	1.88474	8.23246	2.36935	1.4645
ENSG00000165802	NSMF	protein_coding	Cluster7	Down	Down	39.6172	20.4911	15.6698	28.4199	11.4845	6.47773	40.5122	18.391	17.1607	28.2775	13.3932	5.88055
ENSG00000143515	ATP8B2	protein_coding	Cluster7	Down	Down	7.74812	4.26599	3.85469	7.89892	3.89264	1.95515	8.17478	4.22239	3.52822	7.59468	3.3342	1.46415
ENSG00000138119	MYOF	protein_coding	Cluster7	Down	Down	7.97279	5.39835	5.01848	5.91651	1.62174	1.38403	8.46117	5.98316	4.50497	6.06046	1.67507	1.28258
ENSG00000142798	HSPG2	protein_coding	Cluster7	Down	Down	12.6933	6.98206	6.92599	12.487	6.38251	3.86836	10.2456	7.79055	6.81302	13.1618	4.84734	2.96852
ENSG00000168268	NT5DC2	protein_coding	Cluster7	Down	Down	137.43	85.2501	72.2801	119.448	53.5347	30.7562	141.291	82.9805	75.6598	130.997	55.518	29.6604
ENSG00000050405	LIMA1	protein_coding	Cluster7	Down	Down	13.2297	7.00099	6.39113	11.8404	6.66296	3.73391	12.692	7.82374	6.27056	12.8665	6.506	3.77348
ENSG00000025772	TOMM34	protein_coding	Cluster5	Down	Down	29.9595	13.8934	12.7639	26.1314	17.0416	11.425	30.658	14.7923	14.2599	27.1377	16.0646	12.5573
ENSG00000117450	PRDX1	protein_coding	Cluster7	Down	Down	433.859	223.39	221.087	350.54	155.575	90.9876	388.176	200.403	191.277	327.908	137.679	76.7062
ENSG00000143621	ILF2	protein_coding	Cluster5	Down	Down	212.767	98.1809	96.3864	216.367	150.124	91.6253	225.295	102.692	102.719	221.235	156.854	91.5637
ENSG00000175166	PSMD2	protein_coding	Cluster5	Down	Down	166.405	95.8557	78.2013	173.505	117.31	88.287	189.658	91.8823	87.428	174.321	113.429	95.255
ENSG00000196230	TUBB	protein_coding	Cluster5	Down	Down	670.942	321.191	288.383	614.756	416.17	348.48	692.351	331.329	289.806	628.182	422.502	364.526
ENSG00000075618	FSCN1	protein_coding	Cluster7	Down	Down	63.5815	30.7422	27.5874	51.55	20.8686	8.97446	58.6931	28.3826	24.5533	47.8553	18.7492	8.40927
ENSG00000086061	DNAJA1	protein_coding	Cluster5	Down	Down	121.018	44.8763	44.5126	103.533	65.2454	40.3238	117.646	49.0373	44.5942	105.416	64.1946	43.0874
ENSG00000095319	NUP188	protein_coding	Cluster5	Down	Down	31.9396	16.0085	16.939	33.7521	24.4224	16.7672	34.7602	17.3082	13.8104	34.509	24.1502	21.773
ENSG00000133816	MICAL2	protein_coding	Cluster7	Down	Down	9.35358	5.81577	4.27277	9.05681	4.11732	2.21141	11.2427	5.63691	4.92176	9.82762	4.20944	3.42694
ENSG00000134333	LDHA	protein_coding	Cluster5	Down	Down	962.374	298.094	258.811	926.75	580.587	414.615	1037.06	302.062	270.267	948.622	585.21	432.955
ENSG00000149136	SSRP1	protein_coding	Cluster5	Down	Down	140.119	58.9736	60.2879	135.864	87.8405	58.7307	157.656	59.2195	59.5105	137.146	84.6512	57.2973
ENSG00000110107	PRPF19	protein_coding	Cluster5	Down	Down	136.908	68.4172	67.1405	132.806	89.8807	60.4141	128.974	70.1736	66.8215	132.895	92.4955	61.2518
ENSG00000255717	SNHG1	processed_transcript	Cluster7	Down	Down	198.252	117.149	114.88	189.756	149.036	82.1292	213.502	169.922	120.042	189.155	163.479	85.6063
ENSG00000168005	C11orf84	protein_coding	Cluster7	Down	Down	26.4601	12.9854	12.8088	23.628	11.8055	7.00324	27.2172	11.9452	9.76734	22.1689	9.88281	6.2482
ENSG00000111371	SLC38A1	protein_coding	Cluster5	Down	Down	23.3785	10.5027	9.699	20.5047	15.5811	10.3765	23.3214	12.5997	9.0239	21.251	13.5828	13.7098
ENSG00000108953	YWHAE	protein_coding	Cluster5	Down	Down	399.13	193.88	176.586	407.849	240.291	162.585	421.544	207.984	177.358	383.029	236.305	173.764
ENSG00000169710	FASN	protein_coding	Cluster4	Down	Down	66.8319	21.0743	24.5835	79.1886	58.9107	30.6817	67.4718	21.9142	22.0745	90.0834	67.1341	28.5132
ENSG00000130726	TRIM28	protein_coding	Cluster5	Down	Down	312.298	170.853	161.736	348.62	204.773	160	330.042	190.098	158.11	417.781	236.134	174.218
ENSG00000134824	FADS2	protein_coding	Cluster5	Down	Down	98.686	54.189	31.3679	112.019	85.3586	47.3555	106.326	54.2561	30.0278	114.446	80.6248	54.095
ENSG00000120053	GOT1	protein_coding	Cluster5	Down	Down	19.2995	11.4631	8.09633	16.2632	10.7905	8.80954	18.6985	10.7211	8.42009	16.318	10.7607	7.61205
ENSG00000065911	MTHFD2	protein_coding	Cluster7	Down	Down	89.4392	59.2401	40.2472	80.6436	51.8605	31.3493	91.4914	56.3167	43.1374	79.5171	56.5525	32.539
ENSG00000205871	RPS3AP47	processed_pseudogene	Cluster4	Down	Down	13.993	11.8862	6.6633	18.69	16.0623	10.0716	15.0065	11.2931	7.02916	21.7554	16.7941	9.20496
ENSG00000196365	LONP1	protein_coding	Cluster5	Down	Down	64.6801	36.4644	28.1983	69.4537	52.3275	31.6347	62.6787	35.8371	30.9849	67.6988	50.6411	33.7054
ENSG00000116133	DHCR24	protein_coding	Cluster5	Down	Down	39.9224	11.8128	10.2982	49.6364	41.5396	23.8017	38.8167	12.4069	9.91386	50.013	43.0665	23.7681
ENSG00000143256	PFDN2	protein_coding	Cluster5	Down	Down	113.47	58.8279	54.9331	95.2733	69.5362	46.9837	111.114	59.2198	47.8297	101.171	64.2855	43.345
ENSG00000196656	AC004057.1	transcribed_processed_pseudogene	Cluster7	Down	Down	142.419	76.0558	79.1943	159.177	116.427	70.5246	127.02	70.1703	63.7604	144.228	103.168	62.9194
ENSG00000174437	ATP2A2	protein_coding	Cluster5	Down	Down	78.6849	42.7298	40.916	72.4475	52.1562	31.4109	80.3832	44.3569	39.6029	73.436	53.222	33.0047
