# Supplementary material for: KSRP specifies monocytic and granulocytic differentiation through regulating miR-129 biogenesis and RUNX1 expression
Source: Nat Commun. 2017 Nov 10;8:1428. doi: 10.1038/s41467-017-01425-3 (PMC5681548; doi:10.1038/s41467-017-01425-3)
Supplement: Supplementary file 7 — Supplementary Data 4 [file 41467_2017_1425_MOESM7_ESM.xlsx]

## Sheet: Sheet1
Supplementary Data 4. Expression value (FPKM) of common RNA binding proteins (RBPs) in the intersections of batch1 and batch2.
Gene_ID	Gene_Symbol	Expression_Pattern*		Batch1						Batch2
		Monocyte	Granulocyte	M_5Day	M_10Day	M_15Day	G_5Day	G_10Day	G_15Day	M_5Day	M_10Day	M_15Day	G_5Day	G_10Day	G_15Day
ENSG00000065978	YBX1	Down	EE	322.678	190.546	180.692	329.995	232.536	149.425	809.997	457.928	402.852	792.333	585.674	419.097
ENSG00000088247	KSRP	Down	EE	792.614	456.681	394.77	781.995	566.786	415.308	221.673	116.154	101.387	192.707	141.278	113.152
ENSG00000161847	RAVER1	Down	EE	211.255	112.786	102.857	206.348	144.027	112.318	33.3273	18.1884	17.4617	34.0349	23.5784	23.3157
ENSG00000063244	U2AF2	Down	EE	35.2531	20.2435	17.5317	33.5448	23.4915	23.2672	188.247	108.485	93.9574	187.613	138.793	117.929
ENSG00000163874	ZC3H12A	EE	Up	178.249	102.288	96.4878	182.349	134.941	113.021	5.32394	5.69695	5.45187	5.4582	14.8891	18.0383
ENSG00000163728	TTC14	EE	Up	5.42875	5.80448	6.81823	5.04451	14.4952	19.7314	11.8303	14.0489	18.7585	14.6804	16.7724	18.662
ENSG00000215492	HNRNPA1P7	EE	Down	11.326	15.4786	17.9559	12.3975	17.5504	19.8982	17.1637	10.9363	7.72123	15.4582	11.1373	6.55004
ENSG00000125743	SNRPD2	EE	Down	17.3342	12.0477	10.7682	19.0445	11.2591	8.16425	350.449	205.55	204.862	351.787	249.674	151.759
* In this column, 'Up' or 'Down' represents a gene that is monotonically up-regulated or down-regulated in the corresponding differentiatingon culture of cells, while whereas 'EE' stands for a gene that is not a DEG in this culture.
