# Supplementary material for: KSRP specifies monocytic and granulocytic differentiation through regulating miR-129 biogenesis and RUNX1 expression
Source: Nat Commun. 2017 Nov 10;8:1428. doi: 10.1038/s41467-017-01425-3 (PMC5681548; doi:10.1038/s41467-017-01425-3)
Supplement: Supplementary file 8 — Supplementary Data 5 [file 41467_2017_1425_MOESM8_ESM.xlsx]

## Sheet: 5-1
Supplementary Data 5. Expression value of the miRNAs upon KSRP overexpression vs control.
miRNA	precursor	seq1 Over	seq2 Con	Seq1/Seq2			Primary miRNA	con	over	over/con
hsa-let-7d-3p	hsa-let-7d	3.16	1.92	1.6458333333			hsa-let-7d	4032.15	2960.23	0.734157
hsa-let-7f-5p	hsa-let-7f-1	847.78	740.17	1.1453855195			hsa-let-7f-1	523.681	367.117	0.701032
hsa-miR-103a-3p	hsa-mir-103a-2	2109.97	1989.66	1.0604676176			hsa-mir-103a-2	215.561	53.5322	0.248339
hsa-miR-103a-2-5p	hsa-mir-103a-2	1.98	1.92	1.03125			hsa-mir-103a-2	215.561	53.5322	0.248339
hsa-miR-10a-3p	hsa-mir-10a	15.41	13.47	1.1440237565			hsa-mir-10a	230.808	116.992	0.50688
hsa-miR-10a-5p	hsa-mir-10a	17647.3	15467.1	1.1409549535			hsa-mir-10a	230.808	116.992	0.50688
hsa-miR-125a-5p	hsa-mir-125a	2217.82	2066.13	1.073417452			hsa-mir-125a	430.168	311.683	0.724561
hsa-miR-125a-3p	hsa-mir-125a	28.84	20.68	1.3945841393			hsa-mir-125a	430.168	311.683	0.724561
hsa-miR-1273h-5p	hsa-mir-1273h	21.33	16.35	1.304587156			hsa-mir-1273h	41.8778	23.5288	0.561844
hsa-miR-1273h-3p	hsa-mir-1273h	170.66	139.47	1.2236323224			hsa-mir-1273h	41.8778	23.5288	0.561844
hsa-miR-129-5p	hsa-mir-129-1	56.49	8.18	6.9058679707			hsa-mir-129-1	207.557	11.6941	0.0563416
hsa-miR-1302	hsa-mir-1302-3	0.79	0.48	1.6458333333			hsa-mir-1302-3	102.325	69.2755	0.677014
hsa-miR-1302	hsa-mir-1302-5	0.79	0.48	1.6458333333			hsa-mir-1302-5	28.2413	11.5793	0.410013
hsa-miR-1302	hsa-mir-1302-8	0.79	0.48	1.6458333333			hsa-mir-1302-8	67.4902	46.5692	0.690014
hsa-miR-1303	hsa-mir-1303	23.31	23.09	1.0095279342			hsa-mir-1303	29.8952	14.6921	0.491453
hsa-miR-1307-3p	hsa-mir-1307	291.94	281.83	1.0358726892			hsa-mir-1307	239.561	162.416	0.677973
hsa-miR-140-5p	hsa-mir-140	76.24	50.5	1.5097029703			hsa-mir-140	42.6492	27.6711	0.648807
hsa-miR-148a-5p	hsa-mir-148a	88.49	56.27	1.5725964102			hsa-mir-148a	140.246	106.092	0.756471
hsa-miR-16-1-3p	hsa-mir-16-1	3.95	1.44	2.7430555556			hsa-mir-16-1	53.7021	37.4555	0.697468
hsa-miR-1908-3p	hsa-mir-1908	3.16	2.89	1.0934256055			hsa-mir-1908	214.072	155.728	0.727456
hsa-miR-192-5p	hsa-mir-192	2506.2	2413.37	1.0384648852			hsa-mir-192	63.672	33.7008	0.529288
hsa-miR-192-3p	hsa-mir-192	1.58	0.48	3.2916666667			hsa-mir-192	63.672	33.7008	0.529288
hsa-miR-2110	hsa-mir-2110	3.56	1.92	1.8541666667			hsa-mir-2110	33.7667	10.9654	0.32474
hsa-miR-221-5p	hsa-mir-221	0.79	0.48	1.6458333333			hsa-mir-221	17.8679	12.5117	0.700233
hsa-miR-223-5p	hsa-mir-223	50.57	49.54	1.0207912798			hsa-mir-223	6723.49	4848.23	0.721088
hsa-miR-224-3p	hsa-mir-224	6.72	3.37	1.9940652819			hsa-mir-224	2230.9	2127.09	0.953467
hsa-miR-2277-5p	hsa-mir-2277	4.35	3.37	1.2908011869			hsa-mir-2277	185.869	61.0622	0.328523
hsa-miR-29c-3p	hsa-mir-29c	32.79	30.78	1.0653021442			hsa-mir-29c	113.65	67.6197	0.594982
hsa-miR-29c-5p	hsa-mir-29c	10.67	8.18	1.304400978			hsa-mir-29c	113.65	67.6197	0.594982
hsa-miR-3074-5p	hsa-mir-3074	9.09	5.77	1.575389948			hsa-mir-3074	38.8258	19.8173	0.510416
hsa-miR-30b-3p	hsa-mir-30b	13.83	8.66	1.5969976905			hsa-mir-30b	655.933	512.908	0.781952
hsa-miR-30c-5p	hsa-mir-30c-1	1829.88	1635.69	1.11872054			hsa-mir-30c-1	52.8313	29.5259	0.558871
hsa-miR-3176	hsa-mir-3176	38.32	34.63	1.1065550101			hsa-mir-3176	729.646	565.524	0.775066
hsa-miR-3177-5p	hsa-mir-3177	0.79	0.48	1.6458333333			hsa-mir-3177	25.2164	7.68439	0.304738
hsa-miR-32-3p	hsa-mir-32	33.97	33.19	1.0235010545			hsa-mir-32	306.607	268.589	0.876004
hsa-miR-320a	hsa-mir-320a	404.14	401.59	1.0063497597			hsa-mir-320a	142.713	64.2409	0.45014
hsa-miR-331-3p	hsa-mir-331	175.8	162.56	1.0814468504			hsa-mir-331	769.566	639.861	0.831457
hsa-miR-33b-3p	hsa-mir-33b	34.37	25.01	1.3742502999			hsa-mir-33b	303.181	227.207	0.74941
hsa-miR-3607-5p	hsa-mir-3607	564.53	391.49	1.4420036272			hsa-mir-3607	790.751	667.751	0.844452
hsa-miR-3613-3p	hsa-mir-3613	1.58	1.44	1.0972222222			hsa-mir-3613	47.7793	35.2361	0.737476
hsa-miR-3651	hsa-mir-3651	9.48	8.66	1.0946882217			hsa-mir-3651	417.912	303.89	0.727163
hsa-miR-3682-3p	hsa-mir-3682	0.79	0.48	1.6458333333			hsa-mir-3682	345.836	317.789	0.918901
hsa-miR-378a-5p	hsa-mir-378a	96.39	81.28	1.1859005906			hsa-mir-378a	312.616	171.858	0.549742
hsa-miR-3934-5p	hsa-mir-3934	2.77	2.4	1.1541666667			hsa-mir-3934	487.778	354.946	0.727679
hsa-miR-3942-3p	hsa-mir-3942	0.79	0.48	1.6458333333			hsa-mir-3942	246.003	216.98	0.882022
hsa-miR-423-5p	hsa-mir-423	692.52	682.94	1.0140275866			hsa-mir-423	65.1553	46.0957	0.707474
hsa-miR-4638-3p	hsa-mir-4638	0.79	0.48	1.6458333333			hsa-mir-4638	22.4634	9.22161	0.410517
hsa-miR-4766-3p	hsa-mir-4766	1.58	1.44	1.0972222222			hsa-mir-4766	136.522	135.578	0.993085
hsa-miR-4786-5p	hsa-mir-4786	3.16	1.92	1.6458333333			hsa-mir-4786	167.543	83.8961	0.500744
hsa-miR-5094	hsa-mir-5094	1.98	1.92	1.03125			hsa-mir-5094	15.0202	8.62219	0.574039
hsa-miR-548ar-5p	hsa-mir-548ar	1.98	1.44	1.375			hsa-mir-548ar	1036.83	819.439	0.790331
hsa-miR-548at-5p	hsa-mir-548at	1.98	1.92	1.03125			hsa-mir-548at	253.141	188.807	0.745857
hsa-miR-548n	hsa-mir-548n	4.35	1.92	2.265625			hsa-mir-548n	48.2833	11.4569	0.237285
hsa-miR-548o-3p	hsa-mir-548o-2	62.02	56.75	1.0928634361			hsa-mir-548o-2	52.3519	12.8296	0.245065
hsa-miR-548av-3p	hsa-mir-548o-2	62.02	56.75	1.0928634361			hsa-mir-548o-2	52.3519	12.8296	0.245065
hsa-miR-550a-3-5p	hsa-mir-550a-3	5.14	3.85	1.3350649351			hsa-mir-550a-3	105.268	16.961	0.161122
hsa-miR-615-3p	hsa-mir-615	29.23	22.12	1.3214285714			hsa-mir-615	70.5034	22.7357	0.322477
hsa-miR-6511a-3p	hsa-mir-6511a-4	2.37	1.44	1.6458333333			hsa-mir-6511a-4	32.5535	26.4724	0.813196
hsa-miR-6511b-3p	hsa-mir-6511b-1	2.37	0.96	2.46875			hsa-mir-6511b-1	98.6756	93.6579	0.949149
hsa-miR-6511b-3p	hsa-mir-6511b-2	1.58	0.96	1.6458333333			hsa-mir-6511b-2	33.499	26.7991	0.799997
hsa-miR-6847-5p	hsa-mir-6847	0.79	0.48	1.6458333333			hsa-mir-6847	934.578	647.419	0.692739
hsa-miR-7-1-3p	hsa-mir-7-1	20.94	18.76	1.1162046908			hsa-mir-7-1	9662.86	7555.69	0.781931
hsa-miR-7-5p	hsa-mir-7-1	55.7	47.61	1.1699222852			hsa-mir-7-1	9662.86	7555.69	0.781931
hsa-miR-769-5p	hsa-mir-769	481.17	466.52	1.0314027266			hsa-mir-769	42.8661	20.7862	0.48491
hsa-miR-769-3p	hsa-mir-769	3.16	2.89	1.0934256055			hsa-mir-769	42.8661	20.7862	0.48491
hsa-miR-770-5p	hsa-mir-770	1.58	1.44	1.0972222222			hsa-mir-770	36.042	29.4246	0.816397
hsa-miR-7705	hsa-mir-7705	1.58	1.44	1.0972222222			hsa-mir-7705	19740.4	9710.9	0.49193
hsa-miR-7851-3p	hsa-mir-7851	1.58	0.96	1.6458333333			hsa-mir-7851	37.1662	11.2358	0.302312
hsa-miR-941	hsa-mir-941-5	1892.29	1417.82	1.3346475575			hsa-mir-941-5	48.9334	24.5806	0.502328
hsa-miR-98-5p	hsa-mir-98	71.11	47.61	1.4935937828			hsa-mir-98	169.758	114.889	0.676781
