# Supplementary material for: KSRP specifies monocytic and granulocytic differentiation through regulating miR-129 biogenesis and RUNX1 expression
Source: Nat Commun. 2017 Nov 10;8:1428. doi: 10.1038/s41467-017-01425-3 (PMC5681548; doi:10.1038/s41467-017-01425-3)
Supplement: Supplementary file 9 — Supplementary Data 6 [file 41467_2017_1425_MOESM9_ESM.xlsx]

## Sheet: Sheet1
Supplementary Data 6. Expression value of the 16 selected miRNAs upon KSRP overexpression vs control.
miRNA name	seq1 Con	seq2 Over	Seq2/Seq1 (mature miRNA)		pri-miRNA	Con	Over	over/con
hsa-let-7d-3p	1.92	3.16	1.6458333333		pri-hsa-let-7d	4032.15	2960.23	0.734157
hsa-miR-125a-3p	20.68	28.84	1.3945841393		pri-hsa-mir-125a	430.168	311.683	0.724561
hsa-miR-129-5p	8.18	56.49	6.9058679707		pri-hsa-mir-129-1	207.557	11.6941	0.0563416
hsa-miR-140-5p	50.5	76.24	1.5097029703		pri-hsa-mir-140	42.6492	27.6711	0.648807
hsa-miR-148a-5p	56.27	88.49	1.5725964102		pri-hsa-mir-148a	140.246	106.092	0.756471
hsa-miR-16-1-3p	1.44	3.95	2.7430555556		pri-hsa-mir-16-1	53.7021	37.4555	0.697468
hsa-miR-192-3p	0.48	1.58	3.2916666667		pri-hsa-mir-192	63.672	33.7008	0.529288
hsa-miR-221-5p	0.48	0.79	1.6458333333		pri-hsa-mir-221	17.8679	12.5117	0.700233
hsa-miR-29c-5p	8.18	10.67	1.304400978		pri-hsa-mir-29c	113.65	67.6197	0.594982
hsa-miR-30b-3p	8.66	13.83	1.5969976905		pri-hsa-mir-30b	655.933	512.908	0.781952
hsa-miR-33b-3p	25.01	34.37	1.3742502999		pri-hsa-mir-33b	303.181	227.207	0.74941
hsa-miR-548ar-5p	1.44	1.98	1.375		pri-hsa-mir-548ar	1036.83	819.439	0.790331
hsa-miR-550a-3-5p	3.85	5.14	1.3350649351		pri-hsa-mir-550a-3	105.268	16.961	0.161122
hsa-miR-615-3p	22.12	29.23	1.3214285714		pri-hsa-mir-615	70.5034	22.7357	0.322477
hsa-miR-941	1417.82	1892.29	1.3346475575		pri-hsa-mir-941-5	48.9334	24.5806	0.502328
hsa-miR-98-5p	47.61	71.11	1.4935937828		pri-hsa-mir-98	169.758	114.889	0.676781
