# Supplementary material for: KSRP specifies monocytic and granulocytic differentiation through regulating miR-129 biogenesis and RUNX1 expression
Source: Nat Commun. 2017 Nov 10;8:1428. doi: 10.1038/s41467-017-01425-3 (PMC5681548; doi:10.1038/s41467-017-01425-3)
Supplement: Supplementary file 10 — Supplementary Data 7 [file 41467_2017_1425_MOESM10_ESM.xlsx]

## Sheet: 6
Supplementary Data 7. Primers and siRNAs.
miRNA qPCR primers
Mature-let7d-3p up	CTATACGACCTGCTGCCTT
Hsa-miR-125a-3p up	ACAGGTGAGGTTCTTGGGAG
Hsa-miR-129-5p up	CTTTTTGCGGTCTGGGCTTGC
Hsa-miR-mir140-5p up	CAGTGGTTTTACCCTATGGTAG
Hsa-miR-148a-5p up	AAAGTTCTGAGACACTCCGAC
Hsa-miR-16-1-3p up	CCAGTATTAACTGTGCTGCTGA
Hsa-miR-192-3p up	CTGCCAATTCCATAGGTCACAG
Hsa-miR-221-5p up	ACCTGGCATACAATGTAGATTT
Hsa-miR-29c-5p up	TGACCGATTTCTCCTGGTGTTC
Hsa-miR-30b-3p up	CTGGGAGGTGGATGTTTACTTC
Hsa-miR-33b-3p up	CAGTGCCTCGGCAGTGCAGC
Hsa-miR-548ar-5p up	AAAAGTAATTGCAGTTTTTGC
Hsa-miR-550a-3-5p up	AGTGCCTGAGGGAGTAAGAG
Hsa-miR-615-3p up	TCCGAGCCTGGGTCTCCC
Hsa-miR-941 up	CACCCGGCTGTGTGCACAT
Hsa-miR-98-5p up	TGAGGTAGTAAGTTGTATTGTT
U6 up	CTCGCTTCGGCAGCACATATACT
U6 down	ACGCTTCACGAATTTGCGTGTC
miR down	TCCAGTGCAGGGTCCGAGGT
primary miRNA qPCR primers
Pri-mir-129-1 up	GGATGGCTGCTGTCTCCTT
Pri-mir-129-1 down	CCCTGTGGACAAGGCCT
Pri-let7d up	GTGCATCTGCCAAGTAGAAGAC
Pri-let7d down	AACTCTGCTTACACCAAAGCAAA
Pri-mir-125a-1 up	CTATCTCCATCTCTGACCCCC
Pri-mir-125a-1 down	AGAAGTCAGGCCAGCAATTC
Pri-mir-140 up	AGGCTCTGCTTGGTGGGCT
Pri-mir-140 down	CTGGGCTGTTTGTGGCTGG
Pri-mir-148a up	CAGGAAGAAACTTCTGGAGGAA
Pri-mir-148a down	TCGGCGACCACAGCCTCT
Pri-mir-16a up	TGCAGGCCATATTGTGCTGC
Pri-mir-16a down	ACATTAAAACACAACTGTAGAGTATG
Pri-mir-192 up	GGAGGGCTGTCGGTGGG
Pri-mir-192 down	CCTATCCCTGCAGGTCCTGGT
Pri-mir-221 up	TGTGAGAATTACTTGCAAGC
Pri-mir-221 down	GTAGCATTGGTGAGACAGCCAATG
Pri-mir-29c up	CCTGGGAGCACCACTGGC
Pri-mir-29c down	AGAGTTGGCATGAGGCTTCG
Pri-mir-30b up	ACGTAAAGAACCGTACAAACTTAGT
Pri-mir-30b down	CAAGCCTCTGTATACTATTCTTGCCA
Pri-mir-33b up	TAGGATCCCTTTGGAGGCCC
Pri-mir-33b down	AGAAGCAGGTCACACAGGAACA
Pri-mir-548ar up	CCCACATGTATCAGTTTTCCAGTG
Pri-mir-548ar down	ACCAACAGGAAATCCTATTAGGTTGG
Pri-mir-550a-3 up	CACTGATCTGAGAGCAGCGTG
Pri-mir-550a-3 down	CAAAGCAATCAAATTGGAGGAGAGC
Pri-mir-615 up	ATCTGAAGGGTGAGGAGCGC
Pri-mir-615 down	CCGCAGCCTTCACTCTGCA
Pri-mir-941-5 up	CATGTGCCCAGGGCCCG
Pri-mir-941-5 down	GCCGGGTGCGTCCTCTTC
Pri-mir-98 up	TGGCCTTTTGCCTGCTGC
Pri-mir-98 down	TGGAGGCAACACTGCTAAGA
miRNA precusor qPCR primers
Pre-mir-129 up	GGATCTTTTTGCGGTCTGGGCTTG
Pre-mir-129 down	TCCAGTGCAGGGTCCGAGGT
RBP qPCR primers
RAVER1 up	ATACAAAGGGACAGCCTTCGT
RAVER1 down	GGTTGGCCACACACAGCA
ZC3H12A up	TGCCATCCTGGAGGAAGGA
ZC3H12A down	ACGCGTCGTGATGGTGT
TTC14 up	AGCCCACTTAGAAATCACAGCTC
TTC14 down	GTCAATATCCTTGATTCCAGCTCG
HNRNPA1P7 up	GGACCCATGAAGGGAGGAAA
HNRNPA1P7 down	AAATCTTCTGCCACTGACACA
SNRPD2 up	CCGCAACAATAAGAAACTCCTG
SNRPD2 down	TTCCGCAGGACCACGA
CHERP up	GCCTTCCTCTGCTGGTCTG
CHERP down	GCCTTTATACTGGTCCCACTTATCC
YBX1 up	GTGCAGGGAGAAGTGATGGAG
YBX1 down	TGTCTTTGGCGAGGAGGGC
HNRNPD up	GATTATAGCAACCAGCAGAGTGGTT
HNRNPD down	AGGAGCCACCTTCAAATGAATC
HNRNPC up	CAGAATGATTGCTGGCCAGGT
HNRNPC down	CGTTGAAAGTCATAGTCCAAGTCAA
SRSF3 up	CCACCTCGTCGCAGATCTC
SRSF3 down	CTTGCAAACTGTCTTCTATTTCCTTTC
SRRT up	TGATGCCCTATGGTCAGCC
SRRT down	CTTGGGTCTCCACGAACCAT
PUF60 up	TGTTTCCCGAGTCAGAGCG
PUF60 down	CCCTTCCAGGTCATCATCG
HNRNPF up	GCTTCGGTGGAATTTCGG
HNRNPF down	AGGGTGGGTGTCAGGTGATC
HnRNPC up	GAGCAGCAGCTCCGTGAAG
HnRNPC down	CCTCTCCTTCCTCAGCCTCTT
U2AF2 up	AGGAGTATGAGGAGATCGTGGAG
U2AF2 down	GCATGGCTTTCTGGCAGTC
SNRPD3 up	TTTGCCTGACATGCTGAAGAAC
SNRPD3 down	CCACGTCCCATTCCACGT
PDCD11 up	CACGCTGAGCACCTACCCA
PDCD11 down	CTGCCTGCACATCCTTCTCA
SNRPE F	GAATATGCGGATAGAAGGCTGT
SNRPE R	CCTTTTAGCATGATCCGACCCA
HNRNPR up	CCAGAAGTCATGGCTAAGGTAAAAG
HNRNPR down	TTCATTTCATCCATAGCCTTAACAGC
HNRNPM up	CCTCCTGAGCGTCCACAACA
HNRNPM down	AATCCTATGCCTTCCATTCCC
KSRP up	CCGCTTACTACGGACAGACCC
KSRP down	CCCCAAACAGAACAAAATGGA
Oligo(dT18)	TTTTTTTTTTTTTTTTTT
GAPDH up	TCAACGACCACTTTGTCAAGCTCA
GAPDH down	GCTGGTGGTCCAGGGGTCTTACT
Target gene qPCR primers
RUNX1 up	CCTACGCACTGGCGCTGCAACAA
RUNX1 down	GCGGTGGGTTTGTGAAGACAGTGAT
RIP primers
RIP NC F	TGTTGGGAGTCTGGGCAAGGC
RIP NC R	ACAGAGGTCCCTGAGCCAACC
RIP Pri-miR-23b F	ATACCTCTAGGATGCCAACTAAACGAAC
RIP Pri-miR-23b R	AAAGGGACGGTGACCGGTGAG
RIP Pri-miR-129-1 F (#1)	GGATGGCTGCTGTCTCCTT
RIP Pri-miR-129-1 R (#1)	CCCTGTGGACAAGGCCT
RIP Pri-miR-129-1 F (#2)	GGACTCTTTTCTTCCTCTCCC
RIP Pri-miR-129-1 R (#2)	CCCTGTGGACAAGGCCT
RIP Pri-miR-129-1 F (#3)	GGATGGCTGCTGTCTCCTT
RIP Pri-miR-129-1 R (#3)	TTTATTTTTCTTATCTGTGGAGTCTCTC
RIP Pri-let7a-1 F	TGGTGCTCAACTGTGATTCCT
RIP Pri-let7a-1 R	TGCAGACTTTTCTATCACGT
Marker qPCR primers
CD11b up	CAGACAGGAAGTAGCAGCTCCT
CD11b down	CTGGTCATGTTGATGAAGGTGCT
CD14 up	CGCTCCGAGATGCATGTG
CD14 down	TTGGCTGGCAGTCCTTTAGG
CSF1R up	CCTGAAGGTGGCTGTGAAGATG
CSF1R down	GCTCCCAGAAGGTTGACGATG
CSF3F up	TCAAGTTGGTGCTATGGCAAGG
CSF3F down	GCTCCCAGTCTCCACAGAATC
MPO up	GCACGCCCAACAACATCGAC
MPO down	ATGCTGAACACACCCTCGTT
ITGAM up	ACGGAGACCAAAGTGGAGCC
ITGAM down	CTTCACTCATCATGTCCTTGTATTGC
SPI1 up	TATGACACGGATCTATACCAACGC
SPI1 down	GGCGAAGCTCTCGAACTCG
CEBPA up	AACAACATCGCGGTGCGCA
CEBPA down	AAGATGCCCCGCAGCGTG
miRNA RT primers
oligo dT	TTTTTTTTTTTTTTTTTT
U6 RT	AAAATATGGAACGCTTCACGAATTTG
Hsa-miR-129-1 RT	GTCGTATCCAGTGCAGGGTCCGAGGTATTCGCACTGGATACGACGCAAGC
Mature-let7d-3p RT	GTCGTATCCAGTGCAGGGTCCGAGGTATTCGCACTGGATACGAC AGAAAGG
Hsa-miR-125a-3p RT	GTCGTATCCAGTGCAGGGTCCGAGGTATTCGCACTGGATACGACGGCTCCC
Hsa–miR-140-5p RT	GTCGTATCCAGTGCAGGGTCCGAGGTATTCGCACTGGATACGACCTACCAT
Hsa-miR-148a-5p RT	GTCGTATCCAGTGCAGGGTCCGAGGTATTCGCACTGGATACGACAGTCGGA
Hsa-miR-16-1-3p RT	GTCGTATCCAGTGCAGGGTCCGAGGTATTCGCACTGGATACGACTCAGCAGC
Hsa-miR-192-3p RT	GTCGTATCCAGTGCAGGGTCCGAGGTATTCGCACTGGATACGACCTGTGACC
Hsa-miR-221-5p RT	GTCGTATCCAGTGCAGGGTCCGAGGTATTCGCACTGGATACGACAAATCTAC
Hsa-miR-29c-5p RT	GTCGTATCCAGTGCAGGGTCCGAGGTATTCGCACTGGATACGACGAACACC
Hsa-miR-30b-3p RT	GTCGTATCCAGTGCAGGGTCCGAGGTATTCGCACTGGATACGAC GAAGTAA
Hsa-miR-33b-3p RT	GTCGTATCCAGTGCAGGGTCCGAGGTATTCGCACTGGATACGAC GGGCTGC
Hsa-miR-548ar-5p RT	GTCGTATCCAGTGCAGGGTCCGAGGTATTCGCACTGGATACGAC GCAAAAA
Hsa-miR-550a-3-5p RT	GTCGTATCCAGTGCAGGGTCCGAGGTATTCGCACTGGATACGAC CTCTTAC
Hsa-miR-615-3p RT	GTCGTATCCAGTGCAGGGTCCGAGGTATTCGCACTGGATACGAC AAGAGGG
Hsa-miR-941 RT	GTCGTATCCAGTGCAGGGTCCGAGGTATTCGCACTGGATACGAC GCACAT
Hsa-miR-98-5p RT	GTCGTATCCAGTGCAGGGTCCGAGGTATTCGCACTGGATACGACAACAATA
miRNA precusor RT primer
Pre-mir-129-1	GTCGTATCCAGTGCAGGGTCCGAGGTATTCGCACTGGATACGAC AGATACTTTT
Clone primers
Pri-23b F Sgf1	GATCGCGATCGCCAGACAGCACGGGGTGGCG
Pri-23b R Mlu1	GTACACGCGTAGCTCTTCTTTGGAAACAAAAGA
Pri-let7a-1 F Sgf1	GATCGCGATCGCTACAGACTTTATCTCTAAATTAATTTA
Pri-let7a-1 R Mlu1	GTACACGCGTATTCCTTTTCACCATTCACCCT
MS2-129-1 F Sgf1	GTACGCGATCGCAGAGTCCCCTGTGGGAACT
MS2-129-1 R Mlu1	GTACACGCGTTTTATTTTTCTTATCTGTGGAGTCTCTC
Northern129-1 Sgf1F	GTACGCGATCGCGTCACTCAGCAACTCTAAAGGAG
Northern129-1 mlu1R	GTACACGCGTTGGGATTCCTGTTGCCTGC
RUNX1 F Spe1	GTACACTAGTTGCAGGCAGCAAAAACAGCT
RUNX1 R Hind111	GTACAAGCTTCGCACACACACACACATACAAAA
RUNX1 Double Mut F Spe1:	GTACACTAGTTGCAGGCACGTTTTTCAGCTGGAC
RUNX1 Double Mut R Hind111:	GTACAAGCTTTGATTTCCGCCGAAACAATTAAATA
RUNX1 Mut Mid F	CGTTTCGCGCTGGAGAAAAAT
RUNX1 Mut Mid R	CGAAACGAGGTCAGACATGGTA
RUNX1 F EcoR1	GTACGAATTCATGGCTTCAGACAGCATATTTGAGT
RUNX1 R Not1	GTACGCGGCCGCTCAGTAGGGCCTCCACACGG
pMiR-miR-129 F EcoR1	GTACGAATTCTGGGATTCCTGTTGCCTGCC
pMiR-miR-129 R Not1	GTACGCGGCCGCTAAAGTCACTCAGCAACTCTAAAGGA
MS2-129 279-286mutant F	CCGGGGCCACTCCCCTCCTCCCCC
MS2-129 279-286mutant R	GGGGGAGGAGGGGAGTGGCCCCGG
MS2-129 306-309mutant F	CCCTAGCAGGTGGCTCTCCC
MS2-129 306-309mutant R	GGGAGAGCCACCTGCTAGGG
MS2-129 498-501mutant F	GAGGCCTTCAGGACAGGGGAG
MS2-129 498-501mutant R	CTCCCCTGTCCTGAAGGCCTC
MS2-129 609-612mutant F	TAGAGTTGCTGAGTGACTTTAACAGGAGCA
MS2-129 609-612mutant R	TGCTCCTGTTAAAGTCACTCAGCAACTCTA
MS2-23b F Sgf1	GATC GCGATCGCTTCCGCGGAAGCCCAGTG
MS2-23b R Mlu1	GTACACGCGT GGTGACCGGTGAGCATCTTCC
Northern blot probe
Hsa-miR-129-5p probe	GCAAGCCCAGACCGCAAAAAG
RNAi probe
si-KSRP	GATCAACCGGAGAGCAAGA
si-RUNX1	CCTCGAAGACATCGGCAGAAA
RNaseH protection Assay primers
RNaseH protection assay Clone1 F	GTACGCGATCGCCTCTTCTCCCCAGGACTCTTTT
RNaseH protection assay Clone1 R	GTACACGCGTCATGGCAGGGGGGCTGG
RNaseH protection assay Clone2 F	GTACGCGATCGCAGTAGTCAGGAAGCCCTTACC
RNaseH protection assay Clone2 R	GTACACGCGTATAAGTGAGGCCCAGAGAGGC
Site1/2 negative probe-1	GAGGGAGAGC
Site1/2 negative probe-2	AGAGGAAGAAA
Site3/4 negative probe-1	TCACTGTTCTT
Site3/4 negative probe-2	GAGAGCCAGGA
Probe1	GTGGGGGGGGAG
Probe2	CCAGGACCTA
Probe3	CTGTGGACAAG
Probe4	GCTGGACTTA
RACE primers
3 RACE pri-129 Outer	GGCTTGCTGTTCCTCTCAACAGTAGTCAG
3 RACE pri-129 inner	GAAGCCCTTACCCCAAAAAGTATCT
5 RACE pri-129 outer	AGATACTTTTTGGGGTAAGGGCTTCCTGAC
5 RACE pri-129 inner	TACTGTTGAGAGGAACAGCAAGCCCAGA
