# Supplementary material for: KSRP specifies monocytic and granulocytic differentiation through regulating miR-129 biogenesis and RUNX1 expression
Source: Nat Commun. 2017 Nov 10;8:1428. doi: 10.1038/s41467-017-01425-3 (PMC5681548; doi:10.1038/s41467-017-01425-3)
Supplement: Supplementary file 11 — Supplementary Data 8 [file 41467_2017_1425_MOESM11_ESM.txt]

# R version 3.1.2 (2014-10-31)
rm(list=ls())
setwd("./")
#########################################################
# Get DE Genes with EBSeqHMM
#########################################################
# Load packages
library(EBSeq)
library(EBSeqHMM)
# Load gene expression counts matrix
M_Count = read.table("./M_Count.txt", header=T, row.name=1)
G_Count = read.table("./G_Count.txt", header=T, row.name=1)
M_Name = c("M5d", "M10d", "M15d")
G_Name = c("G5d", "G10d", "G15d")
M_Conditions = factor(M_Name, levels = M_Name)
G_Conditions = factor(G_Name, levels = G_Name)
M_Sizes = MedianNorm(M_Count)
G_Sizes = MedianNorm(G_Count)
# Do DE Test with EBSeqHMMTest()
M_EBSeqHMMGeneOut = EBSeqHMMTest(Data = M_Count, sizeFactors = M_Sizes, Conditions = M_Conditions, UpdateRd = 4)
G_EBSeqHMMGeneOut = EBSeqHMMTest(Data = G_Count, sizeFactors = G_Sizes, Conditions = G_Conditions, UpdateRd = 4)
# Get DE Genes with GetDECalls()
M_GeneDECalls = GetDECalls(M_EBSeqHMMGeneOut, FDR = 0.05)
G_GeneDECalls = GetDECalls(G_EBSeqHMMGeneOut, FDR = 0.05)
# Get confident DE Genes with GetConfidentCalls()
M_GeneConfCalls = GetConfidentCalls(M_EBSeqHMMGeneOut, FDR=0.05, cutoff = 0.5)
G_GeneConfCalls = GetConfidentCalls(G_EBSeqHMMGeneOut, FDR=0.05, cutoff = 0.5)

#########################################################
# Classify DE Genes into different expression partterns
#########################################################
# Get monotonically Up/Down-regulated Genes 
M_UpGenes = M_GeneConfCalls$EachPathNames[["Up-Up"]]
M_DownGenes = M_GeneConfCalls$EachPathNames[["Down-Down"]]
G_UpGenes = M_GeneConfCalls$EachPathNames[["Up-Up"]]
G_DownGenes = M_GeneConfCalls$EachPathNames[["Down-Down"]]

# Get gene expression partterns between two conditions
M_Up_G_Up = intersect(M_UpGenes, G_UpGenes)
M_Up_G_Up_Mat = cbind(M_Up_G_Up, "Up", "Up")
colnames(M_Up_G_Up_Mat) = c("Gene_ID","M_Direction","G_Direction")
M_Down_G_Down = intersect(M_DownGenes, G_DownGenes)
M_Down_G_Down_Mat = cbind(M_Down_G_Down, "Down", "Down")
colnames(M_Down_G_Down_Mat) = c("Gene_ID","M_Direction","G_Direction")
M_Up_G_Down = intersect(M_UpGenes, G_DownGenes)
M_Up_G_Down_Mat = cbind(M_Up_G_Down, "Up", "Down")
colnames(M_Up_G_Down_Mat) = c("Gene_ID","M_Direction","G_Direction")
M_Down_G_Up = intersect(M_DownGenes, G_UpGenes)
M_Down_G_Up_Mat = cbind(M_Down_G_Up, "Down", "Up")
colnames(M_Down_G_Up_Mat) = c("Gene_ID","M_Direction","G_Direction")
M_Up_G_EE = setdiff(M_UpGenes, row.names(G_GeneDECalls))
M_Up_G_EE_Mat = cbind(M_Up_G_EE, "Up", "EE")
colnames(M_Up_G_EE_Mat) = c("Gene_ID","M_Direction","G_Direction")
M_Down_G_EE = setdiff(M_DownGenes, row.names(G_GeneDECalls))
M_Down_G_EE_Mat = cbind(M_Down_G_EE, "Down", "EE")
colnames(M_Down_G_EE_Mat) = c("Gene_ID","M_Direction","G_Direction")
M_EE_G_Up = setdiff(G_UpGenes, row.names(M_GeneDECalls))
M_EE_G_Up_Mat = cbind(M_EE_G_Up, "EE", "Up")
colnames(M_EE_G_Up_Mat) = c("Gene_ID","M_Direction","G_Direction")
M_EE_G_Down = setdiff(G_DownGenes, row.names(M_GeneDECalls))
M_EE_G_Down_Mat = cbind(M_EE_G_Down, "EE", "Down")
colnames(M_EE_G_Down_Mat) = c("Gene_ID","M_Direction","G_Direction")
All_DEGene_Parttern = rbind(M_Up_G_Up_Mat, M_Down_G_Down_Mat, M_Up_G_Down_Mat, 
M_Down_G_Up_Mat, M_Up_G_EE_Mat, M_Down_G_EE_Mat, M_EE_G_Up_Mat, M_EE_G_Down_Mat)
write.table(All_DEGene_Parttern, "./allGeneExpressionParttern.txt", sep="\t", row.names=F, quote=F)
